# Supplementary material for: MaMYB4, an R2R3-MYB Repressor Transcription Factor, Negatively Regulates the Biosynthesis of Anthocyanin in Banana
Source: Front Plant Sci. 2021 Jan 7;11:600704. doi: 10.3389/fpls.2020.600704 (PMC7817548; doi:10.3389/fpls.2020.600704)
Supplement: Supplementary Data 1 — Summary of primers used in this study. [file Table_1.XLSX]

## Sheet: RT-PCR Primers
Gene Accession	Gene Name		Primers
Ma06_g12370.1	Chalcone synthase 2	F	GAGTACTCTTCGGCTTCGGG
Ma06_g12370.1	Chalcone synthase 2	R	AACACCATCGGACACGCTTA
Ma04_g17380.1	Chalcone--flavonone isomerase	F	TGGACTTGCCCACAGTTCTC
Ma04_g17380.1	Chalcone--flavonone isomerase	R	GTAGCCCACTGGCTTCAGAG
Ma03_g06970.1	Flavonol synthase/flavanone 3-hydroxylase	F	AACTCCGTTGGAGCAGAAGG
Ma03_g06970.1	Flavonol synthase/flavanone 3-hydroxylase	R	TCCCGCTGATGGCTTACATC
Ma04_g10620.1	Dihydroflavonol-4-reductase	F	CTCTGGTGGTCGGTCCTTTC
Ma04_g10620.1	Dihydroflavonol-4-reductase	R	GTCACACAGGTCGTCCAAGT
Ma05_g03850.1	Leucoanthocyanidin dioxygenase	F	ATCATGCACGTCGGAGACTG
Ma05_g03850.1	Leucoanthocyanidin dioxygenase	R	TTCTCCTTGTTGACGAGCCC
Ma01_g07150.1	UDP-glycosyltransferase	F	CGTCCGACCATCGCGAATAA
Ma01_g07150.1	UDP-glycosyltransferase	R	CACGGAACATCGACAACAGC
Ma03_g18660.1	Basic helix-loop-helix protein A	F	CAGAGTAGGCTCCATCAGCG
Ma03_g18660.1	Basic helix-loop-helix protein A	R	GCGATTGAATCACGTCACCG
Ma06_g24180.1	Putative Basic helix-loop-helix protein A	F	ATCAATTCGCAAGCGCAGAC
Ma06_g24180.1	Putative Basic helix-loop-helix protein A	R	TGAACTTGAGTCCTTGCTTCT
Ma08_g16760.1	Myb-related protein 308	F	GGACAGAGGCTTGACAGGAC
Ma08_g16760.1	Myb-related protein 308	R	TCCACCATTGACGTCACACA
Ma10_g19970.1	Myb-related protein 308	F	GGGTATCGACCCTGACAACC
Ma10_g19970.1	Myb-related protein 308	R	GGTGGTCGGAACCTGTTCTT
Ma09_g15440.1	Transcription factor TT2	F	AGGGTAAGTGGCGAGACCT
Ma09_g15440.1	Transcription factor TT2	R	AGAAGTGCATGGAGCCTGAC
Ma06_g05960.1	Anthocyanin regulatory C1 protein	F	AGCACGTTCCTTCTCAGTGG
Ma06_g05960.1	Anthocyanin regulatory C1 protein	R	TCGTCGTCTGCGTCAAGAAA
Ma03_g21920.1	MYB4	F	ATCAAGCTCCATGCCTTGCT
Ma03_g21920.1	MYB4	R	TCTCGTGCCGTAACTCGATG

## Sheet: Subcellular Localization Primer
Gene Accession	Gene Name	Reconstruction		Primers
Ma03_g21920.1	MYB4	pYL322-MaMYB4-mCheery	F	TCGAGCTCAAGCTTCGAATTCATGAGGAGCCCTTGTTGTGATAAG
Ma03_g21920.1	MYB4	pYL322-MaMYB4-mCheery	R	GTACCGTCGACTGCAGAAGCGAAAGAGAAGGAGCGTCG
Ma10_g12250.1	Transcription factor ICE1	pYL322-ICE1-GFP	F	TCGAGCTCAAGCTTCGAATTCATGCTCTCGGGGATCAATGGCG
Ma10_g12250.1	Transcription factor ICE1	pYL322-ICE1-GFP	R	GTACCGTCGACTGCAGAATGACACTGTATTATCGAAGCCGGC

## Sheet: Dual-LUC Assay Primers
Gene Accession	Gene Name	Reconstruction		Primers
Ma03_g21920.1	MYB4	35S:MaMYB4-GFP	F	AGAACTAGTGGATCCCCCGGGATGAGGAGCCCTTGTTGTGATAAG
Ma03_g21920.1	MYB4	35S:MaMYB4-GFP	R	TCGAATTCCTGCAGCCCGGGGCGAAAGAGAAGGAGCGTC
Ma06_g24180.1	Putative Basic helix-loop-helix protein A	pGreen-bHLHpro:LUC	F	GGTGGAGATCGAATTCCATGGAGTACCATTCCAGGAAAAGCATGG
Ma06_g24180.1	Putative Basic helix-loop-helix protein A	pGreen-bHLHpro:LUC	R	TGTTTTTGGCGTCTTCCATGGGGCGGCCTCCGGC
Ma03_g32330.1	Dihydroflavonol-4-reductase	pGreen-DFRpro:LUC	F	GGTGGAGATCGAATTCCATGGGGAGACTGCCACGTAATCACA
Ma03_g32330.1	Dihydroflavonol-4-reductase	pGreen-DFRpro:LUC	R	TGTTTTTGGCGTCTTCCATGGTCTCTCTCTGAGATGAGTGTCGTC
Ma06_g12370.1	Chalcone synthase 2	pGreen-CHSpro:LUC	F	GGTGGAGATCGAATTCCATGGATTTGATTCCAAGCTTCTCAAAGATTT
Ma06_g12370.1	Chalcone synthase 2	pGreen-CHSpro:LUC	R	TGTTTTTGGCGTCTTCCATGGGAGGCGGGAGATATATAGCGG
Ma05_g03850.1	Leucoanthocyanidin dioxygenase	pGreen-ANSpro:LUC	F	GGTGGAGATCGAATTCCATGGAGTTGACGTGGCAAAGCACA
Ma05_g03850.1	Leucoanthocyanidin dioxygenase	pGreen-ANSpro:LUC	R	TGTTTTTGGCGTCTTCCATGGTAGGAGAAGCTTCCGCTACTGG

## Sheet: Yeast Two-Hybrid Assay Primers
Gene Accession	Gene Name	Reconstruction		Primers
Ma03_g21920.1	MYB4	pGADT7-MaMYB4	F	GAGGCCAGTGAATTCCACCCGGGAATGAGGAGCCCTTGTTGTGATAAG
Ma03_g21920.1	MYB4	pGADT7-MaMYB4	R	ATCCCGTATCGATGCCCACCCGGGTTAGCGAAAGAGAAGGAGCGTC
Ma06_g24180.1	Putative Basic helix-loop-helix protein A	pGBKT7-bHLH	F	CATGGAGGCCGAATTCCCGGGGATGGTCGCCCCACCGAGCAC
Ma06_g24180.1	Putative Basic helix-loop-helix protein A	pGBKT7-bHLH	R	GCTGCAGGTCGACGGATCCCCGGTTAATGGTCAGAGATTATTTGGT
Ma06_g34790.1	MAPK3	pGADT7-MAPK3	F	GAGGCCAGTGAATTCCACCCGGGAATGGACGGGGCTCCGGTGAAC
Ma06_g34790.1	MAPK3	pGADT7-MAPK3	R	ATCCCGTATCGATGCCCACCCGGGCTAGTATGCTGGATTGAATGCTATAGCTTC
Ma04_g11200.1	MAPK9	pGADT7-MAPK9	F	GAGGCCAGTGAATTCCACCCGGGAATGGATCCTCAAAGGAAGGCCGT
Ma04_g11200.1	MAPK9	pGADT7-MAPK9	R	ATCCCGTATCGATGCCCACCCGGGTCAAGAATATAACTGAGCCAACTTGTGG
Ma10_g12250.1	Transcription factor ICE1	pGBKT7-ICE1	F	CATGGAGGCCGAATTCCCGGGGATGCAGGCGTTCCAGACACATCAG
Ma10_g12250.1	Transcription factor ICE1	pGBKT7-ICE1	R	GCTGCAGGTCGACGGATCCCCGGTCATGACACTGTATTATCGAAGCCGGC
