# Supplementary material for: MaMYB4, an R2R3-MYB Repressor Transcription Factor, Negatively Regulates the Biosynthesis of Anthocyanin in Banana
Source: Front Plant Sci. 2021 Jan 7;11:600704. doi: 10.3389/fpls.2020.600704 (PMC7817548; doi:10.3389/fpls.2020.600704)
Supplement: Supplementary Data 2 — Metabolome data. [file Table_2.XLSX]

## Sheet: All data
Index	Q1 (Da)	Molecular Weight (Da)	Ionization model	Formula	Compounds	物质	Class I	物质一级分类	Class II	物质二级分类	Level	mix01	mix02	mix03	MYB-1	MYB-2	MYB-3	WT-1	WT-2	WT-3
GQ512001	771.13	772.206	[M-H]-	C33H40O21	Quercetin-O-rutinoside-hexose	槲皮素-O-芸香苷-己糖	Flavonoids	黄酮	Flavonols	黄酮醇	B	1539100	1544300	1314900	805880	814230	765360	2366900	2457700	2384000
GQ512002	623.1	624.169	[M-H]-	C28H32O16	Isorhamnetin-3-O-rutinoside	异鼠李素-3-O-芸香糖苷	Flavonoids	黄酮	Flavonols	黄酮醇	B	17145000	18503000	18558000	13513000	12839000	12927000	21089000	20266000	21074000
GQ512005	595.16	594.159	[M+H]+	C27H30O15	Kaempferol-3-O-glucoside-7-O-rhamnoside	山奈酚-3-O-葡萄糖苷-7-O-鼠李糖苷	Flavonoids	黄酮	Flavonols	黄酮醇	B	899580	777970	943140	319930	533020	396370	1015100	1135600	1393400
GQ512006	611.16	610.153	[M+H]+	C27H30O16	Quercetin-3-O-glucoside-7-O-rhamnoside	槲皮素-3-O-葡萄糖苷-7-O-鼠李糖苷	Flavonoids	黄酮	Flavonols	黄酮醇	B	6762300	6915300	7028400	4713700	4474000	4274600	8312800	8346100	9169100
Hmbp1825	597.15	596.138	[M+H]+	C26H28O16	Quercetin 3-sambubioside	槲皮素-3-O-桑布双糖苷	Flavonoids	黄酮	Flavonols	黄酮醇	B	967230	937650	1045200	527140	430560	486820	1548700	1212600	1487300
Hmcp1578	641.17	640.163	[M+H]+	C28H32O17	isorhamnetin-O-Hexoside-O-Hexoside	异鼠李素-O-己糖-O-己糖	Flavonoids	黄酮	Flavonols	黄酮醇	A	562980	550920	590070	711270	685660	766010	429220	399890	402610
Hmcp1757	757.22	756.211	[M+H]+	C33H40O20	Quercetin-O-rhamnoside-O-Hexoside-O-rhamnoside	槲皮素-O-鼠李糖-O-己糖-O-鼠李糖	Flavonoids	黄酮	Flavonols	黄酮醇	B	1789000	1809700	1818900	1026600	873570	935900	2162300	2459600	2214400
Hmcp1947	711.17	710.169	[M+H]+	C31H34O19	isorhamnetin-O-Hexoside-O-malonyl-O-rhamnoside	异鼠李素-O-己糖-O-丙二酰基-O-鼠李糖	Flavonoids	黄酮	Flavonols	黄酮醇	B	601230	423360	429510	266430	210740	259550	651920	679870	770860
Hmcp2187	509.13	508.121	[M+H]+	C23H24O13	Limocitrin 3-galactoside	柠檬黄素-3-半乳糖苷	Flavonoids	黄酮	Flavonoid	黄酮	B	206120	224040	165600	40942	16859	29926	402800	374290	321680
Hmcp2207	479.12	478.111	[M+H]+	C22H22O12	Isorhamnetin-7-O-β -D-glucopyranoside	异鼠李素-7-O-β-D-葡萄糖苷	Flavonoids	黄酮	Flavonols	黄酮醇	A	15318000	16516000	16109000	2771300	2868200	2465400	27936000	27321000	26936000
Hmcp2268	493.13	492.126	[M+H]+	C23H24O12	Limocitrin 3-rhamnoside	柠檬黄素-3-鼠李糖苷	Flavonoids	黄酮	Flavonoid	黄酮	B	307140	327330	309260	--	--	--	583370	592480	587400
Hmcp2316	449.11	448.1	[M+H]+	C21H20O11	isorhamnetin-O-Pentoside	异鼠李素-O-戊糖	Flavonoids	黄酮	Flavonols	黄酮醇	A	72622	71935	74456	21738	15725	14205	147020	103910	129820
Hmgp3664	417.12	416.11	[M+H]+	C21H20O9	Apigenin-C-rhamnoside	芹菜素-C-鼠李糖	Flavonoids	黄酮	Flavonoid	黄酮	B	13070	12497	14168	7513.1	6778.3	6066.4	14115	12667	13930
Hmjp2133	787.22	786.217	[M+H]+	C34H42O21	Isorhamnetin-O-Hexoside-O-Hexoside-O-rhamnoside	异鼠李素-O-己糖-O-己糖-O-鼠李糖	Flavonoids	黄酮	Flavonols	黄酮醇	B	457860	493600	497610	212140	201830	198850	758610	687060	731850
Hmln2189	549.09	550.096	[M-H]-	C24H22O15	Quercetin 3-O-(6′′-O-malonyl)-galactoside	"槲皮素-3-O-（6""-O-）-半乳糖苷"	Flavonoids	黄酮	Flavonols	黄酮醇	B	24688000	25791000	24880000	14061000	11704000	12014000	32594000	31141000	33284000
Hmln2321	549.09	550.096	[M-H]-	C24H22O15	Quercetin 3-O-(6′′-O-malonyl)-glucoside	"槲皮素-3-O-（6""-O-）-葡萄糖苷"	Flavonoids	黄酮	Flavonols	黄酮醇	B	211710	286650	273850	137600	105660	46986	414030	153040	188500
Hmln2402	533.1	534.101	[M-H]-	C24H22O14	Kaempferol 3-O-(6′′-O-malonyl)-galactoside	"山奈酚-3-O-（6""-O-）-半乳糖苷"	Flavonoids	黄酮	Flavonols	黄酮醇	B	2723700	2962800	2730700	1446100	1339300	1320000	4793900	4134300	4961600
Hmln2483	533.1	534.101	[M-H]-	C24H22O14	Kaempferol 3-O-(6′′-O-malonyl)-glucoside	"山奈酚-3-O-（6""-O-）-葡萄糖苷"	Flavonoids	黄酮	Flavonols	黄酮醇	B	2755400	2670700	2418000	1305800	1148000	1048000	3907900	4099300	3852600
Hmlp1691	387.2	386.194	[M+H]+	C19H30O8	roseoside	长寿花糖苷	Flavonoids	黄酮	Flavanols	黄烷醇类	A	1183800	984660	1057800	1544000	1343300	1856500	--	--	--
Hmlp3185	681.16	680.15	[M+H]+	C30H32O18	Luteolin-O-Malonyl-O-Hexoside-O-rhamnoside	木犀草素-O-丙二酰-O-己糖-O-鼠李糖	Flavonoids	黄酮	Flavonoid	黄酮	B	1536100	1410300	1435300	793730	760030	612580	1799400	1598100	1575300
Hmmp1174	741.22	740.209	[M+H]+	C33H41O19	Pelargonin-O-Hexoside-O-rhamnoside-O-Hexoside	天竺葵色素-O-己糖-O-鼠李糖-O-己糖	Flavonoids	黄酮	Anthocyanins	花青素	B	8364.7	6803	8546.6	12953	9557.5	11003	3384.6	--	--
Hmmp1656	579.16	578.154	[M+H]+	C27H31O14	Pelargonin-O-rutinoside	天竺葵色素-O-芸香糖	Flavonoids	黄酮	Anthocyanins	花青素	A	45466	37579	37640	--	--	--	71985	70758	81840
Hmmp2187	771.2	770.196	[M+H]+	C34H42O20	Isorhamnetin-O-Hexoside-O-rhamnoside-O-rhamnoside	异鼠李素-O-己糖-O-鼠李糖-O-鼠李糖	Flavonoids	黄酮	Flavonols	黄酮醇	A	851580	897860	1055900	407720	472190	407730	1157400	1126200	1398900
Hmmp2336	611.16	610.148	[M+H]+	C30H26O14	Quercetin-O-feruloyl-Pentoside	阿魏酰槲皮素-O-戊糖	Flavonoids	黄酮	Flavonols	黄酮醇	A	5648700	5687200	6768100	3505300	3321400	3647900	7174600	7081300	7079900
Hmmp2447	725.2	724.193	[M+H]+	C33H40O18	Apigenin-O-rutinoside-O-Hexoside	芹菜素-O-芸香糖-O-鼠李糖	Flavonoids	黄酮	Flavonoid	黄酮	B	12476	14090	19763	16010	14832	12034	9512.2	11862	8118.8
Hmpp3242	479.11	478.101	[M+H]+	C22H22O12	Isorhamnetin-3-O-β-D-glucoside	异鼠李素-3-O-β-D-葡萄糖苷	Flavonoids	黄酮	Flavonols	黄酮醇	A	17064000	16331000	14288000	2678200	2034900	2276100	25184000	27504000	23887000
Hmpp3270	449.1	448.091	[M+H]+	C21H20O11	Luteolin-4'-O-β-D-glucoside	木犀草素-4'-O-β-D-葡萄糖苷	Flavonoids	黄酮	Flavonoid	黄酮	A	8201500	8248300	7970700	2658600	2624900	2302300	12686000	13385000	11822000
Hmqp2870	743.2	742.192	[M+H]+	C32H38O20	Luteolin-O-Hexoside-O-Hexoside-O-Pentoside	木犀草素-O-己糖-O-己糖-O-戊糖	Flavonoids	黄酮	Flavonoid	黄酮	B	581810	610120	343890	258850	335230	260710	567180	641200	648820
Li512111	519.11	520.122	[M-H]-	C24H24O13	Isorhamnetin acetyl hexoside	异鼠李素 乙酰己糖苷	Flavonoids	黄酮	Flavonols	黄酮醇	A	3920000	3926500	4488000	1886500	1837400	1710600	6861000	6790900	7524200
Li512112	563.1	564.112	[M-H]-	C25H24O15	Isorhamnetin hexose-malonate	异鼠李素 丙二酸己糖	Flavonoids	黄酮	Flavonols	黄酮醇	A	564850	637560	628000	244020	230310	281330	982080	900180	786120
Li512117	611.16	610.153	[M+H]+	C27H30O16	Quercetin 3-O-rhanosylgalactoside	槲皮素3-O-鼠李糖基半乳糖苷	Flavonoids	黄酮	Flavonols	黄酮醇	B	8222500	6453100	6898800	4890900	4489700	5335600	9420300	8943300	9153200
Lmbp2336	611.16	610.153	[M+H]+	C27H30O16	Quercetin-3-O-(2-O-α-L-rhamnopyranosyl)-β-D-galactopyranoside	槲皮素-3-O-(2-O-α-L-吡喃鼠李糖酰)-β-D-吡喃半乳糖苷	Flavonoids	黄酮	Flavonols	黄酮醇	B	22358000	23795000	19391000	12873000	12083000	13425000	33818000	31686000	31320000
Lmbp2592	611.16	610.153	[M+H]+	C27H30O16	Kaempferol-3,7-di-O-β-D-glucopyranoside	山柰酚-3,7-二-O-β-D-吡喃葡萄糖苷	Flavonoids	黄酮	Flavonols	黄酮醇	B	205820	201160	171810	40106	64710	101540	--	222280	155680
Lmbp3230	595.16	594.158	[M+H]+	C27H30O15	Kaempferol-3-O-neohesperidoside	山柰酚-3-O-新橙皮糖苷	Flavonoids	黄酮	Flavonols	黄酮醇	A	31637000	32156000	30014000	19775000	18911000	16610000	37720000	43535000	36927000
Lmbp3393	449.11	448.1	[M+H]+	C21H20O11	Quercetin-3-O-α-L-rhamnopyranoside	槲皮素-3-O-α-L-吡喃鼠李糖苷	Flavonoids	黄酮	Flavonols	黄酮醇	B	5221600	7257100	5247100	4725600	4966400	5364300	8273600	10845000	12634000
Lmbp3668	419.1	418.09	[M+H]+	C20H18O10	Kaempferol-3-arabinopyranoside	山柰酚-3-吡喃阿拉伯糖苷	Flavonoids	黄酮	Flavonols	黄酮醇	A	113200	109090	102310	30497	25515	22672	185610	189300	186550
Lmbp3737	433.11	432.105	[M+H]+	C21H20O10	kaempferol-3-rhamnoside(Afzelin)	山奈酚-3-鼠李糖苷（阿福豆苷）	Flavonoids	黄酮	Flavonols	黄酮醇	B	147420	152380	144750	10278	12680	17525	250950	233950	233980
Lmdp3286	465.1	464.095	[M+H]+	C21H20O12	isohyperoside	异金丝桃苷	Flavonoids	黄酮	Flavonols	黄酮醇	A	8496500	8084300	8527300	1481700	1141200	1158700	12766000	12817000	14003000
Lmdp3509	435.09	434.084	[M+H]+	C20H18O11	Quercetin 3-O-β-D-xylopyranoside	槲皮素 3-O-β-D-吡喃木糖苷	Flavonoids	黄酮	Flavonols	黄酮醇	B	3125000	2899400	2577500	799160	710360	707600	4696000	4391700	4564200
Lmdp3808	317.07	316.058	[M+H]+	C16H12O7	Azaleatin (5-O-Methylquercetin)	杜鹃黄素	Flavonoids	黄酮	Flavonols	黄酮醇	B	392270	607300	400280	75291	106580	97258	925910	490850	928950
Lmhp2374	919.27	918.264	[M+H]+	C39H50O25	Quercetin-O-glucoside-rhamnoside-glucoside-rhamnoside	槲皮素-O-葡萄糖-O-鼠李糖-O-葡萄糖-O-鼠李糖苷	Flavonoids	黄酮	Flavonols	黄酮醇	A	80211	63831	84204	25554	17627	19088	185530	178980	188740
Lmhp2508	757.21	756.211	[M+H]+	C33H40O20	Quercetin-O-glucoside-rhamnoside-rhamnoside	槲皮素-O-葡萄糖-O-鼠李糖-O-鼠李糖苷	Flavonoids	黄酮	Flavonols	黄酮醇	A	32044000	24861000	23966000	13837000	11032000	14527000	29255000	28592000	36115000
Lmln1951	595.13	596.138	[M-H]-	C26H28O16	Quercetin-O-arabinose-O-glucoside	檞皮素-O-阿拉伯糖-O-葡萄糖	Flavonoids	黄酮	Flavonols	黄酮醇	B	69834	71634	73091	34372	41927	38931	113080	112600	115480
Lmlp2975	597.15	596.137	[M+H]+	C26H28O16	Quercetin-3-O-β-D-xylopyranosyl-(1→2)-β-D-galactopyranoside	槲皮素-3-O-β-D-木糖-(1→2)-β-D-半乳糖苷	Flavonoids	黄酮	Flavonols	黄酮醇	A	1013600	1049700	1097100	538600	520010	500340	1479200	1342900	1127200
Lmlp3531	449.11	448.101	[M+H]+	C21H20O11	Luteolin 3'-O-β-D-glucoside	木犀草素-3'-O-β-D-葡萄糖苷	Flavonoids	黄酮	Flavonoid	黄酮	A	7412800	7360200	7270800	2864100	2324000	2465500	13416000	11959000	13612000
Lmmp0897	611.14	610.132	[M+H]+	C30H26O14	Gallocatechin-Gallocatechin	没食子儿茶素-没食子儿茶素	Flavonoids	黄酮	Flavonols	黄酮醇	B	209960	191850	215900	88777	71388	73198	352380	343300	391480
Lmmp1057	595.15	594.137	[M+H]+	C30H26O13	Gallocatechin-catechin	没食子儿茶素-儿茶素	Flavonoids	黄酮	Flavonols	黄酮醇	A	107370000	102660000	108950000	768830	366760	260550	173340000	168840000	166470000
Lmmp2334	773.21	772.206	[M+H]+	C33H40O21	Quercetin glu-glu-rha	槲皮素 葡萄糖-葡萄糖-鼠李糖	Flavonoids	黄酮	Flavonols	黄酮醇	A	2446100	3262600	2723400	1704000	1544600	959900	3199700	2355400	3416400
Lmmp2440	713.15	712.149	[M+H]+	C30H32O20	Quercetin glu-malonyl-glucoside	槲皮素 葡萄糖-丙二酰葡萄糖	Flavonoids	黄酮	Flavonols	黄酮醇	B	106650	104750	101700	39624	43242	53552	225250	163530	159420
Lmmp2454	611.16	610.153	[M+H]+	C27H30O16	Kaempferol-diglucoside	山奈酚 二葡萄糖	Flavonoids	黄酮	Flavonols	黄酮醇	B	182680	175170	209270	66719	70551	87437	422230	348050	296820
Lmmp2859	627.16	626.148	[M+H]+	C27H30O17	Quercetin glu-glu	槲皮素 葡萄糖-葡萄糖	Flavonoids	黄酮	Flavonols	黄酮醇	B	676950	712160	428000	387200	424700	367820	682560	679580	534360
Lmmp2963	625.18	624.169	[M+H]+	C28H32O16	methylquercetin glu-rha	甲基槲皮素 葡萄糖-鼠李糖	Flavonoids	黄酮	Flavonols	黄酮醇	A	25013000	22652000	24386000	14836000	9194400	12097000	37004000	29848000	36339000
Lmmp3091	611.16	610.153	[M+H]+	C27H30O16	Quercetin glu-rha	槲皮素 葡萄糖-鼠李糖	Flavonoids	黄酮	Flavonols	黄酮醇	B	66443000	77918000	66230000	58121000	74083000	66241000	73676000	65247000	75527000
Lmmp3217	595.14	594.137	[M+H]+	C30H26O13	Kaempferol 3-O-β-d-(6''-O-(E)-p-coumaroyl) glucopyranoside	山奈酚 3-O-β-d-(6''-O-(E)-p-香豆酰) 葡萄糖苷	Flavonoids	黄酮	Flavonols	黄酮醇	B	29396000	27290000	44022000	20423000	30607000	17710000	51280000	49770000	52136000
Lmmp3422	449.11	448.101	[M+H]+	C21H20O11	Kaempferol 3-O-β-d-glucopyranoside	山奈酚 3-葡萄糖	Flavonoids	黄酮	Flavonols	黄酮醇	B	8365800	8170300	8413400	2816800	2640600	2439200	14038000	12878000	13965000
Lmmp3556	419.1	419.097	[M+H]+	C20H18O10	Kaempferol pen	山奈酚 五碳糖	Flavonoids	黄酮	Flavonols	黄酮醇	B	104270	105780	113340	32310	23949	29129	206060	168890	172300
Lmmp3783	479.09	478.075	[M+H]+	C21H18O13	Quercetin glucuronic acid	槲皮素 葡萄糖醛酸	Flavonoids	黄酮	Flavonols	黄酮醇	B	20189	17896	23853	--	--	--	37550	39992	33187
Lmmp3903	491.12	490.111	[M+H]+	C23H22O12	Kaempferol acetyl-glucoside	山奈酚 乙酰葡萄糖	Flavonoids	黄酮	Flavonols	黄酮醇	B	119450	129400	120860	80166	61770	56024	177510	156030	163430
Lmmp4257	463.12	462.116	[M+H]+	C22H22O11	methylquercetin rha	甲基槲皮素 鼠李糖	Flavonoids	黄酮	Flavonols	黄酮醇	B	21334	22670	21548	--	--	--	41984	39280	35942
Lmnp2222	641.17	640.164	[M+H]+	C28H32O17	5,7,3',4'-tetrahydroxy-6-methoxyflavone-8-C-[β-D-glucosyl-(1-2)]-β-D-glucoside2	5,7,3',4'-四羟基-6-甲氧基-8-C-[β-D-葡萄糖-(1-2)]-β-D-葡萄糖黄酮碳苷2	Flavonoids	黄酮	Flavonoid carbonoside	黄酮碳糖苷	B	578560	586140	518520	591950	550360	864860	392230	359180	395400
Lmnp2413	595.17	594.159	[M+H]+	C27H30O15	tetrahydroxyflavone-C-rhamnosyl-glucoside	四羟基-C-鼠李糖-葡萄糖黄酮碳苷	Flavonoids	黄酮	Flavonoid carbonoside	黄酮碳糖苷	B	233090	394720	393710	189870	171590	141160	524550	393990	387010
Lnrp202163	757.21	756.211	[M+H]+	C33H40O20	Kaempferol glc-glc-rha isomer2	山奈酚 半乳糖-半乳糖-鼠李糖 异构体2	Flavonoids	黄酮	Flavonols	黄酮醇	B	180280	291850	240090	112980	111320	94207	390090	360770	394550
Lnrp2296	595.16	594.158	[M+H]+	C27H30O15	Kaempferol glc-rha	山奈酚 半乳糖-鼠李糖	Flavonoids	黄酮	Flavonols	黄酮醇	B	30553000	32691000	30652000	23553000	18266000	19451000	36129000	40041000	30142000
Lnrp2852	579.16	578.164	[M+H]+	C27H30O14	Kaempferol rha-rha	山奈酚 鼠李糖-鼠李糖	Flavonoids	黄酮	Flavonols	黄酮醇	B	76678	78120	66198	28087	27895	17506	80656	79530	104860
P1549	933.28	932.28	[M+H]+	C40H52O25	isorhamnetin-O-rutinoside-O-rutinoside	异鼠李素-O-芸香糖-O-芸香糖	Flavonoids	黄酮	Flavonols	黄酮醇	A	167660	153100	138110	59013	70592	69687	337330	259150	327330
P1818	757.22	756.212	[M+H]+	C33H40O20	Kaempferol-O-rutinoside-O-glucoside	山奈酚-O-芸香糖-O-葡萄糖	Flavonoids	黄酮	Flavonols	黄酮醇	A	534070	577570	589050	245260	207260	227330	963260	884940	732630
P1847	641.34	640.164	[M+H]+	C28H32O17	isorhamnetin-O-glucoside-O-glucoside	异鼠李素-O-葡萄糖-O-葡萄糖	Flavonoids	黄酮	Flavonols	黄酮醇	A	448160	471670	502070	632480	575790	620390	271690	298840	323460
P1848	787.23	786.222	[M+H]+	C34H42O21	isorhamnetin-O-rutinoside-O-glucoside	异鼠李素-O-芸香糖-O-葡萄糖	Flavonoids	黄酮	Flavonols	黄酮醇	A	508870	483850	466590	229010	197020	181870	672480	794260	650910
P1893	817.23	816.233	[M+H]+	C35H44O22	syringetin-O-rutinoside-O-glucoside	丁香亭-O-芸香糖-O-葡萄糖	Flavonoids	黄酮	Flavonoid	黄酮	A	15773	13412	18257	--	--	--	18943	14250	23073
P2117	757.22	756.212	[M+H]+	C33H40O20	Quercetin-O-rutinoside-O-rhamnoside	槲皮素-O-芸香糖-O-鼠李糖	Flavonoids	黄酮	Flavonols	黄酮醇	A	30591000	28008000	26801000	15513000	12577000	11862000	28561000	25676000	33339000
P2374	771.23	770.227	[M+H]+	C34H42O20	isorhamnetin-O-rutinoside-O-rhamnoside	异鼠李素-O-芸香糖-O-鼠李糖	Flavonoids	黄酮	Flavonols	黄酮醇	A	3609300	4207500	4010400	2018500	1955100	1762900	7042900	7037500	3823800
Zmhn3162	463.09	464.095	[M-H]-	C21H20O12	Quercetin-O-glucoside	槲皮素-O-葡萄糖苷	Flavonoids	黄酮	Flavonols	黄酮醇	B	5452500	5883400	5774900	1125100	1095800	888150	10052000	9879800	9179000
Zmhn3410	447.09	448.1	[M-H]-	C21H20O11	orientin	荭草素	Flavonoids	黄酮	Flavonoid	黄酮	B	1251100	1327000	1338300	165960	137280	134420	2565800	2675600	2457300
Zmhn3534	433.11	434.121	[M-H]-	C21H22O10	Naringenin-O-glucoside	柚皮素-0-葡萄糖苷	Flavonoids	黄酮	Dihydroflavone	二氢黄酮	B	552640	560910	504780	379440	349950	325780	763410	744510	780350
Zmhn3565	489.1	490.111	[M-H]-	C23H22O12	Kaempferol 3-O-(6″-O-acetyl) glycoside	山萘酚3-O-（6″-O-乙酰基）糖苷	Flavonoids	黄酮	Flavonols	黄酮醇	B	6771000	6524300	7156900	3196700	3039100	3092400	10009000	12561000	11511000
Zmhp2574	611.16	610.153	[M+H]+	C27H30O16	Iso-8-C-hexosyl-luteolin O-hexoside	异8-C-己糖苷-木犀草素-O-己糖苷	Flavonoids	黄酮	Flavonoid carbonoside	黄酮碳糖苷	B	16881	30131	30120	7320.7	15696	18098	36923	31355	43314
Zmxp2867	625.17	624.168	[M+H]+	C28H32O16	Chrysoeriol-di-O-glucoside	金圣草黄素-二-葡萄糖苷	Flavonoids	黄酮	Flavonoid	黄酮	B	142570	103410	78477	49466	77259	96689	115160	185350	154200
mws0036	609.19	610.19	[M-H]-	C28H34O15	Hesperidin	橙皮苷	Flavonoids	黄酮	Dihydroflavone	二氢黄酮	A	20400000	24936000	24447000	18333000	17752000	19566000	24593000	31776000	29649000
mws0042	305	306.074	[M-H]-	C15H14O7	(-)-Epigallocatechin	(-)-表没食子儿茶素	Flavonoids	黄酮	Flavanols	黄烷醇类	B	4233.3	4320.3	5756.9	--	--	--	6208.9	7668.3	8446.1
mws0045	449.1	448.101	[M+H]+	C21H20O11	Quercitrin	槲皮苷	Flavonoids	黄酮	Flavonols	黄酮醇	B	1108000	1199600	1095700	204140	172960	172500	2167500	1713900	1889100
mws0046	579.2	580.179	[M-H]-	C27H32O14	Naringin	柚皮苷	Flavonoids	黄酮	Dihydroflavone	二氢黄酮	B	16241	17241	15124	12949	21299	19334	13261	9011.8	16282
mws0049	307	306.074	[M+H]+	C15H14O7	(+)-Gallocatechin	(+)-没食子儿茶素	Flavonoids	黄酮	Flavanols	黄烷醇类	B	88117	75411	83786	--	--	--	167260	185580	177120
mws0055	373.12	372.121	[M+H]+	C20H20O7	Tangeretin	桔皮素	Flavonoids	黄酮	Flavonols	黄酮醇	B	12040	11938	10858	7443.7	6594	6493.8	18234	16481	18193
mws0057	451	450.116	[M+H]+	C21H22O11	Eriodictyol 7-O-glucoside	圣草酚-7-O-葡糖苷	Flavonoids	黄酮	Dihydroflavone	二氢黄酮	B	340340	117860	212910	101800	105380	104210	377220	311380	326980
mws0059	609.1	610.153	[M-H]-	C27H30O16	Rutin	芦丁	Flavonoids	黄酮	Flavonols	黄酮醇	A	1961300	2074500	1934500	1429200	1383300	1444600	2090300	2237200	2366300
mws0061	463.1	464.096	[M-H]-	C21H20O12	Hyperin	金丝桃苷	Flavonoids	黄酮	Flavonols	黄酮醇	B	5988600	5995200	6418800	1187000	1205000	1110400	10059000	8993100	9304400
mws0072	433.11	432.106	[M+H]+	C21H20O10	Apigenin 5-O-glucoside	芹菜素 5-O-葡萄糖苷	Flavonoids	黄酮	Flavonoid	黄酮	B	57382	43508	52991	143060	122420	113200	--	--	--
mws0089	447.09	448.101	[M-H]-	C21H20O11	Kaempferol 7-O-glucosdie	山奈酚 7-O-葡萄糖苷	Flavonoids	黄酮	Flavonols	黄酮醇	A	1533500	1529700	1452500	201420	198890	163860	2779000	2909900	3348000
mws0164	577.13	576.127	[M+H]+	C30H24O12	Procyanidin A2	原花青素 A2	Tannins	鞣质	Proanthocyanidins	原花青素	B	128680	117230	122160	--	--	--	149990	159390	207780
mws0169	595.17	595.166	[M-Cl]+	C27H31ClO15	Cyanidin 3-rutinoside(Keracyanin chloride)	矢车菊素-3-芸香糖苷	Flavonoids	黄酮	Anthocyanins	花青素	B	122210000	120150000	122290000	829090	450740	323270	191840000	185320000	186320000
mws0170	287.06	287.056	[M]+	C15H11O6	Cyanidin chloride	氯化矢车菊素,氯化氰定	Flavonoids	黄酮	Anthocyanins	花青素	B	563390	489340	285130	243170	181280	180800	602680	552880	570100
mws0175	493.14	493.135	[M]+	C23H25O12	Oenin chloride	氯化锦葵色素-3-葡糖苷	Flavonoids	黄酮	Anthocyanins	花青素	B	100870	104170	74387	140870	127920	138820	--	--	--
mws0183	153.1	154.027	[M-H]-	C7H6O4	Protocatechuic acid	原儿茶酸	Flavonoids	黄酮	Flavanols	黄烷醇类	B	293430	330720	318160	179890	143290	167320	441400	550490	478720
mws0856	463	464.096	[M-H]-	C21H20O12	Spiraeoside	绣线菊甙	Flavonoids	黄酮	Flavonols	黄酮醇	A	11116000	12519000	12034000	2356600	2305000	2078600	19717000	17923000	17654000
mws0913	447	448.101	[M-H]-	C21H20O11	Kaempferol-3-O-galactoside	山柰酚-3-O-半乳糖苷	Flavonoids	黄酮	Flavonols	黄酮醇	B	1429900	1384100	1493000	223510	193040	162900	2515500	2768900	2947400
mws0997	479.12	478.111	[M+H]+	C22H22O12	Petunidin 3-O-glucoside	牵牛花色素 3-O-葡萄糖	Flavonoids	黄酮	Anthocyanins	花青素	B	115410	114410	120350	55167	43291	44601	189570	158830	148780
mws1035	741.22	740.216	[M+H]+	C33H40O19	Robinin(Kaempferol-3-O-gal-rham-7-O-rham)	刺槐素	Flavonoids	黄酮	Flavonols	黄酮醇	B	435170	387200	403150	214190	196550	208390	550500	562170	552600
mws1048	449.11	448.101	[M+H]+	C21H20O11	Cyanidin 3-O-galactoside	矢车菊素半乳糖苷	Flavonoids	黄酮	Anthocyanins	花青素	A	5381300	4941800	5210900	119390	152410	128370	10693000	10010000	9840700
mws1066	579.2	580.179	[M-H]-	C27H32O14	Narirutin	芸香柚皮苷	Flavonoids	黄酮	Dihydroflavone	二氢黄酮	A	8288.2	12988	10202	11426	11065	17952	9148.4	10557	10783
mws1140	271.07	272.069	[M-H]-	C15H12O5	Naringenin chalcone(4,2',4',6'-Tetrahydroxychalcone)	4,2',4',6'-四羟基查尔酮	Flavonoids	黄酮	Chalcones	查耳酮	B	4052	4240.7	3772.6	7594	8805.7	8060.5	--	--	--
mws1179	433	434.121	[M-H]-	C21H22O10	Naringenin-7-O-glucoside	樱桃苷	Flavonoids	黄酮	Dihydroflavone	二氢黄酮	B	452430	477790	436530	316680	313780	263300	667890	635040	660350
mws1361	449.1	450.116	[M-H]-	C21H22O11	Astilbin	落新妇苷	Flavonoids	黄酮	Dihydroflavonol	二氢黄酮醇	B	103140	110530	102870	99051	78871	96038	127380	119330	118440
mws1422	275.1	274.084	[M+H]+	C15H14O5	(-)-Epiafzelechin	(-)-表阿夫儿茶精	Flavonoids	黄酮	Flavanols	黄烷醇类	A	121160	136520	130430	21178	24826	--	250490	232100	224690
mws1474	345.1	344.09	[M+H]+	C18H16O7	5,7-Dihydroxy-3',4',5'-trimethoxyflavone	5,7-二羟基-3',4',5'-三甲氧基黄酮	Flavonoids	黄酮	Flavonoid	黄酮	B	11886	15267	11960	12548	13443	15766	17778	13490	14392
mws1519	595.17	596.174	[M-H]-	C27H32O15	Eriocitrin	圣草次苷	Flavonoids	黄酮	Dihydroflavone	二氢黄酮	A	261770	271250	270580	152800	142930	130570	356960	398160	360990
mws2209	447.1	448.101	[M-H]-	C21H20O11	Astragalin	山奈酚 3-O-葡萄糖苷（紫云英苷）	Flavonoids	黄酮	Flavonols	黄酮醇	A	1505300	1534600	1533100	211680	185150	165610	2983500	2995300	3272700
mws4183	433.08	434.085	[M-H]-	C20H18O11	Quercetin-3-O-α-L-arabinopyranoside(guaijaverin)	槲皮素-3-O-α-L-吡喃阿拉伯糖苷	Flavonoids	黄酮	Flavonols	黄酮醇	A	1864800	1808200	1513200	615380	501850	460580	2489400	2611300	2729000
pma0825	503	502	[M+H]+	C24H22O12	Chrysin O-malonylhexoside	白杨素 O-丙二酰己糖苷	Flavonoids	黄酮	Flavonoid	黄酮	B	27231	26980	26276	17091	14753	16985	42140	34751	35154
pmb0545	477.14	477.139	[M]+	C23H25O11+	Rosinidin O-hexoside	松香花青素 O-己糖苷	Flavonoids	黄酮	Anthocyanins	花青素	B	74068	65926	60179	109520	113320	93905	--	--	--
pmb0550	449.11	449.108	[M]+	C21H21O11	Cyanidin 3-O-glucoside(Kuromanin)	矢车菊素 3-O-葡萄糖苷	Flavonoids	黄酮	Anthocyanins	花青素	A	6776200	6664100	7325100	--	--	--	14183000	11147000	12992000
pmb0563	301.07	301.071	[M]+	C16H13O6	Peonidin	芍药花青素	Flavonoids	黄酮	Anthocyanins	花青素	B	287450	327750	332100	206670	110650	163240	421360	363980	396570
pmb0588	611.1	610.153	[M+H]+	C27H30O16	Luteolin 3',7-di-O-glucoside	木犀草素 3',7-二氧葡萄糖苷	Flavonoids	黄酮	Flavonoid	黄酮	B	59555	65975	38503	45796	55121	37475	76796	82814	72517
pmb0592	771.1	770.227	[M+H]+	C34H42O20	Chrysoeriol O-hexosyl-O-rutinoside	金圣草黄素 O-己糖基-O-芸香糖苷	Flavonoids	黄酮	Flavonoid	黄酮	B	110570	116440	113670	50318	57136	38469	162520	116030	136980
pmb0603	625.1	624.169	[M+H]+	C28H32O16	Chrysoeriol O-hexosyl-O-hexoside	金圣草黄素 O-二己糖苷	Flavonoids	黄酮	Flavonoid	黄酮	B	52010	56306	50904	29342	27709	33758	67715	80501	62793
pmb0608	549.1	548.117	[M+H]+	C25H24O14	Chrysoeriol O-malonylhexoside	金圣草黄素 O-丙二酰己糖苷	Flavonoids	黄酮	Flavonoid	黄酮	A	229590	232830	232180	68504	71675	79840	422180	375730	364910
pmb0618	627.1	626.185	[M+H]+	C28H34O16	8-C-Hexosyl-hesperetin O-hexoside	8-C-己糖基-橙皮素 O-己糖苷	Flavonoids	黄酮	Flavonoid carbonoside	黄酮碳糖苷	B	617200	606670	575990	192090	131970	152950	995010	1030400	1030300
pmb0639	757.2	756.211	[M+H]+	C33H40O20	8-C-Hexosyl-apigenin O-hexosyl-O-hexoside	8-C-己糖苷-芹菜素 O-己糖苷-O-己糖苷	Flavonoids	黄酮	Flavonoid carbonoside	黄酮碳糖苷	B	65812	46144	33568	32023	14711	24927	102840	101450	75106
pmb0645	627.1	626.185	[M+H]+	C28H34O16	6-C-Hexosyl-hesperetin O-hexoside	6-C-己糖基-橙皮素 O-己糖苷	Flavonoids	黄酮	Flavonoid carbonoside	黄酮碳糖苷	B	600830	746230	631280	415640	392080	374840	1052600	784840	927780
pmb0665	611.2	610.153	[M+H]+	C27H30O16	Luteolin 8-C-hexosyl-O-hexoside	木犀草素 8-C-己糖苷-O-己糖苷	Flavonoids	黄酮	Flavonoid	黄酮	B	7176100	6778500	7779700	4125500	3346400	3644200	8877100	8521900	7729700
pmb0691	757.1	756.211	[M+H]+	C33H40O20	Luteolin C-hexosyl-O-rhamnoside O-hexoside	木犀草素C-己糖基O-鼠李糖苷O-己糖苷	Flavonoids	黄酮	Flavonoid	黄酮	B	118610	103930	74611	56989	43290	61097	151520	155230	139330
pmb0706	713.1	712.149	[M+H]+	C30H32O20	Quercetin 5-O-malonylhexosyl-hexoside	槲皮素 5-O-己糖苷-O-丙二酰己糖苷	Flavonoids	黄酮	Flavonols	黄酮醇	A	56482	50776	48865	18767	12385	17238	65692	73801	74068
pmb0709	713.1	712.149	[M+H]+	C30H32O20	Quercetin 7-O-malonylhexosyl-hexoside	槲皮素 7-O-丙二酰基己糖基-己糖苷	Flavonoids	黄酮	Flavonols	黄酮醇	A	96184	69464	81570	32732	38949	33961	121410	95414	98959
pmb0720	579.1	578.127	[M+H]+	C26H26O15	Tricin O-malonylhexoside	麦黄酮 O-丙二酰己糖苷	Flavonoids	黄酮	Flavonoid	黄酮	B	108020	106230	102360	--	--	--	202840	218980	203860
pmb0736	493.1	492.127	[M+H]+	C23H24O12	Tricin 7-O-hexoside	麦黄酮 7-O-己糖苷	Flavonoids	黄酮	Flavonoid	黄酮	B	284440	279610	253940	--	--	--	575810	496000	559540
pmb0837	577.1	576.127	[M+H]+	C30H24O12	Procyanidin A3	原花青素 A3	Tannins	鞣质	Proanthocyanidins	原花青素	B	91961	94793	83780	--	--	--	306390	323230	233170
pmb2947	865.1	866.206	[M-H]-	C45H38O18	Catechin-catechin-catechin	三儿茶素	Tannins	鞣质	Proanthocyanidins	原花青素	A	976470	971950	902430	--	--	--	2246900	2258900	2261300
pmb2957	465.08	466.09	[M-H]-	C24H18O10	Cyanidin O-syringic acid	矢车菊素 O-丁香酸	Flavonoids	黄酮	Anthocyanins	花青素	A	301710	220570	308590	160750	148000	148820	556950	546840	458700
pmb2976	755.1	756.211	[M-H]-	C33H40O20	Chrysoeriol C-pentosyl-O-hexosyl-O-hexoside	金圣草黄素 C-戊糖基-O-二己糖苷	Flavonoids	黄酮	Flavonoid	黄酮	B	9161.7	9135.8	5881.3	6670.4	7444.7	7588.4	--	--	--
pmb2991	739.1	740.216	[M-H]-	C33H40O19	Apigenin O-hexosyl-O-rutinoside	芹菜素 O-己糖基-O-芸香糖苷	Flavonoids	黄酮	Flavonoid	黄酮	A	18722	19635	21271	13606	14824	10508	23670	29714	26111
pmb3000	503.1	504.127	[M-H]-	C24H24O12	Chrysoeriol O-acetylhexoside	金圣草黄素 O-乙酰基己糖苷	Flavonoids	黄酮	Flavonoid	黄酮	B	1366200	1122200	1181300	462080	478330	415880	1974200	1780100	2123100
pmb3002	607.1	608.174	[M-H]-	C28H32O15	Chrysoeriol 7-O-rutinoside	金圣草黄素 7-O-芸香糖苷	Flavonoids	黄酮	Flavonoid	黄酮	A	2707400	3111500	3150700	1712700	1440000	1316900	3070200	3668600	3330200
pmb3012	461.1	462.116	[M-H]-	C22H22O11	Chrysoeriol 7-O-hexoside	金圣草黄素 7-O-己糖苷	Flavonoids	黄酮	Flavonoid	黄酮	A	338210	677640	859430	67979	76744	66441	616520	692490	882430
pmb3013	519.1	520.122	[M-H]-	C24H24O13	Isorhamnetin O-acetyl-hexoside	异鼠李素 O-乙酰己糖苷	Flavonoids	黄酮	Flavonols	黄酮醇	A	3472200	3215800	3692200	1329400	1450900	1223900	5072900	5222900	5596500
pmb3023	449.1	450.116	[M-H]-	C21H22O11	Eriodictyol C-hexoside	圣草酚 C-己糖	Flavonoids	黄酮	Dihydroflavone	二氢黄酮	B	3077200	3200200	2853500	177030	188000	152060	6070900	5543800	6117800
pmb3026	505.1	506.106	[M-H]-	C23H22O13	Quercetin O-acetylhexoside	槲皮素 O-乙酰基己糖苷	Flavonoids	黄酮	Flavonols	黄酮醇	A	15507000	15119000	17124000	10096000	8602000	8657500	24135000	25330000	24605000
pmb3041	521.1	522.101	[M-H]-	C23H22O14	Tricin O-saccharic acid	麦黄酮 O-葡萄糖二酸	Flavonoids	黄酮	Flavonoid	黄酮	A	12795	22680	12520	9045.5	7590.4	8182.9	18235	17730	19194
pmb3043	637.1	638.185	[M-H]-	C29H34O16	Tricin 5-O-rutinoside	麦黄酮 5-O-芸香糖苷	Flavonoids	黄酮	Flavonoid	黄酮	B	36206	37947	37278	--	--	--	67569	70164	66818
pmb3114	561.1	562.148	[M-H]-	C30H26O11	Epicatechin-epiafzelechin	表儿茶素表阿夫儿茶精	Tannins	鞣质	Proanthocyanidins	原花青素	B	41966	54048	49193	--	--	--	112130	122570	125930
pmb3894	329.1	330.074	[M-H]-	C17H14O7	Di-O-methylquercetin	3,7-二氧-甲基槲皮素	Flavonoids	黄酮	Flavonols	黄酮醇	B	108310	109710	116580	284480	264840	273600	33014	33624	33573
pme0321	431.11	432.106	[M-H]-	C21H20O10	Kaempferol 7-O-rhamnoside	山奈酚 7-O-鼠李糖苷	Flavonoids	黄酮	Flavonols	黄酮醇	B	8295.8	7735.1	6823.9	--	--	--	13883	13035	10909
pme0368	579.16	578.164	[M+H]+	C27H30O14	Apigenin 7-rutinoside	芹菜素-O-芸香糖	Flavonoids	黄酮	Flavonoid	黄酮	B	129470	141430	134930	--	--	--	245220	247870	272590
pme0369	593.16	594.159	[M-H]-	C27H30O15	Kaempferol 3-O-rutinoside	山奈酚 3-O-芸香糖苷	Flavonoids	黄酮	Flavonols	黄酮醇	B	29525000	30072000	29196000	18461000	17801000	17510000	37022000	38254000	37400000
pme0431	577.13	576.127	[M+H]+	C30H24O12	Procyanidin A1	原花青素 A1	Tannins	鞣质	Proanthocyanidins	原花青素	A	109710	92722	92761	--	--	--	129880	110590	126430
pme0434	577	578.142	[M-H]-	C30H26O12	Procyanidin B2	原花青素 B2	Tannins	鞣质	Proanthocyanidins	原花青素	B	10030000	9033900	9652800	--	--	--	19009000	20868000	19334000
pme0443	493	493.135	[M]+	C23H25O12	Malvidin 3-O-galactoside	锦葵色素 3-O-半乳糖苷	Flavonoids	黄酮	Anthocyanins	花青素	B	56748	96925	89971	129730	94334	108290	--	--	--
pme0444	493.13	493.135	[M]+	C23H25O12	Malvidin 3-O-glucoside(Oenin)	锦葵色素 3-O-葡糖苷	Flavonoids	黄酮	Anthocyanins	花青素	B	66905	94126	95883	144430	136110	136330	--	--	--
pme0460	291	290.079	[M+H]+	C15H14O6	L-Epicatechin	表儿茶素	Flavonoids	黄酮	Flavanols	黄烷醇类	A	19213000	19483000	20164000	--	--	--	34982000	35526000	35075000
pme1398	465.1	465.103	[M]+	C21H21O12	Delphinidin 3-O-glucoside(Mirtillin)	花翠素 3-O-葡萄糖苷	Flavonoids	黄酮	Anthocyanins	花青素	B	1836300	1991100	2129100	415920	255670	458720	2672100	4202100	3098300
pme1540	625.17	624.169	[M+H]+	C28H32O16	Isorhamnetin 3-O-neohesperidoside	异鼠李素-3-O-新橙皮糖苷	Flavonoids	黄酮	Flavonols	黄酮醇	A	2900000	2553300	2860900	1296300	1037300	1108100	4401100	3464900	4108400
pme1598	463.13	464.132	[M-H]-	C22H24O11	Hesperetin 5-O-glucoside	橙皮素 5-O-葡萄糖苷	Flavonoids	黄酮	Dihydroflavonol	二氢黄酮醇	B	12345000	11679000	11797000	2460500	2182600	1757100	18539000	14992000	16086000
pme1605	593.16	594.159	[M-H]-	C27H30O15	Kaempferol 3-O-robinobioside(Biorobin)	山奈酚 3-O-洋槐糖苷	Flavonoids	黄酮	Flavonols	黄酮醇	B	30751000	30683000	28590000	19411000	16971000	17703000	38156000	34229000	37691000
pme1786	655.19	655.188	[M]+	C29H35O17	Malvidin 3,5-diglucoside(Malvin)	锦葵色素苷	Flavonoids	黄酮	Anthocyanins	花青素	B	10983	8605.3	9820.4	--	--	--	12477	12396	14383
pme2459	449.1	448.101	[M+H]+	C21H20O11	Luteolin 7-O-glucoside(Cynaroside)	木犀草苷	Flavonoids	黄酮	Flavonoid	黄酮	A	13198000	6871700	9197100	6602000	5853000	5196700	16384000	12471000	14018000
pme2482	139.1	138.032	[M+H]+	C7H6O3	Protocatechuic aldehyde	原儿茶醛	Flavonoids	黄酮	Flavanols	黄烷醇类	B	345890	347030	320850	515960	462420	399650	107120	107690	119080
pme2493	579.2	578.164	[M+H]+	C27H30O14	Kaempferol 3,7-dirhamnoside(Kaempferitrin)	山奈苷	Flavonoids	黄酮	Flavonols	黄酮醇	B	383040	413650	398740	--	--	--	730030	893030	687150
pme3256	611.16	611.161	[M]+	C27H31O16	Delphinidin 3-O-rutinoside (Tulipanin)	飞燕草素 3-O-芸香糖苷	Flavonoids	黄酮	Anthocyanins	花青素	B	6367900	6381500	6040800	--	--	--	18732000	17963000	16912000
pme3609	287.06	287.055	[M]+	C15H11O6+	Cyanidin	矢车菊素	Flavonoids	黄酮	Anthocyanins	花青素	B	3564000	6067300	6780600	1643100	1593900	2838400	9395500	6411000	7938900
pmf0374	477.1	478.111	[M-H]-	C22H22O12	2,6-Dimethyl-7-octene-2,3,6-triol	2,6-二甲基-7-辛烯-2,3,6-三醇	Flavonoids	黄酮	Flavonoid	黄酮	A	3908500	4464100	4059200	643690	675380	659530	7818800	7982800	8248900
pmf0615	641.17	676.141	[M-Cl]+	C28H33ClO17	Petunidin 3, 5-diglucoside	牵牛花色素 3, 5-二葡萄糖苷	Flavonoids	黄酮	Anthocyanins	花青素	B	43688	46503	42747	85643	81598	86708	--	--	--
pmn1415	451.1	452.111	[M-H]-	C24H20O9	Catechin-(7,8-bc)-4β-(3,4-dihydroxyphenyl)-dihydro-2-(3H)-pyranone	儿茶素-(7,8-bc)-4β-(3,4-二羟基苯基)-二氢-2-(3h)-吡喃酮	Flavonoids	黄酮	Flavanols	黄烷醇类	B	2983.2	3665.9	5098.1	6835.1	5609	4531.5	5163.3	6103	4789.9
pmn1583	609.1	610.153	[M-H]-	C27H30O16	Bioquercetin	槲皮素-3-O-刺槐甙	Flavonoids	黄酮	Flavonols	黄酮醇	A	1667100	1475600	1729400	1251900	1225600	1226000	1937300	2036300	1682400
pmn1637	417.1	418.09	[M-H]-	C20H18O10	Juglanin	胡桃苷	Flavonoids	黄酮	Flavonols	黄酮醇	B	11554	11325	9431.4	--	--	--	21013	18351	18247
pmn1644	519.1	520.085	[M-H]-	C23H20O14	Quercetin 3-O-β-(2''-O-acetylβ-D-glucuronide)	槲皮素3-O-β-(2''-O-乙酰基-β-D-葡萄糖醛酸)	Flavonoids	黄酮	Flavonols	黄酮醇	A	990470	986660	1084300	388580	411300	335890	1423000	1482700	1446200
pmn1645	533.1	534.101	[M-H]-	C24H22O14	Isorhamnetin 3-O-β-(2''-O-acetyl-β-D-glucuronide)	异鼠李素3-O-β-(2''-O-乙酰基-β-D-葡萄糖醛酸)	Flavonoids	黄酮	Flavonols	黄酮醇	A	4862900	4526900	5200900	2259800	2194000	2203200	6422100	6223700	6646500
pmn1646	865.2	866.206	[M-H]-	C45H38O18	Procyanidin C1	原花青素 C1	Tannins	鞣质	Proanthocyanidins	原花青素	A	722140	868620	834380	--	--	--	1961600	2120500	1927600
pmn1647	865.2	866.206	[M-H]-	C45H38O18	Procyanidin C2	原花青素 C2	Tannins	鞣质	Proanthocyanidins	原花青素	A	613920	656310	566960	--	--	--	1384100	1389800	1406400
pmn1648	863.2	864.19	[M-H]-	C45H36O18	Cinnamtannin D1	肉桂单宁 D1	Tannins	鞣质	Proanthocyanidins	原花青素	A	24511	25200	16714	--	--	--	58741	52872	44944
pmn1649	1153.3	1154.27	[M-H]-	C60H50O24	Cinnamtannin A2	肉桂单宁 A2	Tannins	鞣质	Proanthocyanidins	原花青素	B	5662	9767.2	7288.9	--	--	--	20529	17401	15847
pmn1650	1153.3	1154.27	[M-H]-	C60H50O24	Cinnamtannin B2	肉桂单宁 B2	Tannins	鞣质	Proanthocyanidins	原花青素	A	26564	26526	24731	--	--	--	75339	83922	78703
pmn1667	577.14	578.142	[M-H]-	C30H26O12	Procyanidin B4	原花青素 B4	Tannins	鞣质	Proanthocyanidins	原花青素	A	695850	732330	651620	--	--	--	1449200	1445200	1541400
pmn1702	461.08	462.08	[M-H]-	C21H18O12	Tetahydroxy-flavone-7-O-β-D-glucuronide	4-羟基黄酮-7-O-葡萄糖苷	Flavonoids	黄酮	Flavonoid	黄酮	B	12717	10664	10308	--	--	--	17012	17480	14162
pmp0101	867.21	866.206	[M+H]+	C45H38O18	Arecatannin C1	槟榔鞣质 C1	Tannins	鞣质	Proanthocyanidins	原花青素	A	179720	127060	183450	--	--	--	336560	328820	354760
pmp0103	1155.27	1154.27	[M+H]+	C60H50O24	Arecatannin A2	槟榔鞣质 A2	Tannins	鞣质	Proanthocyanidins	原花青素	B	50458	28502	45793	--	--	--	102340	147560	104260
pmp0117	433.2	432.142	[M+H]+	C22H24O9	3,5,6,7,8,3′,4′-Heptamethoxyflavone	3,5,6,7,8,3′,4′-七甲氧基黄酮	Flavonoids	黄酮	Flavonols	黄酮醇	A	11772	11866	10923	9048.6	8865.6	7772.6	17556	16296	15853
pmp0130	887.3	886.274	[M+H]+	C39H50O23	Natsudaidain 3-O-(5-glucosyl-3-hydroxy-3-methylglutarate)-glucoside)	3-O-(5-葡糖基-3-羟基-3-甲基谷氨酸)-葡萄糖	Flavonoids	黄酮	Flavonols	黄酮醇	B	97691	88731	69612	--	--	--	186160	127690	150390
pmp0237	579.13	578.127	[M+H]+	C26H26O15	Apigenin-6-C-2-glucuronylxyloside	芹菜素-6-C-2-葡萄糖醛酸基木糖苷	Flavonoids	黄酮	Flavonoid carbonoside	黄酮碳糖苷	B	84193	67305	71915	--	--	--	162220	127090	128770
pmp0274	579.15	578.142	[M+H]+	C30H26O12	Procyanidin B3	原花青素 B3	Tannins	鞣质	Proanthocyanidins	原花青素	A	5092200	5290600	6765300	--	--	--	10057000	11383000	11680000
pmp0275	581.16	580.158	[M+H]+	C30H28O12	Gambiriin A1	棕儿茶素 A1	Tannins	鞣质	Proanthocyanidins	原花青素	B	18294	10444	9434	--	--	--	43574	46408	55902
pmp0358	355.15	354.147	[M+H]+	C21H22O5	Licoagrochalcone D	5''-(2-羟基异丙基)-4'',5''-二氢呋喃[2'',3',4,3]-4'-羟基-2-甲氧基查尔酮	Flavonoids	黄酮	Chalcones	查耳酮	B	6331.6	6007.7	5846	--	--	--	7977.9	16522	11134
pmp0360	355.15	354.147	[M+H]+	C21H22O5	3-Hydroxylicochalcone A	4-羟基甘草查尔酮 A	Flavonoids	黄酮	Chalcones	查耳酮	B	7306.4	6549.9	6642	--	--	--	8686.2	15903	11901
pmp0575	447.13	446.121	[M+H]+	C22H22O10	Acacetin-7-O-β-D-glucoside	金合欢素-7-O-β-D-葡萄糖苷	Flavonoids	黄酮	Flavonoid	黄酮	B	783600	769040	775970	3798700	3850600	3821000	--	--	--
pmp0579	463.12	462.116	[M+H]+	C22H22O11	Diosmetin-7-O-galactoside	香叶木素-7-O-半乳糖苷	Flavonoids	黄酮	Flavonoid	黄酮	A	867380	773880	895070	1511200	1481100	1445500	1040200	901920	1017200
pmp0580	465.1	464.096	[M+H]+	C21H20O12	Quercetin 3-O-β-D-glucoside	槲皮素 3-O-β-D-葡萄糖苷	Flavonoids	黄酮	Flavonols	黄酮醇	A	6566300	5452300	6819000	1196700	1146900	827530	12411000	11439000	10450000
pmp0587	535.11	534.101	[M+H]+	C24H22O14	Luteolin-7-O-(6'-O-malonyl)-β-D-glucoside	木犀草素-7-O-(6''-O-丙二酰基)-β-D-葡萄糖苷	Flavonoids	黄酮	Flavonoid	黄酮	A	12871	16972	18345	8488.6	5691.2	5967	29524	17037	18339
pmp0588	549.12	548.117	[M+H]+	C25H24O14	Diosmetin-7-O-(6'-O-malonyl)-β-D-glucoside	香叶木素-7-O-(6''-O-丙二酰基)-β-D-葡萄糖苷	Flavonoids	黄酮	Flavonoid	黄酮	A	20149	19081	22648	11022	6809.2	6175.6	33498	31229	35738
pmp0589	551.1	550.096	[M+H]+	C24H22O15	Quercetin-7-O-(6'-O-malonyl)-β-D-glucoside	槲皮素-7-O-(6''-O-丙二酰基)-β-D-葡萄糖苷	Flavonoids	黄酮	Flavonols	黄酮醇	A	38151000	39860000	41584000	19305000	19018000	19653000	47878000	46033000	47030000
pmp0593	595.16	594.159	[M+H]+	C27H30O15	Luteolin-7-O-rutinoside	木犀草素-7-O-芸香糖苷	Flavonoids	黄酮	Flavonoid	黄酮	A	12602000	11159000	10841000	6332100	5614900	5239200	18641000	15815000	17576000
pmp0595	611.16	610.153	[M+H]+	C27H30O16	Luteolin-7,3'-Di-O-β-D-Glucoside	木犀草素-7,3′-二-O-β-D-葡萄糖苷	Flavonoids	黄酮	Flavonoid	黄酮	B	299710	300250	297700	148210	120960	139150	461020	300090	323900
pmp0596	627.15	626.148	[M+H]+	C27H30O17	Quercetin 3,7-bis-O-β-D-glucoside	槲皮素 3,7-二-O-β-D-葡萄糖苷	Flavonoids	黄酮	Flavonols	黄酮醇	B	1291100	1182100	1254400	359050	348240	419640	1935400	2159400	2396800
pmp0801	313.1	312.136	[M+H]+	C19H20O4	Isobavachalcone A	异补骨脂查耳酮 A	Flavonoids	黄酮	Chalcones	查耳酮	B	18526	23275	25361	25907	39175	35524	6656.5	8089.4	8851.5
pmp0867	341.1	340.131	[M+H]+	C20H20O5	Morachalcone A	摩查尔酮 A	Flavonoids	黄酮	Chalcones	查耳酮	B	10499	16603	16835	15832	16287	15907	7583.9	7410.3	15123
pmp1309	465.1	464.096	[M+H]+	C21H20O12	6-Hydroxykaempferol-7-O-glucoside	6-羟基山奈酚-7-O-葡萄糖苷	Flavonoids	黄酮	Flavonols	黄酮醇	A	3924700	2438000	3206000	1489600	1775800	1792900	5009500	4412300	2410900
pmp1310	627.2	626.148	[M+H]+	C27H30O17	6-Hydroxykaempferol-3,6-O-Diglucoside	6-羟基山奈酚-3,6-O-二葡萄糖苷	Flavonoids	黄酮	Flavonols	黄酮醇	A	574150	517440	405050	355190	436680	356720	719740	626410	710550
pmp1311	627.2	626.148	[M+H]+	C27H30O17	6-Hydroxykaempferol-7,6-O-Diglucoside	6-羟基山奈酚-7,6-O-二葡萄糖苷	Flavonoids	黄酮	Flavonols	黄酮醇	B	1512600	1587200	1479900	589410	526360	547350	2711600	2640800	2439400
pmp1312	789.2	788.201	[M+H]+	C33H40O22	6-Hydroxykaempferol-3,7,6-O-triglycoside	6-羟基山奈酚-3,7,6-O-三葡萄糖苷	Flavonoids	黄酮	Flavonols	黄酮醇	B	7121.2	6863.5	5998.6	3910.9	3847.2	4024.8	12809	8417.6	9340.6
-- indicates not detected

## Sheet: Different expressed flavonoids
Index	Formula	Compounds	物质	Class I	物质一级分类	Class II	物质二级分类	Level	WT-1	WT-2	WT-3	MYB-1	MYB-2	MYB-3	VIP	Fold_Change	LogFC	Type
pmp0360	C21H22O5	3-Hydroxylicochalcone A	4-羟基甘草查尔酮 A	Flavonoids	黄酮	Chalcones	查耳酮	B	8686.2	15903	11901	--	--	--	1.43487	0.000739925	-10.4003	down
pmp0358	C21H22O5	Licoagrochalcone D	5''-(2-羟基异丙基)-4'',5''-二氢呋喃[2'',3',4,3]-4'-羟基-2-甲氧基查尔酮	Flavonoids	黄酮	Chalcones	查耳酮	B	7977.9	16522	11134	--	--	--	1.43067	0.000757705	-10.3661	down
pmb3023	C21H22O11	Eriodictyol C-hexoside	圣草酚 C-己糖	Flavonoids	黄酮	Dihydroflavone	二氢黄酮	B	6070900	5543800	6117800	177030	188000	152060	1.00748	0.0291606	-5.09984	down
pme3256	C27H31O16	Delphinidin 3-O-rutinoside (Tulipanin)	飞燕草素 3-O-芸香糖苷	Flavonoids	黄酮	Anthocyanins	花青素	B	18732000	17963000	16912000	--	--	--	2.04058	5.03666e-07	-20.921	down
pmb0550	C21H21O11	Cyanidin 3-O-glucoside(Kuromanin)	矢车菊素 3-O-葡萄糖苷	Flavonoids	黄酮	Anthocyanins	花青素	A	14183000	11147000	12992000	--	--	--	2.01652	7.04556e-07	-20.4368	down
Hmmp1656	C27H31O14	Pelargonin-O-rutinoside	天竺葵色素-O-芸香糖	Flavonoids	黄酮	Anthocyanins	花青素	A	71985	70758	81840	--	--	--	1.60975	0.000120223	-13.022	down
pme1786	C29H35O17	Malvidin 3,5-diglucoside(Malvin)	锦葵色素苷	Flavonoids	黄酮	Anthocyanins	花青素	B	12477	12396	14383	--	--	--	1.44579	0.000687793	-10.5057	down
mws0169	C27H31ClO15	Cyanidin 3-rutinoside(Keracyanin chloride)	矢车菊素-3-芸香糖苷	Flavonoids	黄酮	Anthocyanins	花青素	B	191840000	185320000	186320000	829090	450740	323270	1.30338	0.002845	-8.45736	down
mws1048	C21H20O11	Cyanidin 3-O-galactoside	矢车菊素半乳糖苷	Flavonoids	黄酮	Anthocyanins	花青素	A	10693000	10010000	9840700	119390	152410	128370	1.11585	0.0131016	-6.25412	down
Hmcp2268	C23H24O12	Limocitrin 3-rhamnoside	柠檬黄素-3-鼠李糖苷	Flavonoids	黄酮	Flavonoid	黄酮	B	583370	592480	587400	--	--	--	1.7843	1.53126e-05	-15.9949	down
pmb0736	C23H24O12	Tricin 7-O-hexoside	麦黄酮 7-O-己糖苷	Flavonoids	黄酮	Flavonoid	黄酮	B	575810	496000	559540	--	--	--	1.77786	1.65507e-05	-15.8827	down
pme0368	C27H30O14	Apigenin 7-rutinoside	芹菜素-O-芸香糖	Flavonoids	黄酮	Flavonoid	黄酮	B	245220	247870	272590	--	--	--	1.71576	3.52628e-05	-14.7915	down
pmb0720	C26H26O15	Tricin O-malonylhexoside	麦黄酮 O-丙二酰己糖苷	Flavonoids	黄酮	Flavonoid	黄酮	B	202840	218980	203860	--	--	--	1.69881	4.3153e-05	-14.5002	down
pmb3043	C29H34O16	Tricin 5-O-rutinoside	麦黄酮 5-O-芸香糖苷	Flavonoids	黄酮	Flavonoid	黄酮	B	67569	70164	66818	--	--	--	1.60158	0.000131996	-12.8872	down
P1893	C35H44O22	syringetin-O-rutinoside-O-glucoside	丁香亭-O-芸香糖-O-葡萄糖	Flavonoids	黄酮	Flavonoid	黄酮	A	18943	14250	23073	--	--	--	1.47909	0.000479864	-11.0251	down
pmn1702	C21H18O12	Tetahydroxy-flavone-7-O-β-D-glucuronide	4-羟基黄酮-7-O-葡萄糖苷	Flavonoids	黄酮	Flavonoid	黄酮	B	17012	17480	14162	--	--	--	1.46668	0.000554939	-10.8154	down
pme2493	C27H30O14	Kaempferol 3,7-dirhamnoside(Kaempferitrin)	山奈苷	Flavonoids	黄酮	Flavonols	黄酮醇	B	730030	893030	687150	--	--	--	1.80528	1.16872e-05	-16.3847	down
pmp0130	C39H50O23	Natsudaidain 3-O-(5-glucosyl-3-hydroxy-3-methylglutarate)-glucoside)	3-O-(5-葡糖基-3-羟基-3-甲基谷氨酸)-葡萄糖	Flavonoids	黄酮	Flavonols	黄酮醇	B	186160	127690	150390	--	--	--	1.67227	5.81596e-05	-14.0696	down
Lmmp4257	C22H22O11	methylquercetin rha	甲基槲皮素 鼠李糖	Flavonoids	黄酮	Flavonols	黄酮醇	B	41984	39280	35942	--	--	--	1.55065	0.000230364	-12.0838	down
Lmmp3783	C21H18O13	Quercetin glucuronic acid	槲皮素 葡萄糖醛酸	Flavonoids	黄酮	Flavonols	黄酮醇	B	37550	39992	33187	--	--	--	1.54525	0.000243839	-12.0018	down
pmn1637	C20H18O10	Juglanin	胡桃苷	Flavonoids	黄酮	Flavonols	黄酮醇	B	21013	18351	18247	--	--	--	1.48342	0.00046866	-11.0592	down
pme0321	C21H20O10	Kaempferol 7-O-rhamnoside	山奈酚 7-O-鼠李糖苷	Flavonoids	黄酮	Flavonols	黄酮醇	B	13883	13035	10909	--	--	--	1.44172	0.000713776	-10.4522	down
Lmmp1057	C30H26O13	Gallocatechin-catechin	没食子儿茶素-儿茶素	Flavonoids	黄酮	Flavonols	黄酮醇	A	173340000	168840000	166470000	768830	366760	260550	1.30948	0.0027448	-8.50909	down
pmp0237	C26H26O15	Apigenin-6-C-2-glucuronylxyloside	芹菜素-6-C-2-葡萄糖醛酸基木糖苷	Flavonoids	黄酮	Flavonoid carbonoside	黄酮碳糖苷	B	162220	127090	128770	--	--	--	1.66381	6.45809e-05	-13.9185	down
pme0460	C15H14O6	L-Epicatechin	表儿茶素	Flavonoids	黄酮	Flavanols	黄烷醇类	A	34982000	35526000	35075000	--	--	--	2.0878	2.55723e-07	-21.8989	down
mws0049	C15H14O7	(+)-Gallocatechin	(+)-没食子儿茶素	Flavonoids	黄酮	Flavanols	黄烷醇类	B	167260	185580	177120	--	--	--	1.68469	5.09472e-05	-14.2606	down
mws0042	C15H14O7	(-)-Epigallocatechin	(-)-表没食子儿茶素	Flavonoids	黄酮	Flavanols	黄烷醇类	B	6208.9	7668.3	8446.1	--	--	--	1.3878	0.0012095	-9.69138	down
pme0434	C30H26O12	Procyanidin B2	原花青素 B2	Tannins	鞣质	Proanthocyanidins	原花青素	B	19009000	20868000	19334000	--	--	--	2.04756	4.55996e-07	-21.0645	down
pmp0274	C30H26O12	Procyanidin B3	原花青素 B3	Tannins	鞣质	Proanthocyanidins	原花青素	A	10057000	11383000	11680000	--	--	--	2.00631	8.15217e-07	-20.2263	down
pmb2947	C45H38O18	Catechin-catechin-catechin	三儿茶素	Tannins	鞣质	Proanthocyanidins	原花青素	A	2246900	2258900	2261300	--	--	--	1.88943	3.98989e-06	-17.9352	down
pmn1646	C45H38O18	Procyanidin C1	原花青素 C1	Tannins	鞣质	Proanthocyanidins	原花青素	A	1961600	2120500	1927600	--	--	--	1.8803	4.49274e-06	-17.764	down
pmn1667	C30H26O12	Procyanidin B4	原花青素 B4	Tannins	鞣质	Proanthocyanidins	原花青素	A	1449200	1445200	1541400	--	--	--	1.85702	6.08684e-06	-17.3259	down
pmn1647	C45H38O18	Procyanidin C2	原花青素 C2	Tannins	鞣质	Proanthocyanidins	原花青素	A	1384100	1389800	1406400	--	--	--	1.85246	6.45887e-06	-17.2403	down
pmp0101	C45H38O18	Arecatannin C1	槟榔鞣质 C1	Tannins	鞣质	Proanthocyanidins	原花青素	A	336560	328820	354760	--	--	--	1.73967	2.6467e-05	-15.2054	down
pmb0837	C30H24O12	Procyanidin A3	原花青素 A3	Tannins	鞣质	Proanthocyanidins	原花青素	B	306390	323230	233170	--	--	--	1.72481	3.12938e-05	-14.9638	down
mws0164	C30H24O12	Procyanidin A2	原花青素 A2	Tannins	鞣质	Proanthocyanidins	原花青素	B	149990	159390	207780	--	--	--	1.68168	5.22082e-05	-14.2254	down
pme0431	C30H24O12	Procyanidin A1	原花青素 A1	Tannins	鞣质	Proanthocyanidins	原花青素	A	129880	110590	126430	--	--	--	1.65293	7.35895e-05	-13.7301	down
pmb3114	C30H26O11	Epicatechin-epiafzelechin	表儿茶素表阿夫儿茶精	Tannins	鞣质	Proanthocyanidins	原花青素	B	112130	122570	125930	--	--	--	1.65153	7.4869e-05	-13.7053	down
pmp0103	C60H50O24	Arecatannin A2	槟榔鞣质 A2	Tannins	鞣质	Proanthocyanidins	原花青素	B	102340	147560	104260	--	--	--	1.6485	7.62367e-05	-13.6792	down
pmn1650	C60H50O24	Cinnamtannin B2	肉桂单宁 B2	Tannins	鞣质	Proanthocyanidins	原花青素	A	75339	83922	78703	--	--	--	1.615	0.000113463	-13.1055	down
pmn1648	C45H36O18	Cinnamtannin D1	肉桂单宁 D1	Tannins	鞣质	Proanthocyanidins	原花青素	A	58741	52872	44944	--	--	--	1.57678	0.000172461	-12.5014	down
pmp0275	C30H28O12	Gambiriin A1	棕儿茶素 A1	Tannins	鞣质	Proanthocyanidins	原花青素	B	43574	46408	55902	--	--	--	1.57039	0.000185079	-12.3996	down
pmn1649	C60H50O24	Cinnamtannin A2	肉桂单宁 A2	Tannins	鞣质	Proanthocyanidins	原花青素	B	20529	17401	15847	--	--	--	1.47629	0.000502073	-10.9598	down
mws1140	C15H12O5	Naringenin chalcone(4,2',4',6'-Tetrahydroxychalcone)	4,2',4',6'-四羟基查尔酮	Flavonoids	黄酮	Chalcones	查耳酮	B	--	--	--	7594	8805.7	8060.5	1.39813	905.933	9.82326	up
Hmmp1174	C33H41O19	Pelargonin-O-Hexoside-O-rhamnoside-O-Hexoside	天竺葵色素-O-己糖-O-鼠李糖-O-己糖	Flavonoids	黄酮	Anthocyanins	花青素	B	3384.6	--	--	12953	9557.5	11003	1.08081	9.84938	3.30003	up
pmf0615	C28H33ClO17	Petunidin 3, 5-diglucoside	牵牛花色素 3, 5-二葡萄糖苷	Flavonoids	黄酮	Anthocyanins	花青素	B	--	--	--	85643	81598	86708	1.62083	9405.52	13.1993	up
pmb0545	C23H25O11+	Rosinidin O-hexoside	松香花青素 O-己糖苷	Flavonoids	黄酮	Anthocyanins	花青素	B	--	--	--	109520	113320	93905	1.64003	11731.3	13.5181	up
pme0443	C23H25O12	Malvidin 3-O-galactoside	锦葵色素 3-O-半乳糖苷	Flavonoids	黄酮	Anthocyanins	花青素	B	--	--	--	129730	94334	108290	1.64353	12309.4	13.5875	up
mws0175	C23H25O12	Oenin chloride	氯化锦葵色素-3-葡糖苷	Flavonoids	黄酮	Anthocyanins	花青素	B	--	--	--	140870	127920	138820	1.66214	15096.7	13.8819	up
pme0444	C23H25O12	Malvidin 3-O-glucoside(Oenin)	锦葵色素 3-O-葡糖苷	Flavonoids	黄酮	Anthocyanins	花青素	B	--	--	--	144430	136110	136330	1.66416	15439.6	13.9144	up
pmb2976	C33H40O20	Chrysoeriol C-pentosyl-O-hexosyl-O-hexoside	金圣草黄素 C-戊糖基-O-二己糖苷	Flavonoids	黄酮	Flavonoid	黄酮	B	--	--	--	6670.4	7444.7	7588.4	1.3858	803.833	9.65075	up
mws0072	C21H20O10	Apigenin 5-O-glucoside	芹菜素 5-O-葡萄糖苷	Flavonoids	黄酮	Flavonoid	黄酮	B	--	--	--	143060	122420	113200	1.65537	14025.2	13.7757	up
pmp0575	C22H22O10	Acacetin-7-O-β-D-glucoside	金合欢素-7-O-β-D-葡萄糖苷	Flavonoids	黄酮	Flavonoid	黄酮	B	--	--	--	3798700	3850600	3821000	1.92912	424826	18.6965	up
Hmlp1691	C19H30O8	roseoside	长寿花糖苷	Flavonoids	黄酮	Flavanols	黄烷醇类	A	--	--	--	1544000	1343300	1856500	1.86136	175696	17.4227	up
-- indicates not detected
