# Supplementary material for: MaMYB4, an R2R3-MYB Repressor Transcription Factor, Negatively Regulates the Biosynthesis of Anthocyanin in Banana
Source: Front Plant Sci. 2021 Jan 7;11:600704. doi: 10.3389/fpls.2020.600704 (PMC7817548; doi:10.3389/fpls.2020.600704)
Supplement: Supplementary Data 3 — Transcriptome data. [file Table_3.XLS]

gene_id	MYB_1	MYB_2	MYB_3	WT_1	WT_2	WT_3	MYB	WT	log2FoldChange	pvalue	padj	gene_name	gene_chr	gene_start	gene_end	gene_strand	gene_length	gene_biotype	gene_description	tf_family
Ma03_g21920	96261.10247	164297.6408	149144.9107	361.798325	444.7399908	620.1200048	136567.8846	475.5527735	8.16671064	1.81E-130	5.55E-126	Ma03_g21920	chr03	26789930	26791072	+	964	-	Myb-related protein 308	Myb_DNA-binding
Ma04_g07720	4073.311889	4231.066871	7320.009346	20.85292939	21.98334555	17.46816915	5208.129369	20.10148137	8.009202793	3.03E-96	4.65E-92	Ma04_g07720	chr04	5601292	5603562	+	1666	-	(-)-alpha-terpineol synthase-like	-
Ma06_g26840	19233.55931	30252.33096	29795.86195	578.6687907	471.7964161	370.5747312	26427.25074	473.6799793	5.801293557	2.73E-81	2.80E-77	Ma06_g26840	chr06	28772817	28775490	+	2139	-	probable linoleate 9S-lipoxygenase 4	Lipoxygenase
Ma06_g26890	11832.5986	22423.03176	20615.07982	108.4352328	108.2257012	51.15678108	18290.23673	89.27257171	7.673305498	1.90E-76	1.46E-72	Ma06_g26890	chr06	28883457	28886953	+	2932	-	linoleate 9S-lipoxygenase 6-like	Lipoxygenase
Ma06_g26850	88374.01021	135849.4968	175129.7131	1627.571139	1450.900807	924.5652385	133117.74	1334.345728	6.640127695	2.61E-72	1.60E-68	Ma06_g26850	chr06	28828834	28832329	+	2931	-	linoleate 9S-lipoxygenase 6-like	Lipoxygenase
Ma11_g17920	8946.388577	10783.54124	9637.303653	890.4200851	661.1913932	824.7471291	9789.077822	792.1195358	3.628145841	1.50E-68	7.65E-65	Ma11_g17920	chr11	23106144	23110348	+	2484	-	putative UDP-glucuronate:xylan alpha-glucuronosyltransferase 3	Glyco_transf_8
Ma11_g03860	1111.829886	1345.787569	1366.207798	54.21761642	46.50323098	71.12040296	1274.608418	57.28041679	4.488063627	8.65E-66	3.79E-62	Ma11_g03860	chr11	2954679	2956968	-	1309	-	MYB family transcription factor%2C putative%2C expressed	Myb_DNA-binding
Ma03_g06190	2983.436331	7529.108449	3604.058408	4.170585879	3.382053162	8.734084574	4705.534396	5.428907872	9.80942325	2.14E-59	8.21E-56	Ma03_g06190	chr03	4274226	4275782	-	1261	-	strictosidine synthase 3-like	Str_synth
Ma02_g10870	51.74948695	37.52384329	63.77874239	1334.587481	1023.916595	1370.003552	51.01735754	1242.835876	-4.608928551	2.93E-55	1.00E-51	Ma02_g10870	chr02	20317857	20318914	-	545	-	protein RADIALIS-like 4	Myb_DNA-binding
Ma04_g28950	7156.326778	4764.51394	4014.703995	14.59705058	5.918593034	28.69770646	5311.848238	16.40445002	8.374083401	1.45E-54	4.46E-51	Ma04_g28950	chr04	29940158	29943490	+	2080	-	cytokinin dehydrogenase 5	FAD_binding_4
Ma02_g12520	92.52180999	55.77868597	34.68668446	3162.346743	3581.594299	3921.603974	60.99572681	3555.181672	-5.853890057	9.12E-52	2.54E-48	Ma02_g12520	chr02	21215662	21216989	+	1008	-	putative GEM-like protein 8	GRAM
Ma08_g07520	13933.15732	34430.66162	20319.68354	56.30290936	172.4847113	126.0203631	22894.50083	118.2693279	7.595170165	1.04E-48	2.65E-45	Ma08_g07520	chr08	5145218	5159414	-	4335	-	pleiotropic drug resistance protein 2-like%2C transcript variant X2	ABC2_membrane
Ma07_g21970	1237.283188	1535.435101	1480.338179	198.1028292	169.9481714	199.6362188	1417.685489	189.2290732	2.907424853	1.24E-46	2.93E-43	Ma07_g21970	chr07	30092455	30093829	-	1132	-	anthranilate O-methyltransferase 3-like	-
Ma03_g31440	1582.279768	2298.081862	899.6159453	11.46911117	5.918593034	4.990905471	1593.325858	7.459536557	7.735013876	3.34E-45	7.32E-42	Ma03_g31440	chr03	33649604	33652013	-	2235	-	probable indole-3-acetic acid-amido synthetase GH3.8	-
Ma02_g09570	1276.487345	1752.464898	1107.736052	98.00876815	113.2987809	109.7999204	1378.896098	107.0358232	3.686853853	3.75E-41	7.66E-38	Ma02_g09570	chr02	19477416	19478596	-	1087	-	Putative expressed protein	-
Ma10_g09700	489.2678766	658.1884945	397.2184833	7.298525288	3.382053162	7.486358207	514.8916181	6.055645552	6.454943991	8.09E-40	1.55E-36	Ma10_g09700	chr10	23795029	23806386	-	1354	-	tryptophan synthase alpha chain-like%2C transcript variant X2	-
Ma10_g28280	965.2063399	751.4910238	1182.704048	64.64408112	80.3237626	61.13859202	966.4671371	68.70214525	3.80833495	5.58E-39	1.01E-35	Ma10_g28280	chr10	35212864	35221850	+	1884	-	leucine-rich repeat extensin-like protein 3	-
Ma06_g07210	4394.785975	3664.15259	3281.80792	429.5703455	269.7187397	364.3360994	3780.248828	354.5417282	3.415929739	7.66E-37	1.31E-33	Ma06_g07210	chr06	5136809	5138159	-	1187	-	Peroxidase 52	-
Ma04_g32550	10.9771639	7.099105488	3.356775915	274.2160215	324.6771036	325.656582	7.144348434	308.1832357	-5.37054658	9.51E-37	1.54E-33	Ma04_g32550	chr04	32467054	32468250	-	909	-	putative GEM-like protein 8	GRAM
Ma07_g28990	1177.69287	940.1243981	741.8474773	76.11319229	51.57631072	68.62495023	953.2215817	65.43815108	3.870407801	3.56E-36	5.46E-33	Ma07_g28990	chr07	34840645	34848400	+	1905	-	cycloartenol-C-24-methyltransferase 1-like%2C transcript variant X5	Methyltransf_11
Ma06_g06460	244.6339383	328.5871683	369.2453507	8.341171757	7.609619615	7.486358207	314.1554858	7.812383193	5.327449344	6.83E-36	9.98E-33	Ma06_g06460	chr06	4676086	4676778	+	693	-	uncharacterized LOC103986982	-
Ma04_g34100	2219.739357	2186.52449	1698.528613	382.6512544	373.7168744	381.8042685	2034.93082	379.3907991	2.423740819	1.78E-34	2.48E-31	Ma04_g34100	chr04	33432872	33439095	+	2434	-	probable methyltransferase PMT21%2C transcript variant X1	-
Ma05_g23640	4510.046196	851.8926585	2120.363453	6.255878818	3.382053162	2.495452736	2494.100769	4.044461572	9.260632462	3.68E-34	4.91E-31	Ma05_g23640	chr05	35794588	35797244	-	1382	-	MYB family transcription factor%2C putative	Myb_DNA-binding
Ma04_g08150	1960.207839	2269.68544	3075.925664	182.4631322	228.2885885	263.2702636	2435.272981	224.6739947	3.439031281	2.57E-33	3.29E-30	Ma04_g08150	chr04	5869346	5871884	-	1860	-	terpene synthase 10-like	-
Ma04_g35130	1263.157931	1090.219771	1029.411281	252.3204457	229.979615	225.8384726	1127.596328	236.0461778	2.256514382	8.63E-33	1.04E-29	Ma04_g35130	chr04	34044584	34046688	+	865	-	protein YLS3-like	-
Ma10_g01810	19.60207839	18.25484268	17.90280488	994.6847321	407.5374061	859.6834674	18.58657532	753.9685352	-5.338984075	9.05E-33	1.04E-29	Ma10_g01810	chr10	5284035	5286732	-	977	-	dihydrofolate reductase-like	-
Ma06_g03580	1059.296316	1279.867304	596.3871876	22.93822233	13.52821265	31.19315919	978.5169358	22.55319806	5.459109301	9.15E-33	1.04E-29	Ma06_g03580	chr06	2610023	2614839	+	3195	-	glutamate receptor 2.8-like	ANF_receptor
Ma08_g28860	1946.094342	1965.438062	2235.61276	382.6512544	259.5725802	311.9315919	2049.048388	318.0518088	2.688752758	9.87E-32	1.04E-28	Ma08_g28860	chr08	40681489	40683205	+	1717	-	cytochrome P450 94B3-like	p450
Ma03_g03390	3765.9513	6511.908048	5791.557379	181.4204857	60.03144363	81.10221391	5356.472242	107.5180478	5.639583372	9.88E-32	1.04E-28	Ma03_g03390	chr03	2290147	2293071	-	1352	-	Peroxidase 52	-
Ma05_g14860	2979.515915	959.3933988	1496.003133	11.46911117	20.29231897	4.990905471	1811.637482	12.25077854	7.177933967	1.42E-31	1.45E-28	Ma05_g14860	chr05	10886321	10888470	+	1614	-	glycerol-3-phosphate 2-O-acyltransferase 6-like	Acyltransferase
Ma05_g05890	228.9522756	392.4791177	305.4666083	8.341171757	4.227566453	4.990905471	308.9660005	5.85321456	5.732066468	1.91E-30	1.90E-27	Ma05_g05890	chr05	4447523	4449095	-	1573	-	probable receptor-like protein kinase At5g20050	Pkinase
Ma11_g10040	2044.888817	1994.848642	1885.389139	5501.002774	5834.041705	6206.190953	1975.0422	5847.078477	-1.565538633	8.63E-29	8.27E-26	Ma11_g10040	chr11	9295722	9303532	-	4981	-	Pleiotropic drug resistance protein 12	ABC2_membrane
Ma02_g22020	497.1087079	821.4679207	397.2184833	23.9808688	13.52821265	21.21134825	571.931704	19.57347657	4.881064313	1.07E-28	9.92E-26	Ma02_g22020	chr02	27485473	27488290	+	2492	-	Putative WRKY transcription factor 6	WRKY
Ma07_g28700	293.2470927	560.8293335	294.2773553	3.127939409	8.455132906	6.238631839	382.7845938	5.940568051	5.98776156	1.47E-27	1.32E-24	Ma07_g28700	chr07	34653292	34659099	+	1969	-	long chain acyl-CoA synthetase 2	AMP-binding
Ma05_g28680	294.815259	534.4612274	427.4294666	13.55440411	21.13783226	8.734084574	418.9019843	14.47544031	4.822763264	2.29E-27	2.01E-24	Ma05_g28680	chr05	39610517	39613541	+	2258	-	cyclic nucleotide-gated ion channel 4-like	Ion_trans
Ma08_g27060	11958.83598	27164.22007	107265.7744	59.43084877	3.382053162	27.44998009	48796.27681	30.08762734	10.66690061	3.33E-27	2.84E-24	Ma08_g27060	chr08	39441143	39442550	-	1408	-	phospholipase A1-II 5-like	Lipase_3
Ma04_g02280	1455.2583	4746.259097	644.5009758	3.127939409	1.691026581	6.238631839	2282.006124	3.685865943	9.322662092	1.15E-26	9.31E-24	Ma04_g02280	chr04	1982983	1984189	-	1049	-	probable xyloglucan endotransglucosylase/hydrolase protein 25	-
Ma09_g02190	1897.481188	6193.462459	3442.933164	139.7146269	98.925055	108.552194	3844.625604	115.7306253	5.054324171	1.15E-26	9.31E-24	Ma09_g02190	chr09	1568729	1576108	-	969	-	cycloeucalenol cycloisomerase-like	-
Ma10_g11390	571.5966058	399.5782232	321.1315626	14.59705058	3.382053162	7.486358207	430.7687972	8.488487315	5.689110924	3.31E-26	2.61E-23	Ma10_g11390	chr10	24923687	24926493	-	1766	-	serine/threonine-protein kinase D6PKL2-like	Pkinase
Ma02_g10880	33.71557483	44.62294878	45.87593751	339.9027491	355.115582	499.0905471	41.40482037	398.0362928	-3.271633342	5.67E-26	4.35E-23	Ma02_g10880	chr02	20320890	20321738	-	550	-	protein RADIALIS-like 3	-
Ma05_g09330	1281.191843	16505.42026	1893.221616	4.170585879	1.691026581	4.990905471	6559.944573	3.617505977	10.85212275	6.18E-26	4.62E-23	Ma05_g09330	chr05	6762193	6762925	-	626	-	Bowman-Birk type proteinase inhibitor-like	-
Ma04_g12590	847.5938695	2082.066224	929.8269286	32.32204056	9.300646196	16.22044278	1286.495674	19.28104318	6.067043609	9.36E-26	6.84E-23	Ma04_g12590	chr04	9493526	9495406	+	564	-	CASP-like protein 2C1	-
Ma07_g12750	743.3108125	1230.173565	1341.591441	88.62494992	44.8122044	53.65223381	1105.025273	62.36312938	4.148688382	1.34E-25	9.54E-23	Ma07_g12750	chr07	9586207	9590044	-	1683	-	expressed protein	-
Ma10_g27810	19704.0092	1522.251048	4580.880199	25.02351527	12.68269936	23.70680099	8602.380148	20.47100521	8.719807151	3.66E-25	2.56E-22	Ma10_g27810	chr10	34897200	34898947	-	1219	-	Peroxidase 52	-
Ma10_g00630	261.8837673	334.6721158	386.0292303	1516.007967	1627.613084	1656.980616	327.5283711	1600.200556	-2.291103998	1.23E-24	8.41E-22	Ma10_g00630	chr10	1887128	1921364	-	3110	-	probable RNA-dependent RNA polymerase 5%2C transcript variant X2	-
Ma08_g02670	762.9128909	1087.177298	862.6914103	178.2925463	148.8103391	162.2044278	904.2605329	163.1024378	2.471637125	1.30E-24	8.70E-22	Ma08_g02670	chr08	2004766	2008301	+	2744	-	wall-associated receptor kinase-like 14	Pkinase
Ma06_g35670	169.3619573	184.5767427	210.3579574	12.51175764	16.06475252	7.486358207	188.0988858	12.02095612	3.928939297	1.37E-24	8.92E-22	Ma06_g35670	chr06	35440021	35442461	+	2337	-	probable LRR receptor-like serine/threonine-protein kinase At3g47570	Pkinase
Ma02_g16420	985.5925014	740.3352866	675.8308843	132.4161016	134.4366132	145.983985	800.5862241	137.6122333	2.542688173	1.49E-24	9.54E-22	Ma02_g16420	chr02	23791292	23796103	+	3052	-	phosphatidylinositol 4-phosphate 5-kinase 1-like	PIP5K
Ma08_g02320	2104.479136	4079.95734	3380.273347	370.1394967	314.5309441	278.24298	3188.236607	320.9711403	3.311626552	2.38E-24	1.49E-21	Ma08_g02320	chr08	1836722	1839917	-	1508	-	probable mannose-1-phosphate guanylyltransferase 3	Hexapep
Ma08_g15310	196.804867	215.0014805	226.0229116	17.72498998	6.764106325	13.72499005	212.609753	12.73802878	4.089132069	3.83E-24	2.35E-21	Ma08_g15310	chr08	15400435	15400905	+	471	-	egg cell-secreted protein 1.4-like	-
Ma05_g12690	551.2104443	365.0968536	1475.862477	10.4264647	6.764106325	9.981810942	797.3899251	9.057460655	6.470669953	5.76E-24	3.47E-21	Ma05_g12690	chr05	9160741	9164826	-	2004	-	protein NRT1/ PTR FAMILY 5.2-like	-
Ma10_g14770	72.13564847	74.03352866	107.4168293	536.9629319	760.9619615	613.8813729	84.52866881	637.2687554	-2.920383417	1.08E-23	6.38E-21	Ma10_g14770	chr10	27107741	27113642	-	3904	-	BAG family molecular chaperone regulator 6-like	-
Ma06_g03820	3250.024597	4318.284452	670.2362578	13.55440411	3.382053162	18.71589552	2746.181769	11.88411759	7.874284913	1.18E-23	6.85E-21	Ma06_g03820	chr06	2760692	2761884	+	1193	-	uncharacterized LOC103986711	-
Ma10_g10490	1830.050038	6323.274674	558.3437273	3.127939409	3.382053162	0	2903.88948	2.169997524	10.32244257	1.81E-23	1.03E-20	Ma10_g10490	chr10	24412127	24413974	+	1552	-	serine decarboxylase 1-like	-
Ma04_g23390	1103.204972	1608.454472	958.9189865	111.5631723	83.70581577	49.90905471	1223.526143	81.72601424	3.899911272	1.86E-23	1.04E-20	Ma04_g23390	chr04	25562889	25568691	-	1115	-	naringenin%2C2-oxoglutarate 3-dioxygenase-like%2C transcript variant X1	2OG-FeII_Oxy
Ma08_g30260	263.4519335	529.3904378	359.175023	5.213232348	0.845513291	0	384.0057981	2.01958188	7.555072377	2.30E-23	1.26E-20	Ma08_g30260	chr08	41591884	41592788	+	730	-	uncharacterized LOC103995911	HMA
Ma05_g04300	965.990423	1258.569987	756.3935063	78.19848523	30.43847846	56.14768655	993.6513055	54.92821675	4.183308519	2.55E-23	1.37E-20	Ma05_g04300	chr05	3277824	3282657	+	1547	-	serine carboxypeptidase 24-like	Peptidase_S10
Ma01_g23540	853.0824515	1590.199629	1824.967173	72.98525288	51.57631072	104.8090149	1422.749751	76.4568595	4.224047057	2.71E-23	1.43E-20	Ma01_g23540	chr01	28153181	28154846	+	1509	-	protein trichome birefringence-like 26	-
Ma06_g04370	151.3280452	182.5484268	127.5574848	914.4009539	716.1497571	942.0334077	153.8113189	857.5280396	-2.477456871	8.74E-23	4.55E-20	Ma06_g04370	chr06	3152384	3153807	+	1172	-	MYB family transcription factor%2C putative%2C expressed	Myb_DNA-binding
Ma04_g11970	212.4865297	248.4686921	208.1201068	31.27939409	23.67437214	34.9363383	223.0251095	29.96336817	2.911384287	1.44E-22	7.35E-20	Ma04_g11970	chr04	8534662	8535607	-	653	-	uncharacterized LOC103981676	-
Ma03_g27360	1639.517836	606.4664402	506.8731632	23.9808688	26.21091201	22.45907462	917.6191466	24.21695181	5.241755209	2.21E-22	1.11E-19	Ma03_g27360	chr03	30791795	30793799	+	1919	-	transcription factor bHLH25-like%2C transcript variant X3	HLH
Ma08_g20430	80.76056296	80.11847622	107.4168293	794.4966099	544.5105591	958.2538505	89.43195616	765.7536732	-3.099992772	4.30E-22	2.13E-19	Ma08_g20430	chr08	34502180	34506015	+	687	-	Putative Auxin-induced protein PCNT115	Aldo_ket_red
Ma06_g01550	1549.348276	1542.534207	1432.224391	563.0290936	484.4791155	525.2928008	1508.035624	524.2670033	1.52527576	5.81E-22	2.83E-19	Ma06_g01550	chr06	1265112	1266284	-	961	-	uncharacterized LOC103971115%2C transcript variant X1	-
Ma08_g13870	1108.693554	751.4910238	382.6724544	30.23674762	10.99167278	19.96362188	747.6190106	20.39734743	5.205306222	2.11E-21	1.01E-18	Ma08_g13870	chr08	11014390	11015723	+	1334	-	uncharacterized LOC103994450	-
Ma08_g22290	59.5903183	99.38747683	99.58435216	542.1761642	557.1932585	556.48596	86.18738243	551.9517942	-2.686981971	2.25E-21	1.06E-18	Ma08_g22290	chr08	35922393	35925443	-	1630	-	uncharacterized LOC103995386%2C transcript variant X1	Myb_DNA-binding
Ma11_g19950	176.4187055	126.7697409	201.4065549	813.2642463	897.0896013	947.0243131	168.1983338	885.7927203	-2.397177322	3.87E-21	1.79E-18	Ma11_g19950	chr11	24606980	24609045	-	1881	-	C4-dicarboxylate transporter/malic acid transport protein domain containing protein%2C expressed	C4dic_mal_tran
Ma03_g31210	1583.847934	1767.677266	1187.179749	261.7042639	245.1988543	324.4088556	1512.90165	277.1039913	2.451036174	3.91E-21	1.79E-18	Ma03_g31210	chr03	33501081	33509116	-	3270	-	long chain base biosynthesis protein 2d-like%2C transcript variant X3	Aminotran_1_2
Ma08_g27200	655.4935013	457.385225	433.0240931	87.58230345	71.02311641	79.85448754	515.3009398	79.4866358	2.700119747	5.69E-21	2.57E-18	Ma08_g27200	chr08	39520731	39522635	+	1162	-	probable xyloglucan endotransglucosylase/hydrolase protein 7	-
Ma03_g09630	778.5945536	2168.269648	989.1299698	72.98525288	50.73079743	64.88177112	1311.998057	62.86594048	4.385275409	5.93E-21	2.64E-18	Ma03_g09630	chr03	7178656	7179740	-	1085	-	transcription repressor OFP1-like	-
Ma03_g11590	1004.410497	392.4791177	1672.793331	22.93822233	6.764106325	13.72499005	1023.227649	14.4757729	6.152837183	6.26E-21	2.75E-18	Ma03_g11590	chr03	8979579	8981226	-	1225	-	protein TRANSPARENT TESTA 1-like	-
Ma08_g05750	3645.202497	1594.256261	1613.49029	150.1410916	71.8686297	97.32265669	2284.316349	106.444126	4.42510868	8.60E-21	3.72E-18	Ma08_g05750	chr08	3905893	3907105	+	1213	-	probable carboxylesterase 15	Abhydrolase_3
Ma10_g31100	0	2.028315854	3.356775915	161.6102028	229.1341017	177.1771442	1.79503059	189.3071496	-6.874502427	1.21E-20	5.17E-18	Ma10_g31100	chr10	37326196	37326624	-	321	-	uncharacterized LOC103970013	Auxin_inducible
Ma01_g10510	42957.56275	129067.8227	35259.57422	125.1175764	3.382053162	6.238631839	69094.98656	44.91275379	10.58729997	1.23E-20	5.19E-18	Ma01_g10510	chr01	7557835	7559084	+	635	-	non-specific lipid-transfer protein 1-like	-
Ma02_g23600	1383.122651	1271.75404	610.9332166	71.94260641	78.63273602	102.3135622	1088.603303	84.29630153	3.69398385	2.08E-20	8.56E-18	Ma02_g23600	chr02	28542995	28544043	-	1049	-	zinc finger protein 8-like	-
Ma02_g15340	417.9163112	690.6415482	321.1315626	3.127939409	0	0	476.5631407	1.04264647	8.860127076	2.09E-20	8.56E-18	Ma02_g15340	chr02	23093362	23095899	-	1920	-	probable indole-3-acetic acid-amido synthetase GH3.8	-
Ma07_g08210	177.2027886	200.8032695	238.33109	938.3818227	1096.630738	809.7744127	205.445716	948.2623244	-2.209938351	3.21E-20	1.30E-17	Ma07_g08210	chr07	6112213	6113581	+	1223	-	gibberellin 20 oxidase 2-like	2OG-FeII_Oxy
Ma06_g21710	368.5190737	399.5782232	409.5266617	1194.872854	1314.773167	1086.769666	392.5413195	1198.805229	-1.612396975	4.01E-20	1.60E-17	Ma06_g21710	chr06	16058528	16062559	+	2616	-	F-box/LRR-repeat protein 3-like%2C transcript variant X1	-
Ma08_g09170	419.4844775	4184.415606	3279.570069	28.15145468	15.21923923	18.71589552	2627.823384	20.69552981	6.990089117	4.37E-20	1.72E-17	Ma08_g09170	chr08	6651078	6653081	+	1919	-	polyphenol oxidase%2C chloroplastic-like	-
Ma05_g13060	225.0318599	249.48285	119.7250077	4.170585879	1.691026581	4.990905471	198.0799058	3.617505977	5.836063262	4.98E-20	1.94E-17	Ma05_g13060	chr05	9443079	9444568	-	1490	-	zeatin O-xylosyltransferase-like	UDPGT
Ma05_g24980	265.8041829	236.2987969	154.4116921	12.51175764	3.382053162	7.486358207	218.838224	7.793389668	4.839981801	6.84E-20	2.62E-17	Ma05_g24980	chr05	37070849	37071805	-	519	-	uncharacterized LOC103985491	-
Ma06_g03610	167.793791	134.8830043	115.2493064	2.085292939	6.764106325	3.743179103	139.3087006	4.197526122	5.00388526	7.69E-20	2.91E-17	Ma06_g03610	chr06	2628154	2629773	-	1620	-	RING-H2 finger protein ATL13-like	-
Ma01_g15790	1783.789133	1710.884423	1763.426281	4096.557979	4394.978084	4811.232874	1752.699946	4434.256313	-1.338919794	1.20E-19	4.48E-17	Ma01_g15790	chr01	11471964	11474548	+	2585	-	G-type lectin S-receptor-like serine/threonine-protein kinase At2g19130	Pkinase
Ma00_g02290	5199.255272	6336.458727	8896.575101	1326.246309	1102.549331	1129.192363	6810.763033	1185.996001	2.521636381	1.47E-19	5.43E-17	Ma00_g02290	chrUn_random	17046475	17048266	+	1309	-	vitellogenin-A2-like	-
Ma08_g08170	268.9405155	216.0156384	287.5638034	50.04703054	47.34874427	39.92724377	257.5066524	45.77433953	2.486780487	1.90E-19	6.94E-17	Ma08_g08170	chr08	5668109	5672145	-	780	-	RNA recognition motif containing protein%2C putative%2C expressed	RRM_1
Ma07_g10420	199.1571164	564.8859652	426.3105413	16.68234351	5.918593034	8.734084574	396.784541	10.44500704	5.256134493	2.08E-19	7.51E-17	Ma07_g10420	chr07	7749044	7750951	-	1820	-	putative DNA-binding protein ESCAROLA%2C transcript variant X5	-
Ma08_g23410	256.3951853	256.5819555	293.1584299	29.19410115	19.44680568	42.4226965	268.7118569	30.35453445	3.168981379	2.54E-19	9.08E-17	Ma08_g23410	chr08	36821129	36825191	+	1967	-	protein Brevis radix-like 1	-
Ma03_g02120	47.04498813	33.46721158	44.75701221	400.3762444	275.6373327	521.5496217	41.75640397	399.1877329	-3.252718374	2.79E-19	9.82E-17	Ma03_g02120	chr03	1447271	1449818	-	1572	-	uncharacterized LOC103977137%2C transcript variant X1	-
Ma05_g09760	268.9405155	262.666903	140.9845884	16.68234351	10.14615949	13.72499005	224.1973357	13.51783102	4.064337518	3.43E-19	1.19E-16	Ma05_g09760	chr05	7036619	7042861	+	1720	-	uncharacterized LOC103984672	-
Ma10_g09450	226.6000262	420.8755396	1014.865252	12.51175764	7.609619615	6.238631839	554.1136059	8.786669697	5.973971236	3.54E-19	1.22E-16	Ma10_g09450	chr10	23610631	23612082	+	1194	-	Hypothetical protein	NAM
Ma05_g07130	1083.602893	1207.862091	211.4768827	15.63969705	9.300646196	7.486358207	834.3139556	10.80890048	6.267122294	4.88E-19	1.66E-16	Ma05_g07130	chr05	5202628	5206706	+	2611	-	potassium transporter 1%2C transcript variant X1	K_trans
Ma08_g33260	264.2360167	505.0506475	419.5969894	0	0	0	396.2945512	0	11.02647479	1.00E-18	3.38E-16	Ma08_g33260	chr08	43644803	43645947	-	1145	-	hevamine-A-like	-
Ma05_g23630	829.5599574	772.7883402	500.1596114	115.7337581	124.2904537	123.5249104	700.8359697	121.1830408	2.532689507	1.31E-18	4.36E-16	Ma05_g23630	chr05	35778237	35783005	-	2775	-	uncharacterized LOC103985608	Lipase_3
Ma06_g00870	137.9986319	95.33084512	108.5357546	6.255878818	5.073079743	3.743179103	113.9550772	5.024045888	4.490413233	1.46E-18	4.81E-16	Ma06_g00870	chr06	719474	721332	-	754	-	gibberellin-regulated protein 12-like	-
Ma09_g11510	0.784083136	0	2.23785061	465.0203255	196.1590834	665.038154	1.007311249	442.072521	-8.845040318	1.64E-18	5.34E-16	Ma09_g11510	chr09	7774022	7775391	+	878	-	Putative uncharacterized protein Sb02g000470	-
Ma10_g05590	9427.815622	9790.680625	3338.873111	481.702669	230.8251283	374.3179103	7519.123119	362.2819025	4.375993666	2.07E-18	6.68E-16	Ma10_g05590	chr10	16931103	16933078	-	1201	-	phosphate metabolism protein 8-like	-
Ma11_g21950	38.42007364	4.056631707	10.07032775	2792.207246	892.8620348	1941.462228	17.5156777	1875.510503	-6.723237284	2.28E-18	7.28E-16	Ma11_g21950	chr11	25907961	25909277	+	918	-	probable chalcone--flavonone isomerase 3%2C transcript variant X2	-
Ma04_g15530	4157.992868	1231.187723	732.8960749	44.8337982	40.58463795	31.19315919	2040.692222	38.87053178	5.712604868	2.31E-18	7.31E-16	Ma04_g15530	chr04	11780490	11802160	-	3565	-	probable LRR receptor-like serine/threonine-protein kinase At1g07650%2C transcript variant X1	Pkinase_Tyr
Ma03_g23530	253.2588528	594.2965451	464.3540016	28.15145468	32.97501833	39.92724377	437.3031332	33.68457226	3.701544552	2.41E-18	7.54E-16	Ma03_g23530	chr03	28067547	28068627	-	971	-	uncharacterized LOC103979110%2C transcript variant X1	-
Ma05_g19580	492.4042091	629.7920725	698.2093904	86.53965698	37.20258479	59.89086565	606.8018907	61.21103581	3.314187362	2.90E-18	8.88E-16	Ma05_g19580	chr05	28082754	28085470	+	1597	-	uncharacterized glycosyl hydrolase Rv2006/MT2062%2C putative%2C expressed	-
Ma08_g12600	134.8622993	353.9411165	172.314497	2.085292939	5.073079743	4.990905471	220.3726376	4.049759385	5.761698772	2.91E-18	8.88E-16	Ma08_g12600	chr08	9583179	9584906	-	1528	-	probable indole-3-pyruvate monooxygenase YUCCA5	FMO-like
Ma03_g28020	677.4478291	2007.018537	626.5981709	51.08967701	30.43847846	34.9363383	1103.688179	38.82149792	4.830478929	2.92E-18	8.88E-16	Ma03_g28020	chr03	31214591	31215974	+	1226	-	chitinase 1-like	-
Ma08_g27970	8.624914491	2.028315854	6.713551831	110.5205258	147.1193126	172.1862388	5.788927392	143.275359	-4.597422819	3.47E-18	1.04E-15	Ma08_g27970	chr08	40062013	40066342	-	2345	-	homeobox-leucine zipper protein GLABRA 2-like	START
Ma04_g09100	288.5425939	637.905336	218.1904345	8.341171757	16.91026581	12.47726368	381.5461214	12.57623375	4.912724265	3.61E-18	1.08E-15	Ma04_g09100	chr04	6484861	6486152	-	1292	-	transcription factor bHLH87-like	-
Ma07_g15140	1800.254879	6615.352157	970.1082396	38.57791938	56.64939047	22.45907462	3128.571758	39.22879482	6.312041938	4.92E-18	1.45E-15	Ma07_g15140	chr07	11400581	11403661	+	1166	-	short-chain dehydrogenase TIC 32%2C chloroplastic-like%2C transcript variant X1	adh_short
Ma10_g09640	573.1647721	1859.965638	880.5942152	49.00438407	16.06475252	33.68861193	1104.574875	32.91924951	5.074269451	5.12E-18	1.50E-15	Ma10_g09640	chr10	23723536	23730596	+	2339	-	serine/threonine-protein kinase Nek2-like	Pkinase
Ma03_g21240	1107.125387	1704.799475	271.8988492	22.93822233	21.98334555	17.46816915	1027.941237	20.79657901	5.624390434	5.98E-18	1.73E-15	Ma03_g21240	chr03	26253106	26254320	-	1215	-	uncharacterized LOC103979284	-
Ma04_g17190	4375.183896	2453.248025	1804.826517	306.5380621	231.6706416	283.2338855	2877.752813	273.8141964	3.394495723	6.38E-18	1.83E-15	Ma04_g17190	chr04	17406575	17407438	-	680	-	non-specific lipid-transfer protein 1-like	-
Ma09_g07620	1933.549012	1172.366563	1462.435374	327.3909915	284.0924656	257.0316318	1522.78365	289.5050296	2.394884988	7.56E-18	2.15E-15	Ma09_g07620	chr09	5001011	5002289	-	1007	-	extracellular ribonuclease LE-like	Ribonuclease_T2
Ma01_g12250	181.1232043	197.7607957	241.6878659	696.4878417	774.4901742	688.744955	206.8572886	719.907657	-1.802946887	8.73E-18	2.46E-15	Ma01_g12250	chr01	8869343	8871737	-	2236	-	MYB family transcription factor%2C putative%2C expressed	Myb_DNA-binding
Ma08_g27610	2128.785713	2266.642966	3042.357905	608.9055383	415.992539	480.3746516	2479.262195	501.7575763	2.305091549	1.17E-17	3.25E-15	Ma08_g27610	chr08	39800324	39802169	+	1643	-	uncharacterized LOC103996153	-
Ma07_g09220	1044.398737	7880.007091	429.6673172	8.341171757	12.68269936	11.22953731	3118.024382	10.75113614	8.178240613	1.30E-17	3.60E-15	Ma07_g09220	chr07	6927937	6929562	-	1413	-	Peroxidase 52	-
Ma10_g11920	55.66990262	67.9485811	60.42196648	237.7233951	236.7437214	233.3248308	61.34681673	235.9306491	-1.947287365	1.74E-17	4.77E-15	Ma10_g11920	chr10	25275726	25280116	+	2842	-	uncharacterized LOC104000688%2C transcript variant X2	-
Ma05_g09640	136.4304656	185.5909006	359.175023	10.4264647	7.609619615	8.734084574	227.065463	8.923389629	4.672784785	1.81E-17	4.90E-15	Ma05_g09640	chr05	6962581	6963445	-	579	-	glucan endo-1%2C3-beta-glucosidase 4-like	-
Ma09_g08260	36.85190737	18.25484268	16.78387958	221.0410516	268.8732264	309.4361392	23.96354321	266.4501391	-3.45174846	2.24E-17	6.02E-15	Ma09_g08260	chr09	5451761	5453265	-	1335	-	myb-related protein 308-like	Myb_DNA-binding
Ma09_g06900	2865.039777	1708.856107	1696.290763	377.438022	339.8963428	374.3179103	2090.062216	363.8840917	2.522765238	2.32E-17	6.19E-15	Ma09_g06900	chr09	4391103	4396447	+	1764	-	beta-glucosidase 6-like	Glyco_hydro_1
Ma09_g10440	910.3205204	1801.144478	2053.227935	177.2498998	93.00646196	123.5249104	1588.230978	131.2604241	3.597872048	2.53E-17	6.69E-15	Ma09_g10440	chr09	7110903	7111363	+	370	-	Mannose-specific lectin	-
Ma07_g18650	398.3142329	911.7279762	1242.007089	37.53527291	9.300646196	13.72499005	850.6830993	20.18696972	5.400202023	3.02E-17	7.92E-15	Ma07_g18650	chr07	26444013	26446732	+	1353	-	Putative ( )-delta-cadinene synthase	-
Ma04_g17380	293.2470927	95.33084512	71.61121953	6171.424454	3119.098529	4846.169212	153.3963858	4712.230732	-4.937710689	3.06E-17	7.97E-15	Ma04_g17380	chr04	17635729	17637124	-	1058	-	chalcone--flavonone isomerase	-
Ma03_g27110	290.8948433	153.1378469	214.8336586	25.02351527	18.60129239	21.21134825	219.6221163	21.61205197	3.351142512	4.78E-17	1.22E-14	Ma03_g27110	chr03	30599101	30601759	+	1973	-	uncharacterized LOC103978784	-
Ma05_g08520	1350.975243	1293.051357	2138.266258	311.7512944	235.0526948	280.7384328	1594.097619	275.847474	2.531321667	4.78E-17	1.22E-14	Ma05_g08520	chr05	6273905	6275573	+	1669	-	allene oxide synthase 2-like	p450
Ma06_g30720	24.3065772	7.099105488	13.42710366	189.7616575	233.3616682	227.0861989	14.94426212	216.7365082	-3.830659632	8.92E-17	2.26E-14	Ma06_g30720	chr06	31961151	31969605	-	841	-	histone H3.3-like	Histone
Ma04_g00630	5743.408968	5399.376802	4595.426228	1975.81506	1673.270802	1679.439691	5246.070666	1776.175184	1.562593051	9.44E-17	2.38E-14	Ma04_g00630	chr04	589915	593056	+	1718	-	omega-6 fatty acid desaturase%2C endoplasmic reticulum isozyme 2-like	-
Ma10_g29660	919.729518	2199.708543	466.5918522	46.91909114	32.12950504	42.4226965	1195.343304	40.49043089	4.886030075	1.11E-16	2.76E-14	Ma10_g29660	chr10	36170110	36171732	-	1419	-	MYB family transcription factor%2C putative%2C expressed	Myb_DNA-binding
Ma08_g01380	18.81799525	11.15573719	20.14065549	381.6086079	152.1923923	368.0792785	16.70479598	300.6267596	-4.166831576	1.77E-16	4.38E-14	Ma08_g01380	chr08	1243657	1245465	-	1412	-	anthocyanidin reductase	Epimerase
Ma05_g28670	784.0831355	841.7510792	934.3026298	241.893981	305.2302979	272.0043482	853.3789482	273.0428757	1.642030991	1.93E-16	4.74E-14	Ma05_g28670	chr05	39605842	39608766	+	2102	-	F-box/LRR-repeat protein At3g26922-like%2C transcript variant X2	-
Ma01_g00940	254.0429359	250.4970079	386.0292303	1444.06536	1627.613084	2275.852895	296.8563914	1782.510447	-2.587231533	1.95E-16	4.74E-14	Ma01_g00940	chr01	663037	666163	+	1884	-	CBL-interacting serine/threonine-protein kinase 21	Pkinase
Ma06_g04440	767.6173897	282.9500616	699.3283157	26.06616174	6.764106325	23.70680099	583.298589	18.84568968	4.968368816	2.03E-16	4.91E-14	Ma06_g04440	chr06	3222260	3226867	+	2759	-	beta-xylosidase/alpha-L-arabinofuranosidase 2-like	Glyco_hydro_3_C
Ma06_g14770	89.38547745	158.2086366	166.7198705	2.085292939	6.764106325	6.238631839	138.1046615	5.029343701	4.767892428	2.49E-16	5.96E-14	Ma06_g14770	chr06	10082231	10084486	-	2079	-	glucan endo-1%2C3-beta-glucosidase 14-like%2C transcript variant X1	Glyco_hydro_17
Ma04_g32090	1214.544777	272.8084823	738.4907014	32.32204056	16.06475252	26.20225372	741.9479869	24.8630156	4.905374449	2.99E-16	7.11E-14	Ma04_g32090	chr04	32217091	32219380	+	1405	-	GDSL esterase/lipase EXL3-like	Lipase_GDSL
Ma09_g25420	169.3619573	216.0156384	187.9794513	0	0	0	191.1190157	0	9.974380091	3.11E-16	7.29E-14	Ma09_g25420	chr09	36881541	36882403	+	863	-	uncharacterized LOC103998896	-
Ma10_g18210	158.3847934	536.4895433	362.5317989	19.81028292	12.68269936	13.72499005	352.4687118	15.40599078	4.516893125	3.11E-16	7.29E-14	Ma10_g18210	chr10	29239702	29241798	-	1828	-	isoflavone 2'-hydroxylase-like	p450
Ma09_g16940	1808.095711	1237.272671	2033.087279	359.713032	355.9610953	404.2633432	1692.818554	373.3124902	2.181579569	3.46E-16	8.04E-14	Ma09_g16940	chr09	12437966	12439652	+	1216	-	Myb-related protein 306	Myb_DNA-binding
Ma04_g12860	500.2450405	523.3054902	569.5329803	1334.587481	1253.89621	1444.867134	531.027837	1344.450275	-1.340568252	3.49E-16	8.04E-14	Ma04_g12860	chr04	9720558	9723964	+	2594	-	AP2-like ethylene-responsive transcription factor TOE3%2C transcript variant X1	AP2
Ma02_g02590	569.2443564	530.4045957	417.3591388	134.5013946	97.23402842	117.2862786	505.6693636	116.3405672	2.123598192	3.65E-16	8.36E-14	Ma02_g02590	chr02	13818577	13831118	+	1367	-	beta-glucosidase 4-like	Glyco_hydro_1
Ma08_g02890	105.0671402	66.93442317	70.49229422	892.505378	443.8944776	806.0312336	80.83128585	714.1436964	-3.138177099	4.03E-16	9.16E-14	Ma08_g02890	chr08	2162942	2165828	-	1741	-	protein TRANSPARENT TESTA 12-like	MatE
Ma03_g01600	334.8034989	1302.178778	688.1390627	9.383818227	24.51988543	3.743179103	775.0404465	12.54896092	5.918990132	4.06E-16	9.17E-14	Ma03_g01600	chr03	1100706	1103979	-	1361	-	serine/threonine-protein kinase SAPK2-like	Pkinase
Ma10_g16870	252.4747696	147.0528994	315.5369361	0	0	0	238.3548684	0	10.29357278	4.47E-16	9.99E-14	Ma10_g16870	chr10	28427664	28428230	-	567	-	dirigent protein 21-like	-
Ma04_g20340	1539.939278	1686.544632	1257.672043	505.6835378	476.0239826	449.1814924	1494.718651	476.9630043	1.64780912	4.49E-16	9.99E-14	Ma04_g20340	chr04	23027250	23029309	-	1976	-	UDP-glycosyltransferase 86A2-like	UDPGT
Ma03_g03500	5.488581949	0	1.118925305	211.6572333	112.4532676	204.6271243	2.202502418	176.2458751	-6.19104061	5.08E-16	1.12E-13	Ma03_g03500	chr03	2352733	2361128	+	1514	-	uncharacterized transporter YBR287W-like	-
Ma09_g17110	347.348829	292.0774829	353.5803964	884.1642063	871.7242026	954.5106714	331.0022361	903.4663601	-1.447906632	5.46E-16	1.20E-13	Ma09_g17110	chr09	12579120	12596397	+	1776	-	uncharacterized LOC103998178%2C transcript variant X1	-
Ma05_g10470	106.6353064	375.2384329	895.1402441	1.04264647	2.536539872	3.743179103	459.0046612	2.440788482	7.57574919	5.99E-16	1.30E-13	Ma05_g10470	chr05	7549748	7550605	+	858	-	cis-zeatin O-glucosyltransferase 2-like	-
Ma06_g04080	138.782715	207.902375	124.2007089	8.341171757	12.68269936	17.46816915	156.961933	12.83068009	3.62719042	6.25E-16	1.35E-13	Ma06_g04080	chr06	2954160	2958041	+	3638	-	Putative Probable nucleoredoxin 1	-
Ma04_g28180	5142.017203	5036.308265	8153.608699	581.7967301	940.2107791	1051.833328	6110.644722	857.9469457	2.832470921	6.32E-16	1.36E-13	Ma04_g28180	chr04	29274392	29279915	+	2397	-	oligopeptide transporter 4-like	OPT
Ma04_g10620	10.9771639	0	2.23785061	861.225984	276.482846	794.8016963	4.405004836	644.1701754	-7.129891774	9.92E-16	2.11E-13	Ma04_g10620	chr04	7543373	7545115	+	1271	-	dihydroflavonol-4-reductase-like	Epimerase
Ma03_g06380	21.9543278	22.31147439	21.2595808	297.1542439	136.1276398	272.0043482	21.84179433	235.0954106	-3.425429064	1.50E-15	3.18E-13	Ma03_g06380	chr03	4428090	4430182	+	1802	-	sugar transport protein 5-like	Sugar_tr
Ma08_g30270	364.598658	230.2138494	152.1738415	21.89557586	21.13783226	16.22044278	248.9954496	19.75128364	3.651572944	1.66E-15	3.49E-13	Ma08_g30270	chr08	41593741	41595152	-	1315	-	uncharacterized LOC103995910	-
Ma06_g02940	552.7786106	3057.686149	318.893712	1.04264647	0	0	1309.786157	0.347548823	11.79013313	1.93E-15	4.03E-13	Ma06_g02940	chr06	2199597	2201369	-	1071	-	Acyl-[acyl-carrier-protein] desaturase%2C chloroplastic	-
Ma11_g02140	11222.58192	33769.43065	12194.04798	1440.937421	1393.405903	1041.851517	19062.02018	1292.064947	3.882821431	2.43E-15	5.03E-13	Ma11_g02140	chr11	1525342	1526471	-	1024	-	Probable aquaporin TIP1-1	-
Ma04_g02930	711.9474871	840.7369213	96.22757624	0	0	0	549.6373282	0	11.49944447	2.55E-15	5.25E-13	Ma04_g02930	chr04	2364318	2370277	+	1991	-	glucose-1-phosphate adenylyltransferase large subunit 1-like	-
Ma11_g05940	1182.397368	1223.07446	1264.385595	348.2439209	235.8982081	365.5838258	1223.285808	316.5753182	1.952809662	2.59E-15	5.30E-13	Ma11_g05940	chr11	4731795	4732903	-	752	-	uncharacterized LOC103970526	-
Ma07_g17800	112.1238884	1073.993244	597.506113	6.255878818	0.845513291	3.743179103	594.5410819	3.614857071	7.391196665	2.70E-15	5.48E-13	Ma07_g17800	chr07	21969299	21970259	-	961	-	protein P21-like	Thaumatin
Ma05_g27110	1941.389844	1508.052837	1503.83561	581.7967301	532.6733731	550.2473282	1651.092764	554.9058104	1.573812036	2.80E-15	5.65E-13	Ma05_g27110	chr05	38535764	38539518	-	1466	-	serpin-ZXA	Serpin
Ma08_g19650	105.8512233	92.28837134	55.94626526	629.7584677	436.2848579	670.0290595	84.69528663	578.690795	-2.765987577	2.85E-15	5.72E-13	Ma08_g19650	chr08	33399459	33404005	+	3593	-	uncharacterized LOC103994680	-
Ma02_g13670	106.6353064	238.3271128	156.6495427	12.51175764	8.455132906	4.990905471	167.2039873	8.652598671	4.255591284	3.01E-15	5.99E-13	Ma02_g13670	chr02	21956403	21957215	+	719	-	RING-H2 zinc finger protein RHA1a-like	-
Ma04_g38810	2479.270875	1793.031215	2320.651083	526.5364672	287.4745188	350.6111093	2197.651057	388.2073651	2.501668081	3.39E-15	6.70E-13	Ma04_g38810	chr04	36198377	36198991	+	615	-	glycine-rich cell wall structural protein-like	-
Ma06_g36490	2458.10063	4033.306075	1753.355953	29.19410115	139.5096929	28.69770646	2748.254219	65.80050018	5.377163219	3.55E-15	6.99E-13	Ma06_g36490	chr06	35884540	35885098	+	481	-	phytosulfokines-like	-
Ma04_g00780	5105.165296	12231.75876	8329.279972	1151.081703	703.4670578	1031.869706	8555.401341	962.1394888	3.152763994	3.78E-15	7.39E-13	Ma04_g00780	chr04	743044	746761	-	1674	-	tryptophan aminotransferase-related protein 4-like	-
Ma09_g16650	203.8616152	116.6281616	166.7198705	728.8098823	794.7824931	976.969746	162.4032158	833.5207071	-2.356730522	3.84E-15	7.46E-13	Ma09_g16650	chr09	12050853	12054415	-	2373	-	uncharacterized LOC103998219	-
Ma09_g05270	41.55640618	9.127421341	16.78387958	362.8409714	598.6234097	472.8882934	22.4892357	478.1175582	-4.391021172	3.95E-15	7.62E-13	Ma09_g05270	chr09	3395141	3397851	+	2082	-	C4-dicarboxylate transporter/malic acid transport protein%2C expressed	C4dic_mal_tran
Ma02_g00540	8.624914491	1.014157927	8.951402441	331.5615774	126.8269936	298.2066019	6.196824953	252.1983909	-5.33607218	4.11E-15	7.88E-13	Ma02_g00540	chr02	5547914	5549794	-	1675	-	flavonoid 3'%2C5'-hydroxylase 2-like	p450
Ma09_g10410	574.7329384	3938.989388	1968.189612	63.60143465	21.98334555	53.65223381	2160.637313	46.41233801	5.544511756	4.94E-15	9.42E-13	Ma09_g10410	chr09	7093089	7094004	+	756	-	Putative Horcolin	-
Ma01_g16400	27644.41911	28962.32207	20563.60926	6631.231547	5187.224038	7460.155953	25723.45015	6426.203846	2.001172581	5.17E-15	9.80E-13	Ma01_g16400	chr01	11878658	11882747	+	2837	-	probable linoleate 9S-lipoxygenase 5	Lipoxygenase
Ma02_g17580	3380.182397	3682.407432	2448.208568	521.3232348	262.1091201	530.2837063	3170.266132	437.9053537	2.857359037	5.41E-15	1.02E-12	Ma02_g17580	chr02	24421724	24425955	+	2826	-	probable LRR receptor-like serine/threonine-protein kinase At1g14390	Pkinase_Tyr
Ma10_g23930	162.3052091	307.2898518	298.7530565	1645.296129	1282.643662	1743.073736	256.1160391	1557.004509	-2.606015123	6.27E-15	1.17E-12	Ma10_g23930	chr10	32674082	32676878	-	2712	-	CBL-interacting protein kinase 6-like%2C transcript variant X2	Pkinase
Ma06_g10070	1664.608497	2815.302405	1697.409688	444.1673961	413.4559991	393.0338059	2059.106863	416.8857337	2.304016441	6.37E-15	1.18E-12	Ma06_g10070	chr06	6994465	7003473	+	2595	-	probable peptide/nitrate transporter At3g43790%2C transcript variant X2	MFS_1
Ma04_g01240	447.7114704	451.3002774	360.2939483	137.629334	129.3635335	122.277184	419.7685654	129.7566838	1.693816011	6.46E-15	1.19E-12	Ma04_g01240	chr04	1091719	1095714	+	1571	-	heptahelical transmembrane protein ADIPOR3-like	-
Ma08_g16760	10.19308076	4.056631707	2.23785061	183.5057787	102.3071082	230.829378	5.49585436	172.2140883	-4.907974014	6.51E-15	1.19E-12	Ma08_g16760	chr08	20724394	20725390	-	872	-	myb-related protein 308-like	Myb_DNA-binding
Ma05_g15100	353.6214941	2738.226402	1209.558255	40.66321232	27.90193859	37.43179103	1433.80205	35.33231398	5.344635271	6.54E-15	1.19E-12	Ma05_g15100	chr05	11198624	11199795	+	1068	-	probable receptor-like protein kinase At1g33260	Pkinase
Ma05_g04620	1424.679057	656.1601786	441.9754955	65.68672759	32.97501833	47.41360198	840.9382438	48.69178263	4.113636411	9.17E-15	1.66E-12	Ma05_g04620	chr05	3510540	3515326	+	2979	-	exocyst complex component EXO70A1-like	Exo70
Ma05_g16870	1901.401604	1262.626619	1404.251258	61.51614171	5.918593034	12.47726368	1522.759827	26.63733281	5.839195872	1.09E-14	1.98E-12	Ma05_g16870	chr05	19090193	19091719	+	1223	-	probable xyloglucan endotransglucosylase/hydrolase protein 32	-
Ma05_g17510	113.6920547	149.0812152	91.75187502	11.46911117	10.99167278	14.97271641	118.1750483	12.47783345	3.258891328	1.11E-14	1.99E-12	Ma05_g17510	chr05	20460052	20461616	+	1565	-	protein ASPARTIC PROTEASE IN GUARD CELL 2	-
Ma09_g07590	1490.542041	2921.788987	1206.201479	71.94260641	7.609619615	21.21134825	1872.844169	33.58785809	5.803850777	1.25E-14	2.23E-12	Ma09_g07590	chr09	4991295	4992575	-	1035	-	ribonuclease 3-like	Ribonuclease_T2
Ma09_g10450	362.2464086	2061.783065	2605.977036	58.3882023	38.89361137	39.92724377	1676.668837	45.73635248	5.196021083	1.26E-14	2.24E-12	Ma09_g10450	chr09	7114373	7115289	+	759	-	Mannose-specific lectin	-
Ma09_g30090	309.7128385	99.38747683	247.2824924	2.085292939	9.300646196	3.743179103	218.7942693	5.043039413	5.393847627	1.49E-14	2.62E-12	Ma09_g30090	chr09	40393047	40395789	-	2743	-	subtilisin-like protease	Peptidase_S8
Ma06_g33060	1055.3759	1462.41573	1037.243758	233.5528092	318.7585105	311.9315919	1185.011796	288.0809706	2.040110458	1.66E-14	2.91E-12	Ma06_g33060	chr06	33838528	33842003	-	2144	-	transcription factor PIF1-like	HLH
Ma02_g01140	13927.66874	23052.82383	18934.45401	4947.357499	4021.26121	4687.707964	18638.31553	4552.108891	2.033693975	1.67E-14	2.91E-12	Ma02_g01140	chr02	8010765	8011734	-	752	-	fatty-acid-binding protein 1-like	-
Ma08_g27010	443.7910547	331.6296421	195.8119284	1985.198878	1967.509427	2179.777965	323.7442084	2044.16209	-2.656384517	1.81E-14	3.13E-12	Ma08_g27010	chr08	39410993	39414677	+	2159	-	uncharacterized LOC103996201%2C transcript variant X1	-
Ma06_g31750	531.6083659	234.2704811	433.0240931	44.8337982	43.12117782	54.89996018	399.6343134	47.61831207	3.073847387	1.87E-14	3.23E-12	Ma06_g31750	chr06	32806717	32808408	+	1155	-	protein kinase%2C putative%2C expressed	Pkinase
Ma06_g24010	1078.898395	1164.2533	378.1967531	66.72937406	78.63273602	64.88177112	873.7828159	70.08129374	3.638979697	1.89E-14	3.24E-12	Ma06_g24010	chr06	22341544	22347684	-	2010	-	uncharacterized LOC103988717	Na_Ca_ex
Ma01_g10450	24.3065772	11.15573719	20.14065549	276.3013145	150.5013657	376.8133631	18.5343233	267.8720144	-3.843165596	2.26E-14	3.85E-12	Ma01_g10450	chr01	7527477	7529856	-	1916	-	probable WRKY transcription factor 3	WRKY
Ma04_g03580	218.7591948	778.8732878	477.7811053	29.19410115	8.455132906	13.72499005	491.8045293	17.12474137	4.849111636	2.46E-14	4.18E-12	Ma04_g03580	chr04	2741663	2744054	+	1194	-	indole-3-pyruvate monooxygenase YUCCA2-like	-
Ma11_g24320	1423.894974	1397.509623	1410.96481	696.4878417	634.1349679	689.9926814	1410.789802	673.538497	1.067537968	2.86E-14	4.82E-12	Ma11_g24320	chr11	27320008	27329051	+	1898	-	diacylglycerol kinase 5-like%2C transcript variant X2	-
Ma04_g12930	536.3128647	763.6609189	873.8806633	126.1602228	54.95836389	88.58857211	724.618149	89.90238628	3.013690936	3.03E-14	5.08E-12	Ma04_g12930	chr04	9780630	9783683	+	2972	-	probable LRR receptor-like serine/threonine-protein kinase At4g37250	Pkinase
Ma03_g14780	2581.201682	10866.70219	4468.987669	283.5998398	138.6641797	343.1247511	5972.297179	255.1295902	4.550110543	3.15E-14	5.26E-12	Ma03_g14780	chr03	14548476	14550222	-	1419	-	protochlorophyllide reductase	adh_short
Ma05_g10460	167.793791	247.4545341	97.34650155	0	0	0	170.8649422	0	9.814121375	3.28E-14	5.44E-12	Ma05_g10460	chr05	7539187	7541490	-	1669	-	Tubulin beta-1 chain	Tubulin
Ma04_g04290	1657.551749	3274.715946	1755.593804	389.9497797	279.0193859	253.2884527	2229.287166	307.4192061	2.857959897	3.66E-14	6.03E-12	Ma04_g04290	chr04	3259194	3262092	+	524	-	Hydrophobic protein OSR8	-
Ma00_g03250	29.79515915	22.31147439	34.68668446	134.5013946	170.7936847	184.6635024	28.931106	163.3195272	-2.498419168	3.88E-14	6.37E-12	Ma00_g03250	chrUn_random	26752858	26754239	+	1074	-	serine/threonine-protein kinase HT1	Pkinase_Tyr
Ma11_g19450	18098.20693	9605.089725	785.4855642	109.4778793	54.95836389	119.7817313	9496.260741	94.73932484	6.648504609	4.37E-14	7.13E-12	Ma11_g19450	chr11	24306213	24309604	-	692	-	Hypothetical protein	-
Ma09_g30560	398.3142329	249.48285	261.8285214	53.17496995	26.21091201	32.44088556	303.2085348	37.27558917	3.02889097	4.90E-14	7.95E-12	Ma09_g30560	chr09	40637013	40638256	+	1065	-	xyloglucan endotransglucosylase/hydrolase protein 9-like	-
Ma07_g19640	51.74948695	84.17510792	19.02173019	1581.694694	592.7048167	1436.133049	51.64877502	1203.510854	-4.539895257	5.03E-14	8.13E-12	Ma07_g19640	chr07	27626032	27628973	+	1737	-	trans-cinnamate 4-monooxygenase-like	p450
Ma10_g00860	108.9875558	238.3271128	111.8925305	7.298525288	1.691026581	6.238631839	153.0690664	5.076061236	4.958293438	5.39E-14	8.67E-12	Ma10_g00860	chr10	3789952	3792403	+	2217	-	neurogenic protein mastermind-like	HMA
Ma05_g27540	852.2983683	740.3352866	795.555892	238.7660416	159.8020119	242.0589153	796.0631823	213.5423229	1.902225146	5.87E-14	9.39E-12	Ma05_g27540	chr05	38802994	38808248	-	2215	-	uncharacterized LOC103986441	-
Ma09_g11890	98.01039194	51.72205427	82.80047258	609.9481848	1344.366132	585.1836665	77.51097293	846.4993278	-3.447606416	8.45E-14	1.34E-11	Ma09_g11890	chr09	8054015	8055825	-	1229	-	uncharacterized LOC103997702%2C transcript variant X2	-
Ma08_g04550	624.914259	1360.999938	983.5353432	144.9278593	92.16094867	150.9748905	989.8165133	129.3545662	2.93840124	8.60E-14	1.36E-11	Ma08_g04550	chr08	3163262	3166749	+	2816	-	lysosomal beta glucosidase-like	Glyco_hydro_3
Ma08_g28330	806.8215465	1003.00219	970.1082396	197.0601828	96.38851513	183.4157761	926.6439919	158.9548247	2.546995891	1.05E-13	1.65E-11	Ma08_g28330	chr08	40294346	40298760	+	2250	-	probable galacturonosyltransferase 15	Glyco_transf_8
Ma10_g24590	672.7433303	440.1445402	493.4460596	106.3499399	73.55965628	123.5249104	535.4446434	101.1448355	2.411078758	1.13E-13	1.77E-11	Ma10_g24590	chr10	33113886	33114991	+	1106	-	uncharacterized LOC103969137	-
Ma06_g35980	217.9751117	173.4210055	168.9577211	42.74850526	24.51988543	31.19315919	186.7846127	32.82051663	2.517169831	1.17E-13	1.81E-11	Ma06_g35980	chr06	35645406	35646912	-	1090	-	tropinone reductase homolog	-
Ma05_g08480	133.294133	485.7816469	146.579215	8.341171757	2.536539872	6.238631839	255.2183317	5.705447823	5.506738378	1.27E-13	1.96E-11	Ma05_g08480	chr05	6230889	6233507	-	1877	-	uncharacterized LOC103984288%2C transcript variant X3	-
Ma06_g37080	573.1647721	538.5178591	387.1481556	124.0749299	116.6808341	82.34994027	499.6102623	107.7019014	2.21050196	1.27E-13	1.96E-11	Ma06_g37080	chr06	36256068	36257003	+	936	-	mucin-1-like	-
Ma05_g14910	210.1342803	351.9128006	278.612401	44.8337982	57.49490376	36.18406467	280.2198273	46.17092221	2.590456664	1.35E-13	2.07E-11	Ma05_g14910	chr05	10937452	10939878	+	2427	-	probable serine/threonine-protein kinase At1g18390	Pkinase
Ma09_g28160	643.7322543	1245.385934	515.8245657	77.15583876	62.5679835	108.552194	801.6475847	82.75867209	3.28037043	1.42E-13	2.16E-11	Ma09_g28160	chr09	38995025	38996608	-	1409	-	no apical meristem protein%2C putative%2C expressed	NAM
Ma05_g03710	145.0553801	89.24589756	147.6981403	538.0055784	716.9952704	553.9905073	127.3331393	602.9971187	-2.243343474	1.54E-13	2.35E-11	Ma05_g03710	chr05	2742674	2743883	+	1040	-	phosphoenolpyruvate carboxylase kinase 2-like	Pkinase
Ma04_g08140	424.1889763	133.8688463	1088.714322	10.4264647	6.764106325	1.247726368	548.9240482	6.14609913	6.459275199	1.58E-13	2.39E-11	Ma04_g08140	chr04	5863946	5866386	-	1647	-	Putative Myrcene synthase%2C chloroplastic	-
Ma02_g17260	76.84014728	206.8882171	400.5752592	0	0	0	228.1012079	0	10.22913867	1.77E-13	2.65E-11	Ma02_g17260	chr02	24250501	24252200	-	1113	-	Peroxidase 52	-
Ma06_g34840	6778.398707	9226.808818	8917.834682	2834.955751	2355.600028	2027.555348	8307.680736	2406.037042	1.787586343	1.77E-13	2.65E-11	Ma06_g34840	chr06	34949915	34952444	+	1211	-	protein IN2-1 homolog B	-
Ma06_g16010	366.1668243	252.5253238	261.8285214	2000.838575	1102.549331	2021.316716	293.5068898	1708.234874	-2.53939365	1.79E-13	2.66E-11	Ma06_g16010	chr06	10864937	10868598	+	1993	-	xylem cysteine proteinase 1-like	Peptidase_C1
Ma02_g20020	252.4747696	169.3643738	269.6609985	34.4073335	30.43847846	48.66132834	230.5000473	37.83571343	2.619023992	2.10E-13	3.11E-11	Ma02_g20020	chr02	26080961	26082964	+	1331	-	uncharacterized LOC103975190	-
Ma02_g16430	87.03322805	219.0581122	143.2224391	4.170585879	10.99167278	6.238631839	149.7712598	7.133630165	4.362224559	2.28E-13	3.37E-11	Ma02_g16430	chr02	23802897	23803703	-	414	-	Putative 30S ribosomal protein S13%2C chloroplastic	-
Ma05_g30150	2108.399551	2554.663818	1820.491471	735.0657611	547.047099	637.5881739	2161.184947	639.9003447	1.756465069	2.32E-13	3.41E-11	Ma05_g30150	chr05	40658181	40661189	-	1372	-	uncharacterized LOC103986215	-
Ma08_g03750	1479.564877	1459.373257	324.4883385	63.60143465	24.51988543	32.44088556	1087.808824	40.18740188	4.760251114	2.41E-13	3.53E-11	Ma08_g03750	chr08	2704514	2707139	-	2626	-	receptor-like protein kinase THESEUS 1	Pkinase_Tyr
Ma05_g04020	0.784083136	1.014157927	6.713551831	92.7955358	133.5910999	88.58857211	2.837264298	104.9917359	-5.315550949	2.42E-13	3.53E-11	Ma05_g04020	chr05	3041654	3044874	+	1668	-	cytochrome P450 724B1-like	p450
Ma10_g18560	396.7460666	520.2630165	492.3271343	159.5249099	152.1923923	158.4612487	469.7787391	156.7261836	1.583086258	2.59E-13	3.75E-11	Ma10_g18560	chr10	29442041	29444603	+	2563	-	Putative uncharacterized protein	-
Ma11_g20530	290.8948433	231.2280073	327.8451144	65.68672759	34.66604491	44.91814924	283.322655	48.42364058	2.552982403	2.82E-13	4.07E-11	Ma11_g20530	chr11	24984344	24985156	-	813	-	uncharacterized LOC103972102	-
Ma10_g13000	89.38547745	60.84947561	23.49743141	781.9848523	557.1932585	711.2040296	57.91079482	683.4607135	-3.552097316	3.02E-13	4.33E-11	Ma10_g13000	chr10	25941801	25943526	+	1398	-	uncharacterized LOC104000597	Myb_DNA-binding
Ma03_g28030	306.576506	2327.492442	276.3745504	14.59705058	14.37372594	7.486358207	970.1478328	12.15237824	6.311166624	3.34E-13	4.77E-11	Ma03_g28030	chr03	31219884	31221162	+	1121	-	chitinase 1-like	-
Ma09_g02210	475.1543801	1478.642257	907.4484225	98.00876815	58.34041705	92.33175122	953.7483533	82.89364547	3.526666664	3.36E-13	4.77E-11	Ma09_g02210	chr09	1583163	1584645	-	1120	-	extracellular ribonuclease LE-like	Ribonuclease_T2
Ma05_g28740	297.1675084	148.0670573	93.98972563	8.341171757	2.536539872	7.486358207	179.7414304	6.121356612	4.910874126	3.75E-13	5.30E-11	Ma05_g28740	chr05	39641418	39642947	-	1530	-	calcium-binding protein KIC-like	-
Ma10_g09410	610.8007626	886.374028	497.9217608	136.5866875	155.5744455	126.0203631	665.0321838	139.393832	2.252309364	3.85E-13	5.42E-11	Ma10_g09410	chr10	23594680	23598188	+	3233	-	receptor-like protein kinase HAIKU2	Pkinase
novel.1048	203.8616152	192.6900061	177.9091235	16.68234351	7.609619615	28.69770646	191.486915	17.6632232	3.473807878	4.20E-13	5.88E-11	-	chr10	23757534	23761151	-	1211	-	PF00290:Tryptophan synthase alpha chain	-
Ma08_g09300	237.5771901	765.6892347	136.5088872	1.04264647	0.845513291	0	379.925104	0.629386587	9.14661712	4.27E-13	5.95E-11	Ma08_g09300	chr08	6730436	6731911	+	1476	-	basic 7S globulin-like	-
Ma08_g31160	742.5267294	315.4031152	436.380869	72.98525288	65.10452337	64.88177112	498.1035712	67.65718246	2.881222266	5.07E-13	7.04E-11	Ma08_g31160	chr08	42161925	42165263	+	3237	-	Putative Disease resistance protein RPM1	NB-ARC
Ma04_g21320	5.488581949	0	5.594626526	161.6102028	337.3598029	104.8090149	3.694402825	201.2596735	-5.753928917	5.21E-13	7.21E-11	Ma04_g21320	chr04	23909479	23912203	-	2725	-	uncharacterized LOC103998104	C2
Ma07_g02820	522.1993683	816.3971311	433.0240931	103.2220005	81.16927589	119.7817313	590.5401975	101.3910026	2.545991803	5.37E-13	7.39E-11	Ma07_g02820	chr07	2220748	2223676	+	2309	-	transcription factor bHLH77-like	HLH
Ma03_g26620	2609.428675	2821.387352	2103.579574	884.1642063	660.3458799	829.7380346	2511.4652	791.4160403	1.666818058	5.55E-13	7.60E-11	Ma03_g26620	chr03	30298233	30300081	-	1678	-	protein ECERIFERUM 26-like	-
Ma01_g21360	19.60207839	17.24068476	42.5191616	185.5910716	237.5892347	263.2702636	26.45397491	228.8168566	-3.1270724	6.07E-13	8.27E-11	Ma01_g21360	chr01	21005706	21006985	-	545	-	protein RADIALIS-like 3	-
Ma07_g15230	107.4193896	99.38747683	430.7862425	4.170585879	4.227566453	3.743179103	212.5310363	4.047110478	5.708294761	6.48E-13	8.79E-11	Ma07_g15230	chr07	11459944	11461938	+	1995	-	exocyst complex component EXO70A1-like	Exo70
Ma08_g01300	393.609734	700.7831274	107.4168293	12.51175764	7.609619615	14.97271641	400.6032303	11.69803122	5.111023643	6.93E-13	9.37E-11	Ma08_g01300	chr08	1210739	1212318	-	1415	-	Whole genome shotgun sequence of line PN40024%2C scaffold_0.assembly12x (Fragment)	Myb_DNA-binding
Ma06_g24120	1476.428544	4325.383558	165.6009452	26.06616174	17.7557791	19.96362188	1989.137682	21.26185424	6.548487239	7.04E-13	9.48E-11	Ma06_g24120	chr06	22493394	22496031	+	1390	-	Peroxidase 52	-
Ma06_g20750	221.8955274	147.0528994	102.9411281	8.341171757	3.382053162	13.72499005	157.2965183	8.482738322	4.261069484	7.49E-13	1.00E-10	Ma06_g20750	chr06	14904950	14905995	+	1046	-	probable CCR4-associated factor 1 homolog 11	CAF1
Ma07_g10790	64.29481711	53.75037012	82.80047258	251.2777992	246.8898808	239.5634626	66.94855327	245.9103809	-1.881610787	7.88E-13	1.05E-10	Ma07_g10790	chr07	8044614	8050520	-	2852	-	auxin response factor 3-like	Auxin_resp
Ma04_g08450	624.1301759	746.4202341	638.9063492	276.3013145	247.7353941	272.0043482	669.8189198	265.3470189	1.336826128	8.68E-13	1.15E-10	Ma04_g08450	chr04	6037242	6049043	+	3513	-	uncharacterized LOC103980939%2C transcript variant X1	-
Ma10_g27590	689.9931593	874.2041329	661.2848553	211.6572333	148.8103391	223.3430198	741.8273825	194.6035308	1.933969156	8.74E-13	1.16E-10	Ma10_g27590	chr10	34805996	34809392	-	3311	-	receptor-like protein kinase HSL1	Pkinase
Ma10_g15140	545.7218623	2625.654872	91.75187502	6.255878818	3.382053162	9.981810942	1087.709537	6.539914308	7.395602355	8.83E-13	1.16E-10	Ma10_g15140	chr10	27362951	27365141	+	2100	-	Probable pectinesterase/pectinesterase inhibitor 34	-
Ma08_g20380	3722.826728	6315.16141	1622.441692	279.4292539	90.46992209	223.3430198	3886.809943	197.7473986	4.29811316	9.19E-13	1.21E-10	Ma08_g20380	chr08	34463873	34466178	+	954	-	auxin-responsive protein IAA30-like	-
Ma04_g36780	59.5903183	17.24068476	27.97313263	479.6173761	325.5226169	662.5427013	34.9347119	489.2275647	-3.795377702	9.36E-13	1.22E-10	Ma04_g36780	chr04	35010326	35016006	-	1641	-	uncharacterized LOC103982352%2C transcript variant X2	-
Ma04_g21890	9737.52846	7788.732878	4929.984894	1617.144674	1078.029445	1458.592124	7485.415411	1384.588748	2.434929678	9.87E-13	1.28E-10	Ma04_g21890	chr04	24341620	24345219	+	2295	-	uncharacterized protein At4g15970-like%2C transcript variant X1	-
Ma08_g19730	79.19239669	105.4724244	69.37336892	7.298525288	10.14615949	8.734084574	84.67939667	8.72625645	3.269364963	1.13E-12	1.46E-10	Ma08_g19730	chr08	33569301	33570063	+	763	-	dirigent protein 1-like	-
Ma04_g02070	98.79447508	155.1661628	115.2493064	19.81028292	20.29231897	16.22044278	123.0699814	18.77434823	2.702204223	1.14E-12	1.46E-10	Ma04_g02070	chr04	1824296	1827965	+	1771	-	uncharacterized LOC103980291	-
Ma11_g01320	334.8034989	509.1072793	271.8988492	58.3882023	22.82885885	33.68861193	371.9365424	38.30189103	3.284039435	1.14E-12	1.46E-10	Ma11_g01320	chr11	930637	931966	-	1330	-	uncharacterized LOC103970138	-
Ma07_g20660	140.3508813	321.4880628	429.6673172	20.85292939	5.073079743	13.72499005	297.1687537	13.21699973	4.504871801	1.29E-12	1.65E-10	Ma07_g20660	chr07	28584894	28589410	+	1704	-	alpha-humulene synthase-like	-
Ma06_g06370	206.2138646	248.4686921	283.0881022	28.15145468	37.20258479	58.64313929	245.923553	41.33239292	2.582975829	1.39E-12	1.77E-10	Ma06_g06370	chr06	4619776	4622129	-	1730	-	cytochrome P450 734A6-like	p450
Ma05_g23460	61.94256771	210.9448488	138.7467378	0	0	0	137.2113848	0	9.495614573	1.41E-12	1.79E-10	Ma05_g23460	chr05	35527091	35528767	-	1324	-	GDSL esterase/lipase At1g09390	Lipase_GDSL
Ma03_g04050	424.1889763	261.6527451	418.4780641	1485.771219	1406.934116	2007.591726	368.1065952	1633.432354	-2.14897029	1.49E-12	1.88E-10	Ma03_g04050	chr03	2648162	2650104	-	1408	-	BTB/POZ domain-containing protein At1g55760-like	BTB
Ma05_g08650	8.624914491	5.070789634	13.42710366	119.904344	316.2219707	119.7817313	9.040935929	185.302682	-4.369317097	1.75E-12	2.20E-10	Ma05_g08650	chr05	6386534	6388482	-	1866	-	MATE efflux family protein 5-like	MatE
Ma10_g18230	296.3834252	506.0648055	144.3413644	12.51175764	1.691026581	1.247726368	315.5965317	5.150170195	5.936761316	1.77E-12	2.21E-10	Ma10_g18230	chr10	29251145	29253094	-	1689	-	isoflavone 2'-hydroxylase-like	p450
Ma03_g03170	49.39723754	7.099105488	23.49743141	1381.506572	362.7252017	1135.430995	26.66459148	959.8875896	-5.160333791	1.90E-12	2.37E-10	Ma03_g03170	chr03	2144427	2146491	+	1214	-	cinnamoyl-CoA reductase 2-like%2C transcript variant X4	-
Ma06_g10880	557.4831094	1112.531246	171.1955717	28.15145468	25.36539872	18.71589552	613.7366423	24.07758297	4.66874147	2.03E-12	2.52E-10	Ma06_g10880	chr06	7595506	7598327	-	2229	-	piriformospora indica-insensitive protein 2-like%2C transcript variant X1	-
Ma02_g03780	597.4713493	1588.171313	1117.80638	46.91909114	4.227566453	34.9363383	1101.149681	28.69433196	5.270556977	2.09E-12	2.59E-10	Ma02_g03780	chr02	15236704	15238133	+	1279	-	Hypothetical protein	Myb_DNA-binding
Ma05_g26950	187.3958694	93.30252927	163.3630946	18.76763645	12.68269936	18.71589552	148.0204977	16.72207711	3.15971538	2.12E-12	2.62E-10	Ma05_g26950	chr05	38450859	38452521	-	1470	-	uncharacterized LOC103986002%2C transcript variant X1	-
Ma09_g25860	221.1114442	220.0722701	198.049779	484.8306084	519.9906737	484.1178307	213.0778311	496.3130376	-1.218983212	2.32E-12	2.85E-10	Ma09_g25860	chr09	37237308	37242741	+	2608	-	probable beta-1%2C3-galactosyltransferase 19	Galactosyl_T
Ma10_g20650	164.6574585	110.543214	148.8170656	25.02351527	11.83718607	11.22953731	141.339246	16.03007955	3.140975345	2.34E-12	2.86E-10	Ma10_g20650	chr10	30716671	30726886	-	2244	-	phosphatidylinositol/phosphatidylcholine transfer protein SFH6-like%2C transcript variant X1	CRAL_TRIO_N
Ma01_g07920	113.6920547	1157.154194	360.2939483	1.04264647	0	6.238631839	543.7133991	2.42709277	7.904804464	2.39E-12	2.91E-10	Ma01_g07920	chr01	5704077	5705602	-	1439	-	transcription factor bHLH87-like	-
Ma03_g21690	297.1675084	272.8084823	67.13551831	6.255878818	8.455132906	2.495452736	212.370503	5.735488153	5.176728582	2.47E-12	2.99E-10	Ma03_g21690	chr03	26634556	26635885	-	1036	-	Putative Transcription factor bHLH36	HLH
Ma01_g23580	32.14740856	2.028315854	14.54602897	1077.053803	359.3431485	888.3811739	16.24058446	774.9260418	-5.561687548	2.48E-12	2.99E-10	Ma01_g23580	chr01	28228003	28232863	+	1214	-	putative quinone-oxidoreductase homolog%2C chloroplastic	ADH_N
Ma10_g16910	1087.523309	59.83531768	1256.553118	4.170585879	0	4.990905471	801.3039148	3.05383045	8.083822427	2.54E-12	3.06E-10	Ma10_g16910	chr10	28448194	28465472	-	1361	-	dirigent protein 1-like%2C transcript variant X2	-
Ma03_g02700	79.97647983	64.90610732	63.77874239	3.127939409	1.691026581	0	69.55377651	1.606321997	5.368276603	2.77E-12	3.32E-10	Ma03_g02700	chr03	1836605	1838116	+	363	-	1-aminocyclopropane-1-carboxylate oxidase-like	-
Ma06_g25910	29.79515915	38.53800122	25.73528202	287.7704256	141.2007195	257.0316318	31.35614746	228.6675923	-2.863765628	2.96E-12	3.54E-10	Ma06_g25910	chr06	26516570	26518388	+	1267	-	cinnamoyl-CoA reductase 2-like	-
Ma10_g14740	227.3841093	101.4157927	486.7325077	3426.136299	4882.839253	3655.838258	271.8441366	3988.27127	-3.875893231	3.22E-12	3.83E-10	Ma10_g14740	chr10	27081482	27088197	+	5192	-	ABC transporter C family member 10	ABC_tran
Ma11_g15710	355.1896604	486.7958049	309.9423095	103.2220005	100.6160816	98.57038305	383.9759249	100.8028217	1.92922077	3.45E-12	4.09E-10	Ma11_g15710	chr11	21382661	21387046	+	891	-	uncharacterized LOC103971693	-
Ma05_g03850	134.0782162	4.056631707	89.51402441	8576.80986	3100.497237	7517.551366	75.88295743	6398.286154	-6.396125974	3.85E-12	4.55E-10	Ma05_g03850	chr05	2867605	2869083	-	1394	-	leucoanthocyanidin dioxygenase-like	2OG-FeII_Oxy
Ma11_g20050	10527.88426	10666.91307	5907.925611	1993.54005	1900.713877	2299.559696	9034.240982	2064.604541	2.129728919	3.93E-12	4.61E-10	Ma11_g20050	chr11	24660424	24665220	+	3233	-	homeobox-leucine zipper protein ROC5-like	START
Ma07_g20720	151.3280452	353.9411165	939.8972563	16.68234351	15.21923923	22.45907462	481.7221393	18.12021912	4.737571394	3.94E-12	4.61E-10	Ma07_g20720	chr07	28688572	28690798	+	1229	-	alpha-humulene synthase-like	-
Ma08_g28510	573.1647721	443.187014	504.6353126	158.4822634	109.0712145	158.4612487	506.9956996	142.0049089	1.841090877	4.08E-12	4.76E-10	Ma08_g28510	chr08	40392271	40393328	+	1058	-	acidic endochitinase SE2-like	-
Ma11_g21960	140.3508813	68.96273902	153.2927668	745.4922258	601.1599496	834.72894	120.8687957	727.1270385	-2.587948883	4.09E-12	4.76E-10	Ma11_g21960	chr11	25909285	25910385	-	965	-	RING-H2 finger protein ATL72-like%2C transcript variant X2	-
Ma02_g19280	515.1426201	695.7123378	1004.794924	166.8234351	123.4449404	109.7999204	738.5499606	133.3560986	2.46783193	4.61E-12	5.34E-10	Ma02_g19280	chr02	25501019	25503196	-	1414	-	GDP-mannose 3%2C5-epimerase 2-like	Epimerase
Ma07_g16690	1403.508813	2067.868013	335.6775915	67.77202053	42.27566453	69.8726766	1269.018139	59.97345388	4.405842268	4.67E-12	5.39E-10	Ma07_g16690	chr07	15199963	15202174	-	1541	-	protein ASPARTIC PROTEASE IN GUARD CELL 2-like	-
Ma06_g29770	683.7204942	675.4291793	660.16593	1433.638896	1910.014523	1831.662308	673.1052012	1725.105242	-1.357725296	5.02E-12	5.77E-10	Ma06_g29770	chr06	31169305	31171058	+	1754	-	serine/threonine-protein kinase BLUS1	Pkinase
Ma06_g10630	1331.373164	633.8487043	462.116151	98.00876815	45.65771769	64.88177112	809.1126731	69.51608565	3.54348916	5.20E-12	5.96E-10	Ma06_g10630	chr06	7332941	7335317	-	1435	-	transcription factor bHLH63-like%2C transcript variant X3	HLH
Ma09_g26470	101.9308076	73.01937073	228.2607623	1.04264647	0.845513291	1.247726368	134.4036469	1.045295376	7.033809544	5.36E-12	6.11E-10	Ma09_g26470	chr09	37747845	37748642	+	798	-	uncharacterized LOC103999062	-
Ma09_g27050	12.54533017	22.31147439	19.02173019	133.4587481	116.6808341	93.57947758	17.95951158	114.5730199	-2.691651859	5.66E-12	6.43E-10	Ma09_g27050	chr09	38146413	38148238	-	1715	-	dynein assembly factor with WDR repeat domains 1	-
Ma02_g04650	141.1349644	6.084947561	68.25444361	7063.929832	2199.180069	5526.180083	71.82478519	4929.763328	-6.098206188	5.76E-12	6.53E-10	Ma02_g04650	chr02	15995731	15997353	+	1455	-	naringenin%2C2-oxoglutarate 3-dioxygenase-like	2OG-FeII_Oxy
Ma09_g25000	1793.982214	887.388186	594.149337	126.1602228	133.5910999	109.7999204	1091.839912	123.1837477	3.147480944	5.84E-12	6.59E-10	Ma09_g25000	chr09	36591689	36594510	+	1899	-	sugar carrier protein C-like	Sugar_tr
Ma07_g08640	464.9612994	329.6013262	149.9359909	34.4073335	28.74745188	27.44998009	314.8328722	30.20158849	3.382783491	6.14E-12	6.90E-10	Ma07_g08640	chr07	6426178	6428533	-	2356	-	leucine-rich repeat extensin-like protein 3%2C transcript variant X1	LRRNT_2
novel.910	108.9875558	139.9537939	52.58948934	5.213232348	5.918593034	3.743179103	100.5102797	4.958334829	4.321545441	6.23E-12	6.98E-10	-	chr09	40640176	40641556	+	1042	-	-	-
Ma02_g03860	296.3834252	209.9306908	71.61121953	2.085292939	5.073079743	9.981810942	192.6417785	5.713394542	5.106370645	6.46E-12	7.21E-10	Ma02_g03860	chr02	15304547	15305776	-	1230	-	probable carboxylesterase 15	Abhydrolase_3
Ma08_g24540	2236.205103	2182.467858	2303.867203	1047.859702	823.529945	788.5630644	2240.846721	886.6509038	1.337414907	6.52E-12	7.24E-10	Ma08_g24540	chr08	37668268	37671611	-	847	-	protein TIFY 3B-like	Zim
Ma06_g03920	9587.768581	18213.26221	6867.963523	1815.247504	1499.940577	1671.953333	11556.33144	1662.380471	2.797409913	6.59E-12	7.30E-10	Ma06_g03920	chr06	2840367	2842317	+	1527	-	patatin-like protein 2	-
Ma05_g22440	1618.347592	1226.116934	1320.33186	491.0864872	409.2284326	532.779159	1388.265462	477.6980263	1.540944358	6.97E-12	7.70E-10	Ma05_g22440	chr05	34170530	34175431	-	3439	-	homeobox-leucine zipper protein ROC5%2C transcript variant X2	START
Ma03_g03560	1507.79187	1494.868784	839.1939789	314.8792338	272.2552796	294.4634228	1280.618211	293.8659787	2.124380824	7.90E-12	8.69E-10	Ma03_g03560	chr03	2396224	2397723	-	1500	-	omega-6 fatty acid desaturase%2C endoplasmic reticulum isozyme 2-like	-
Ma08_g19030	108.9875558	128.7980567	120.843933	297.1542439	310.3033776	313.1793183	119.5431818	306.8789799	-1.362916435	8.05E-12	8.82E-10	Ma08_g19030	chr08	32818368	32824191	+	2337	-	BTB/POZ domain-containing protein At1g67900-like%2C transcript variant X3	-
Ma09_g03150	185.8277031	1409.679518	142.1035138	2.085292939	0	0	579.2035784	0.695097646	9.716733991	8.11E-12	8.86E-10	Ma09_g03150	chr09	2153968	2155445	-	965	-	plant-specific domain TIGR01589 family protein%2C expressed	-
Ma08_g28490	212.4865297	270.7801665	166.7198705	46.91909114	34.66604491	23.70680099	216.6621889	35.09731235	2.619490469	8.26E-12	8.99E-10	Ma08_g28490	chr08	40376447	40377565	+	1119	-	acidic endochitinase-like	-
Ma06_g10240	998.1378315	684.5566006	776.5341618	2544.057386	2525.548199	2192.255228	819.7428646	2420.620271	-1.561422808	8.58E-12	9.30E-10	Ma06_g10240	chr06	7085417	7086766	-	1350	-	ocs element-binding factor 1-like	bZIP_1
Ma07_g18640	149.7598789	333.6579579	847.026456	20.85292939	7.609619615	17.46816915	443.4814309	15.31023939	4.865858508	8.72E-12	9.42E-10	Ma07_g18640	chr07	26413257	26415603	+	1341	-	alpha-humulene synthase-like	-
Ma03_g20800	523.7675345	560.8293335	371.4832013	118.8616975	59.18593034	67.37722386	485.3600231	81.80828391	2.570288252	8.90E-12	9.58E-10	Ma03_g20800	chr03	25895122	25900549	+	1406	-	shikimate kinase 3%2C chloroplastic-like	SKI
Ma08_g28650	202.293449	112.5715299	146.579215	25.02351527	16.91026581	26.20225372	153.8147313	22.7120116	2.774907549	9.14E-12	9.80E-10	Ma08_g28650	chr08	40491334	40492695	-	1292	-	steroidogenic factor 1%2C transcript variant X1	-
Ma03_g06990	183.4754537	307.2898518	64.8976677	5.213232348	7.609619615	8.734084574	185.2209911	7.185645513	4.693306559	9.30E-12	9.94E-10	Ma03_g06990	chr03	4798170	4800105	+	1132	-	alpha carbonic anhydrase 7-like	-
Ma05_g19980	217.1910285	59.83531768	164.4820199	1867.379827	1120.30511	2193.502955	147.1694554	1727.062631	-3.55098504	9.48E-12	1.01E-09	Ma05_g19980	chr05	30694928	30705348	-	3292	-	ATPase 10%2C plasma membrane-type-like	E1-E2_ATPase
Ma01_g11980	306.576506	114.5998457	126.4385595	1.04264647	0	0	182.5383037	0.347548823	8.949120769	9.95E-12	1.06E-09	Ma01_g11980	chr01	8676770	8679195	-	1377	-	uncharacterized LOC103994162	-
Ma07_g25860	308.9287554	111.5573719	507.9920885	14.59705058	2.536539872	9.981810942	309.4927386	9.03846713	5.11715715	1.00E-11	1.06E-09	Ma07_g25860	chr07	32826071	32828753	-	1439	-	protein trichome birefringence-like 38	-
Ma04_g03780	451.6318861	2541.479765	38.04346038	5.213232348	3.382053162	1.247726368	1010.385037	3.281003959	8.251449869	1.03E-11	1.09E-09	Ma04_g03780	chr04	2915804	2916879	+	1076	-	AP2/ERF and B3 domain-containing transcription factor RAV1-like	B3
Ma03_g27400	12688.0333	40937.49887	2142.741959	184.5484251	5.073079743	48.66132834	18589.42471	79.42761107	7.871265059	1.07E-11	1.12E-09	Ma03_g27400	chr03	30818035	30819387	+	1111	-	probable xyloglucan endotransglucosylase/hydrolase protein 7	-
Ma04_g38270	288.5425939	651.089389	252.877119	46.91909114	30.43847846	46.16587561	397.503034	41.17448173	3.275973815	1.22E-11	1.27E-09	Ma04_g38270	chr04	35877136	35878947	+	1471	-	patatin-like protein 3	-
Ma04_g30050	283.0540119	1090.219771	303.2287577	19.81028292	24.51988543	39.92724377	558.8341803	28.08580404	4.320403107	1.23E-11	1.28E-09	Ma04_g30050	chr04	30803759	30807701	-	2346	-	chitin-binding lectin 1-like%2C transcript variant X2	-
Ma05_g04160	48.6131544	115.6140037	109.6546799	0	0	0	91.29394599	0	8.906584868	1.23E-11	1.28E-09	Ma05_g04160	chr05	3127418	3127906	+	324	-	protein EPIDERMAL PATTERNING FACTOR 2-like	-
Ma07_g27150	309.7128385	124.741425	224.9039863	14.59705058	21.13783226	4.990905471	219.7860833	13.57526277	3.989252615	1.26E-11	1.31E-09	Ma07_g27150	chr07	33645382	33649713	+	3499	-	putative calcium-transporting ATPase 13%2C plasma membrane-type	Cation_ATPase_C
Ma05_g27430	1888.856274	5383.150275	1579.922531	276.3013145	156.4199588	259.5270845	2950.643027	230.7494526	3.677467141	1.31E-11	1.36E-09	Ma05_g27430	chr05	38739899	38746882	+	1523	-	Acyl-[acyl-carrier-protein] desaturase%2C chloroplastic	-
Ma04_g31610	170.1460404	365.0968536	433.0240931	39.62056585	21.98334555	39.92724377	322.7556624	33.84371839	3.260519106	1.38E-11	1.43E-09	Ma04_g31610	chr04	31864840	31866779	-	1670	-	probable indole-3-pyruvate monooxygenase YUCCA5	FMO-like
Ma01_g13530	23.52249407	0	29.09205793	1107.290551	1075.492906	1235.249104	17.538184	1139.344187	-6.020995435	1.41E-11	1.45E-09	Ma01_g13530	chr01	9873624	9875065	-	1350	-	13-hydroxylupanine O-tigloyltransferase-like	-
Ma06_g00940	1703.02857	722.0804439	1624.679543	133.4587481	28.74745188	81.10221391	1349.929519	81.10280463	4.059903277	1.47E-11	1.50E-09	Ma06_g00940	chr06	768303	769079	-	688	-	protein LURP-one-related 8-like	-
Ma01_g18060	4648.828911	5677.256074	7490.085993	1600.462331	846.3588039	1152.899164	5938.723659	1199.906766	2.307392736	1.49E-11	1.52E-09	Ma01_g18060	chr01	13358464	13361737	-	2723	-	linoleate 9S-lipoxygenase A-like	Lipoxygenase
Ma03_g30940	1337.645829	1237.272671	1186.060823	3011.163004	2495.10972	3044.452337	1253.659774	2850.241687	-1.184282199	1.55E-11	1.57E-09	Ma03_g30940	chr03	33361682	33367154	-	1889	-	nuclear transcription factor Y subunit A-1-like%2C transcript variant X2	CBFB_NFYA
Ma08_g01810	833.4803731	900.572239	836.9561283	380.5659614	320.4495371	275.7475273	857.0029134	325.5876753	1.39490283	1.57E-11	1.59E-09	Ma08_g01810	chr08	1500272	1506144	+	2795	-	floral homeotic protein APETALA 2-like%2C transcript variant X3	AP2
Ma02_g22500	228.1681924	811.3263414	842.5507548	43.79115173	54.1128506	56.14768655	627.3484296	51.35056296	3.610451589	1.63E-11	1.65E-09	Ma02_g22500	chr02	27789021	27798011	-	2164	-	fatty acid amide hydrolase-like%2C transcript variant X2	Amidase
Ma02_g18300	196.804867	800.1706042	176.7901982	17.72498998	5.918593034	13.72499005	391.2552232	12.45619102	4.984396802	1.65E-11	1.66E-09	Ma02_g18300	chr02	24831767	24834722	+	1536	-	probable mannose-1-phosphate guanylyltransferase 1%2C transcript variant X1	Hexapep
Ma04_g18960	2378.908233	1787.960425	1120.04423	367.0115573	192.7770303	219.5998407	1762.304296	259.7961428	2.762574985	1.74E-11	1.74E-09	Ma04_g18960	chr04	21455230	21458585	+	541	-	acyl-CoA-binding protein-like	-
Ma04_g10500	148.1917126	118.6564774	43.6380869	0	0	0	103.4954257	0	9.092564527	1.85E-11	1.85E-09	Ma04_g10500	chr04	7470400	7472373	-	1737	-	L-gulonolactone oxidase	FAD_binding_4
Ma04_g34950	13.3294133	17.24068476	23.49743141	98.00876815	106.5346746	92.33175122	18.02250982	98.95839799	-2.479935737	1.86E-11	1.85E-09	Ma04_g34950	chr04	33899924	33905661	-	1933	-	nuclear transcription factor Y subunit A-10-like%2C transcript variant X3	CBFB_NFYA
Ma06_g16650	14.11349644	9.127421341	5.594626526	147.0131522	73.55965628	118.5340049	9.611848102	113.0356045	-3.522800145	1.88E-11	1.87E-09	Ma06_g16650	chr06	11269052	11271142	-	2019	-	uncharacterized LOC103974850	-
Ma02_g21100	490.0519597	560.8293335	119.7250077	4130.965313	6685.473589	5477.518755	390.2021003	5431.319219	-3.798328024	1.89E-11	1.87E-09	Ma02_g21100	chr02	26838748	26839254	-	507	-	uncharacterized LOC103976420	-
Ma05_g17000	319.1218362	182.5484268	296.5152059	59.43084877	35.5115582	43.67042287	266.061823	46.20427662	2.529742532	1.95E-11	1.92E-09	Ma05_g17000	chr05	19178332	19181468	+	3031	-	E3 ubiquitin-protein ligase RMA1H1-like%2C transcript variant X3	zf-C3HC4
Ma03_g26910	365.3827412	1023.285348	373.7210519	68.814667	43.96669111	41.17497014	587.4630471	51.31877608	3.516227514	1.95E-11	1.92E-09	Ma03_g26910	chr03	30464587	30465911	+	1325	-	agamous-like MADS-box protein AGL62	SRF-TF
Ma10_g11740	76.05606415	124.741425	92.87080033	724.6392964	364.4162282	595.1654774	97.88942982	561.4070007	-2.5212814	1.97E-11	1.93E-09	Ma10_g11740	chr10	25143153	25144028	-	787	-	Putative Cytochrome b5	-
Ma06_g22120	26.65882661	3.04247378	173.4334223	9109.602206	6739.586439	6791.37462	67.71157423	7546.854422	-6.803207042	1.97E-11	1.93E-09	Ma06_g22120	chr06	17145971	17148250	+	1793	-	cytochrome P450 78A4-like	p450
Ma03_g09680	193.6685345	311.3464835	346.8668446	61.51614171	35.5115582	47.41360198	283.9606209	48.14710063	2.562902015	2.04E-11	1.98E-09	Ma03_g09680	chr03	7209089	7209997	-	909	-	Hypothetical protein	-
Ma10_g23280	876.6049455	460.4276988	67.13551831	10.4264647	1.691026581	4.990905471	468.0560542	5.702798916	6.373309876	2.08E-11	2.02E-09	Ma10_g23280	chr10	32309151	32311764	-	861	-	transcription factor bHLH35-like	HLH
Ma05_g22330	4651.18116	8725.814802	3487.690176	928.9980045	870.033176	957.0061241	5621.562046	918.6791015	2.613427041	2.14E-11	2.07E-09	Ma05_g22330	chr05	34064056	34067907	-	3087	-	trihelix transcription factor GTL1-like%2C transcript variant X1	-
Ma10_g28910	50.18132067	201.8174274	152.1738415	3.127939409	0.845513291	4.990905471	134.7241965	2.98811939	5.564287494	2.15E-11	2.07E-09	Ma10_g28910	chr10	35651171	35652308	+	730	-	induced stolen tip protein TUB8-like	-
Ma11_g08430	351.2692447	224.1289018	220.4282851	58.3882023	29.59296517	37.43179103	265.2754772	41.8043195	2.670983496	2.16E-11	2.08E-09	Ma11_g08430	chr11	6711783	6712994	-	904	-	uncharacterized LOC103970739	-
Ma10_g26320	1470.155879	1847.795743	151.0549162	29.19410115	35.5115582	29.94543283	1156.335513	31.55036406	5.194710113	2.21E-11	2.11E-09	Ma10_g26320	chr10	34065519	34068825	-	1918	-	uncharacterized LOC103969282	-
Ma07_g10140	5.488581949	4.056631707	1.118925305	63.60143465	53.26733731	86.09311938	3.554712987	67.65396378	-4.183441806	2.27E-11	2.17E-09	Ma07_g10140	chr07	7571724	7574717	-	636	-	uncharacterized LOC103991317	-
Ma03_g03460	77.62423042	251.5111658	174.5523476	1.04264647	0	0	167.8959146	0.347548823	8.825062065	2.27E-11	2.17E-09	Ma03_g03460	chr03	2330850	2333144	+	1383	-	gibberellic acid methyltransferase 2-like	-
Ma11_g22820	1010.683162	643.9902835	51.47056404	10.4264647	7.609619615	3.743179103	568.7146698	7.259754472	6.282284089	2.41E-11	2.29E-09	Ma11_g22820	chr11	26438420	26440864	-	2099	-	protein UPSTREAM OF FLC-like	-
Ma05_g20260	359.1100761	321.4880628	350.2236205	144.9278593	135.2821265	147.2317114	343.6072531	142.4805657	1.272515061	2.42E-11	2.29E-09	Ma05_g20260	chr05	31869624	31880456	+	1429	-	cyclin-dependent kinase E-1-like	Pkinase
Ma06_g34460	72.91973161	260.6385872	99.58435216	7.298525288	2.536539872	2.495452736	144.3808903	4.110172632	5.13549941	2.46E-11	2.32E-09	Ma06_g34460	chr06	34673966	34679390	-	2342	-	cytosolic endo-beta-N-acetylglucosaminidase-like	-
Ma02_g20270	1161.227124	891.4448177	86.1572485	12.51175764	12.68269936	21.21134825	712.9430633	15.46860175	5.533264425	2.47E-11	2.33E-09	Ma02_g20270	chr02	26305416	26308011	+	2420	-	MYB family transcription factor%2C putative%2C expressed	Myb_DNA-binding
Ma06_g24180	61.94256771	14.19821098	42.5191616	820.5627716	323.8315903	922.0697858	39.55331343	688.8213826	-4.116550222	2.60E-11	2.44E-09	Ma06_g24180	chr06	22641783	22645554	-	2249	-	truncated basic helix-loop-helix protein A-like%2C transcript variant X2	HLH
Ma02_g06720	584.141936	685.5707585	937.6594057	225.2116374	177.557791	204.6271243	735.7907001	202.4655176	1.861797627	2.64E-11	2.47E-09	Ma02_g06720	chr02	17687516	17688708	+	1193	-	uncharacterized LOC103972194	-
Ma09_g11880	47.82907127	39.55215915	51.47056404	257.533678	573.258011	248.2975472	46.28393148	359.6964121	-2.960254503	2.65E-11	2.47E-09	Ma09_g11880	chr09	8051186	8051912	-	727	-	uncharacterized LOC103997701	-
Ma03_g32600	188.1799525	369.1534854	54.82733995	2.085292939	0	3.743179103	204.0535926	1.942824014	6.817623791	2.67E-11	2.49E-09	Ma03_g32600	chr03	34326596	34328105	+	1109	-	transcription factor RF2a-like	bZIP_1
Ma02_g20530	112.1238884	42.59463293	194.6930031	0	0	0	116.4705081	0	9.259858492	2.69E-11	2.49E-09	Ma02_g20530	chr02	26471643	26472531	-	889	-	Germin-like protein 8-14	-
Ma02_g24190	0.784083136	0	2.23785061	63.60143465	68.48657654	71.12040296	1.007311249	67.73613805	-6.146620458	2.69E-11	2.49E-09	Ma02_g24190	chr02	28891630	28893558	+	1428	-	patatin-like protein 2%2C transcript variant X2	-
Ma10_g15600	266.5882661	285.9925354	185.7416007	64.64408112	39.73912466	49.90905471	246.1074674	51.4307535	2.263933716	2.92E-11	2.69E-09	Ma10_g15600	chr10	27651151	27655364	-	1800	-	putative glycosyltransferase 5%2C transcript variant X1	-
Ma09_g09980	349.7010785	202.8315854	209.2390321	53.17496995	49.03977085	52.40450745	253.9238986	51.53974942	2.304488533	2.99E-11	2.75E-09	Ma09_g09980	chr09	6820502	6821719	-	967	-	uncharacterized LOC103997543	-
Ma07_g07550	156.8166271	465.4984884	35.80560976	0	0	0	219.3735751	0	10.17416537	3.17E-11	2.90E-09	Ma07_g07550	chr07	5618340	5619904	+	1192	-	uncharacterized LOC103990368	-
Ma08_g15300	5581.103759	5972.376031	4190.375268	1779.797524	1154.125642	1535.951159	5247.951686	1489.958108	1.816845546	3.20E-11	2.93E-09	Ma08_g15300	chr08	15396912	15400176	+	2054	-	probable WRKY transcription factor 42%2C transcript variant X2	WRKY
Ma06_g10390	2914.437015	2177.397069	3731.615893	839.3304081	745.7427223	900.8584375	2941.149992	828.643856	1.82786045	3.23E-11	2.94E-09	Ma06_g10390	chr06	7166429	7168658	-	2230	-	ABC transporter G family member 16-like	ABC2_membrane
Ma05_g02980	1298.441672	1851.852374	1065.216891	408.7174161	344.1239093	305.6929601	1405.170312	352.8447618	1.99322233	3.23E-11	2.94E-09	Ma05_g02980	chr05	2063745	2067293	+	1047	-	sec-independent protein translocase protein TATA%2C chloroplastic-like%2C transcript variant X2	-
Ma07_g21980	894.6388577	942.152714	606.4575154	249.1925063	235.8982081	259.5270845	814.4163623	248.2059329	1.715594502	3.52E-11	3.18E-09	Ma07_g21980	chr07	30094263	30095648	-	1124	-	anthranilate O-methyltransferase 3-like	-
Ma11_g15780	283.8380951	195.7324799	180.1469741	809.0936605	734.7510495	689.9926814	219.9058497	744.6124638	-1.756168908	3.75E-11	3.39E-09	Ma11_g15780	chr11	21434388	21436306	+	1822	-	ammonium transporter 1 member 1-like	Ammonium_transp
Ma10_g26220	105.0671402	118.6564774	71.61121953	8.341171757	12.68269936	16.22044278	98.44494571	12.4147713	3.000296888	3.79E-11	3.41E-09	Ma10_g26220	chr10	34013381	34014835	-	917	-	Aquaporin TIP4-4	-
Ma10_g15940	6398.118386	4110.382077	2464.992447	717.3407711	345.8149358	551.4950546	4324.497637	538.2169205	3.006838507	3.87E-11	3.47E-09	Ma10_g15940	chr10	27857304	27859014	-	1491	-	cationic peroxidase SPC4-like	-
Ma06_g09030	762.9128909	194.7183219	503.5163873	4290.490223	4881.148226	4617.835287	487.0492	4596.491245	-3.237680686	3.96E-11	3.54E-09	Ma06_g09030	chr06	6370493	6377410	+	2303	-	auxin response factor 7-like	Auxin_resp
Ma05_g16370	379.4962376	366.1110116	196.9308537	67.77202053	51.57631072	51.15678108	314.1793676	56.83503744	2.468081865	4.24E-11	3.78E-09	Ma05_g16370	chr05	16276560	16277130	-	482	-	uncharacterized LOC103985139	-
Ma05_g27670	2374.987818	2009.046853	1707.480016	789.2833775	596.0868699	703.7176714	2030.504895	696.3626396	1.544795679	4.27E-11	3.80E-09	Ma05_g27670	chr05	38870906	38873121	+	2216	-	probable UDP-arabinopyranose mutase 2	-
Ma02_g18570	212.4865297	729.1795494	76.08692075	2.085292939	0	0	339.251	0.695097646	8.947085272	4.41E-11	3.91E-09	Ma02_g18570	chr02	25021259	25022978	-	1374	-	GDSL esterase/lipase APG-like	Lipase_GDSL
Ma08_g13520	3.136332542	3.04247378	1.118925305	50.04703054	48.19425756	76.11130843	2.432577209	58.11753218	-4.529384132	4.50E-11	3.98E-09	Ma08_g13520	chr08	10662725	10663536	+	521	-	two-component response regulator ARR4-like	Response_reg
Ma04_g18920	481.4270452	387.408328	347.9857699	98.00876815	41.43015124	71.12040296	405.6070477	70.18644078	2.536650058	5.54E-11	4.89E-09	Ma04_g18920	chr04	21360157	21364842	+	1620	-	protein notum homolog%2C transcript variant X1	-
Ma10_g26490	2824.267454	4069.81576	2976.341312	1190.702268	887.7889551	848.4539301	3290.141509	975.6483845	1.75356819	5.94E-11	5.23E-09	Ma10_g26490	chr10	34161641	34167640	+	1952	-	D-xylose-proton symporter-like 3%2C chloroplastic	Sugar_tr
Ma07_g26060	76.05606415	58.82115975	70.49229422	5.213232348	0.845513291	6.238631839	68.45650604	4.099125826	4.145445152	6.04E-11	5.30E-09	Ma07_g26060	chr07	33019448	33020684	+	452	-	arabinogalactan peptide 16	-
Ma06_g34390	1789.277715	1624.680999	1009.270625	413.9306485	394.8547067	386.795174	1474.40978	398.5268431	1.887758058	6.74E-11	5.90E-09	Ma06_g34390	chr06	34639711	34641714	+	2004	-	uncharacterized LOC103989689	Methyltransf_11
Ma02_g11830	50.18132067	79.10431829	62.65981709	3.127939409	0.845513291	4.990905471	63.98181868	2.98811939	4.51295684	6.79E-11	5.92E-09	Ma02_g11830	chr02	20825394	20826517	-	1124	-	uncharacterized LOC103975900	-
Ma05_g30620	1928.844513	5569.755334	1605.657813	329.4762844	221.5244821	283.2338855	3034.752553	278.0782173	3.448360534	7.20E-11	6.26E-09	Ma05_g30620	chr05	40952552	40957586	-	2199	-	phosphoinositide phospholipase C 6-like	PI-PLC-X
Ma02_g23310	190.5322019	773.8024982	49.23271343	1.04264647	0	2.495452736	337.8558045	1.179366402	8.280591812	7.59E-11	6.57E-09	Ma02_g23310	chr02	28379154	28380660	-	984	-	transcription factor bHLH137-like	HLH
Ma05_g01330	1256.101183	1192.649722	878.3563645	401.4188908	351.7335289	409.2542486	1109.035757	387.4688894	1.518665565	7.71E-11	6.66E-09	Ma05_g01330	chr05	774751	776492	-	1742	-	uncharacterized LOC103983620	-
Ma03_g29380	200.7252827	269.7660085	294.2773553	50.04703054	48.19425756	76.11130843	254.9228822	58.11753218	2.140682077	7.90E-11	6.81E-09	Ma03_g29380	chr03	32304697	32309331	+	1566	-	alpha/beta hydrolase domain-containing protein 17B-like	-
Ma02_g16030	1180.045119	1211.918723	531.4895199	180.3778393	155.5744455	179.672597	974.4844538	171.8749606	2.50445054	8.12E-11	6.98E-09	Ma02_g16030	chr02	23509445	23515547	-	1527	-	phosphoenolpyruvate/phosphate translocator 1%2C chloroplastic-like	-
Ma10_g16720	419.4844775	93.30252927	266.3042226	2737.989629	2424.932117	3279.024895	259.6970765	2813.982214	-3.436396519	8.76E-11	7.51E-09	Ma10_g16720	chr10	28338269	28340105	-	1837	-	cytochrome P450 86B1-like	p450
Ma04_g10410	148.1917126	166.3219	280.8502516	34.4073335	34.66604491	37.43179103	198.4546214	35.50172315	2.481981107	8.87E-11	7.58E-09	Ma04_g10410	chr04	7417017	7417735	+	719	-	uncharacterized LOC103981649	-
Ma10_g24530	1546.211943	1092.248087	774.2963112	259.6189709	171.639198	253.2884527	1137.585447	228.1822072	2.319862172	9.29E-11	7.92E-09	Ma10_g24530	chr10	33087246	33092250	-	2845	-	probable pectin methyltransferase QUA2	-
novel.945	141.9190475	1000.973874	240.5689406	8.341171757	0	1.247726368	461.153954	3.196299375	7.185817626	9.44E-11	8.02E-09	-	chr09	20159144	20161023	-	1880	-	PF04844:Transcriptional repressor, ovate	-
Ma10_g14320	1993.923414	2509.026711	262.9474467	51.08967701	5.073079743	19.96362188	1588.632524	25.37545955	5.971767093	9.77E-11	8.28E-09	Ma10_g14320	chr10	26825052	26827270	+	1137	-	Peroxidase 4	-
Ma02_g21320	1290.600841	1458.359099	673.5930337	249.1925063	152.1923923	145.983985	1140.850991	182.4562945	2.644583398	1.00E-10	8.48E-09	Ma02_g21320	chr02	26978017	26979729	+	1469	-	zinc transporter 10-like%2C transcript variant X2	-
Ma06_g04740	114.4761378	658.1884945	275.2556251	12.51175764	17.7557791	21.21134825	349.3067525	17.15962833	4.34992486	1.08E-10	9.08E-09	Ma06_g04740	chr06	3537571	3538468	+	90	-	Hypothetical protein	-
Ma08_g33370	6758.796628	1598.312893	9086.792403	394.1203655	272.2552796	477.8791989	5814.633975	381.4182813	3.930738874	1.17E-10	9.85E-09	Ma08_g33370	chr08	43698314	43700041	+	1408	-	GDSL esterase/lipase At5g03610-like%2C transcript variant X2	Lipase_GDSL
Ma00_g03100	979.3198363	736.2786549	601.9818142	238.7660416	155.5744455	185.9112288	772.5267684	193.4172386	1.99974004	1.18E-10	9.86E-09	Ma00_g03100	chrUn_random	24823074	24826721	+	1800	-	molybdate-anion transporter-like	-
Ma09_g17660	294.815259	211.9590067	191.3362272	751.7481046	681.4837122	704.9653978	232.7034976	712.7324049	-1.611215636	1.32E-10	1.10E-08	Ma09_g17660	chr09	13210878	13212161	-	1006	-	uncharacterized LOC103998299	-
novel.1120	36.85190737	99.38747683	82.80047258	0	0	0	73.01328559	0	8.584071744	1.37E-10	1.14E-08	-	chr11	3653249	3654455	-	1023	-	-	-
Ma02_g04580	1245.124019	590.2399134	156.6495427	33.36468703	19.44680568	32.44088556	664.0044918	28.41745942	4.551040611	1.37E-10	1.14E-08	Ma02_g04580	chr02	15951184	15951918	-	548	-	cysteine-rich and transmembrane domain-containing protein B-like	-
Ma08_g02480	79.97647983	28.39642195	26.85420732	349.2865673	529.2913199	405.5110695	45.07570303	428.0296523	-3.235529686	1.49E-10	1.24E-08	Ma08_g02480	chr08	1917854	1920373	-	1563	-	caffeoylshikimate esterase-like	-
Ma08_g00550	148.9757958	175.4493213	79.44369667	19.81028292	17.7557791	14.97271641	134.6229379	17.51292615	2.939610746	1.50E-10	1.24E-08	Ma08_g00550	chr08	534331	539419	-	1387	-	aspartokinase 1%2C chloroplastic-like	AA_kinase
Ma10_g05400	4.704498813	0	1.118925305	60.47349524	57.49490376	72.36812933	1.941141373	63.44550944	-4.894356296	1.58E-10	1.30E-08	Ma10_g05400	chr10	16530682	16532748	-	1246	-	dof zinc finger protein DOF2.1-like%2C transcript variant X2	zf-Dof
Ma07_g13650	101.9308076	67.9485811	91.75187502	255.4483851	310.3033776	336.8861193	87.21042125	300.879294	-1.78287685	1.59E-10	1.31E-08	Ma07_g13650	chr07	10252721	10271772	-	4155	-	uncharacterized LOC103991607	-
Ma04_g20230	217.1910285	123.7272671	97.34650155	20.85292939	9.300646196	9.981810942	146.0882657	13.37846218	3.453798108	1.62E-10	1.33E-08	Ma04_g20230	chr04	22968417	22969379	+	963	-	zinc finger protein ZAT4-like	-
Ma01_g16770	202.293449	163.2794262	247.2824924	574.4982048	566.4939047	592.6700247	204.2851225	577.8873781	-1.501367415	1.68E-10	1.38E-08	Ma01_g16770	chr01	12212947	12222435	-	2633	-	BEL1-like homeodomain protein 7%2C transcript variant X1	POX
Ma06_g04340	3207.684107	3117.521467	2910.324719	1359.610996	1554.898941	1623.292004	3078.510098	1512.600647	1.025490052	1.69E-10	1.38E-08	Ma06_g04340	chr06	3133665	3135976	+	1067	-	Aquaporin NIP2-1	-
Ma03_g18040	195.2367007	161.2511104	187.9794513	63.60143465	51.57631072	44.91814924	181.4890875	53.36529821	1.763284139	1.70E-10	1.38E-08	Ma03_g18040	chr03	23696898	23697771	+	874	-	calmodulin-like protein 3	-
Ma05_g17220	95.65814254	24.33979024	64.8976677	794.4966099	425.2931852	781.0767062	61.63186683	666.9555004	-3.431030907	1.78E-10	1.45E-08	Ma05_g17220	chr05	19565885	19566505	-	543	-	cuticle collagen 2-like	-
Ma06_g15750	1740.664561	5064.704686	613.1710672	145.9705058	89.6244088	97.32265669	2472.846772	110.9725237	4.478055514	1.95E-10	1.58E-08	Ma06_g15750	chr06	10660853	10664782	-	1777	-	probable polygalacturonase%2C transcript variant X1	-
Ma07_g03220	241.4976057	625.7354408	55.94626526	8.341171757	5.918593034	8.734084574	307.7264373	7.664616455	5.335609451	1.96E-10	1.59E-08	Ma07_g03220	chr07	2473311	2475008	+	1083	-	missing_product	AP2
Ma04_g26220	250.9066034	103.4441085	164.4820199	21.89557586	7.609619615	16.22044278	172.9442439	15.24187942	3.520564642	2.00E-10	1.61E-08	Ma04_g26220	chr04	27753147	27754781	+	1499	-	Predicted protein	Myb_DNA-binding
Ma11_g20100	1675.585661	10651.70071	603.1007395	109.4778793	71.02311641	69.8726766	4310.129035	83.45789077	5.690482525	2.05E-10	1.64E-08	Ma11_g20100	chr11	24692111	24693782	+	1038	-	short-chain dehydrogenase TIC 32%2C chloroplastic-like	adh_short
Ma10_g22930	5643.046326	2853.840406	3390.343675	993.6420856	788.8639001	953.262945	3962.410136	911.9229769	2.119800368	2.06E-10	1.65E-08	Ma10_g22930	chr10	32077226	32083397	+	2041	-	Phosphoinositide phospholipase C 6	PI-PLC-X
Ma02_g22730	7.840831355	11.15573719	10.07032775	57.34555583	65.10452337	79.85448754	9.688965432	67.43485558	-2.809924518	2.17E-10	1.73E-08	Ma02_g22730	chr02	27969551	27970235	-	685	-	ARGOS-like protein	-
Ma06_g04750	46.260905	125.7555829	160.0063186	7.298525288	5.918593034	4.990905471	110.6742689	6.069341264	4.179606695	2.17E-10	1.73E-08	Ma06_g04750	chr06	3540002	3541441	+	1440	-	uncharacterized protein At3g28850-like	-
Ma06_g00040	39.98823991	61.86363354	60.42196648	0	0	0	54.09127998	0	8.150916327	2.24E-10	1.77E-08	Ma06_g00040	chr06	40053	40817	+	168	-	Hypothetical protein	-
Ma06_g05810	4273.253089	5243.196482	4917.676716	2345.954557	2249.910866	2430.570964	4811.375429	2342.145462	1.038636065	2.24E-10	1.77E-08	Ma06_g05810	chr06	4295255	4300619	+	2494	-	uncharacterized LOC103986931	Agenet
Ma06_g26110	867.980031	1048.639296	457.6404498	162.6528493	131.9000733	159.7089751	791.4199257	151.4206326	2.387401091	2.30E-10	1.82E-08	Ma06_g26110	chr06	27199424	27205316	+	4320	-	uncharacterized LOC103974640	-
Ma03_g33370	433.597974	469.5551201	435.2619437	852.8848122	881.0248488	835.9766664	446.1383459	856.6287758	-0.941833623	2.32E-10	1.83E-08	Ma03_g33370	chr03	34744723	34751581	+	1984	-	uncharacterized LOC103979678%2C transcript variant X2	-
Ma09_g12060	944.8201783	175.4493213	64.8976677	3.127939409	0	0	395.0557225	1.04264647	8.575099336	2.37E-10	1.87E-08	Ma09_g12060	chr09	8156444	8157580	+	1137	-	polygalacturonase inhibitor-like	LRRNT_2
Ma09_g02180	322.2581687	956.350925	370.364276	64.64408112	55.80387718	66.12949749	549.6577899	62.19248526	3.144800046	2.38E-10	1.87E-08	Ma09_g02180	chr09	1557814	1567861	+	4030	-	probable inactive leucine-rich repeat receptor-like protein kinase At3g03770	Pkinase_Tyr
Ma07_g21910	823.2872923	447.2436457	841.4318295	104.264647	110.7622411	175.9294179	703.9875892	130.3187686	2.437019809	2.39E-10	1.87E-08	Ma07_g21910	chr07	29998192	30008573	-	1069	-	anthranilate O-methyltransferase 2-like	-
Ma06_g02080	236.7931069	795.0998146	259.5906708	43.79115173	20.29231897	28.69770646	430.4945308	30.92705905	3.801865544	2.64E-10	2.06E-08	Ma06_g02080	chr06	1678306	1679796	+	1287	-	expressed protein	-
Ma05_g28660	148.1917126	166.3219	153.2927668	50.04703054	54.95836389	52.40450745	155.9354598	52.46996729	1.568733046	2.68E-10	2.09E-08	Ma05_g28660	chr05	39599259	39603436	+	1316	-	myosin-2-like	-
Ma05_g04110	143.4872138	206.8882171	80.56262197	18.76763645	14.37372594	17.46816915	143.6460176	16.86984385	3.096416301	2.77E-10	2.15E-08	Ma05_g04110	chr05	3087812	3090129	+	1970	-	L-ascorbate oxidase	-
Ma10_g24830	783.2990524	996.917242	1092.071098	353.4571532	260.4180935	341.8770248	957.4291308	318.5840905	1.588507616	2.82E-10	2.18E-08	Ma10_g24830	chr10	33253242	33256290	-	1576	-	protein TRANSPARENT TESTA 12-like	MatE
Ma05_g07820	322.2581687	340.7570634	149.9359909	49.00438407	42.27566453	37.43179103	270.983741	42.90394655	2.658579847	2.90E-10	2.24E-08	Ma05_g07820	chr05	5732431	5750172	+	1639	-	CUGBP Elav-like family member 4%2C transcript variant X2	RRM_1
Ma08_g09150	1971.969086	3928.847808	1698.528613	199.1454757	24.51988543	41.17497014	2533.115169	88.28011042	4.843099617	2.98E-10	2.30E-08	Ma08_g09150	chr08	6627221	6629449	+	2144	-	polyphenol oxidase%2C chloroplastic-like	-
Ma06_g12480	6.272665084	3.04247378	1.118925305	47.96173761	122.5994271	82.34994027	3.47802139	84.30370167	-4.533646454	3.01E-10	2.32E-08	Ma06_g12480	chr06	8653566	8654965	+	758	-	Hypothetical protein	Zim
Ma10_g13150	29.01107602	60.84947561	16.78387958	282.5571933	282.4014391	303.1975074	35.54814373	289.3853799	-3.024202323	3.03E-10	2.32E-08	Ma10_g13150	chr10	26060301	26062050	-	1750	-	adenine/guanine permease AZG1-like	-
Ma07_g24760	21.9543278	33.46721158	23.49743141	121.989637	109.9167278	103.5612885	26.3063236	111.8225511	-2.094357748	3.05E-10	2.33E-08	Ma07_g24760	chr07	32015803	32016678	-	876	-	uncharacterized LOC103992624	-
Ma03_g11160	522.9834514	344.8136951	570.6519056	115.7337581	142.8917461	137.2499005	479.4830174	131.9584682	1.860935795	3.10E-10	2.36E-08	Ma03_g11160	chr03	8432342	8435712	+	2385	-	Putative Subtilisin-like protease	Peptidase_S8
Ma11_g08690	2461.236962	993.8747683	789.9612654	111.5631723	18.60129239	73.6158557	1415.024332	67.92677345	4.384121715	3.13E-10	2.38E-08	Ma11_g08690	chr11	6915612	6920893	+	2139	-	probable mannan synthase 11	-
Ma04_g37270	860.1391997	1761.592319	164.4820199	42.74850526	16.91026581	32.44088556	928.7378461	30.69988554	4.922523421	3.15E-10	2.39E-08	Ma04_g37270	chr04	35267312	35269948	+	2388	-	subtilisin-like protease SDD1	Peptidase_S8
Ma04_g29070	286.9744276	86.20342378	32.44883385	0	0	0	135.2088951	0	9.477776749	3.16E-10	2.39E-08	Ma04_g29070	chr04	30024096	30026100	-	996	-	auxin-responsive protein IAA30-like	-
Ma06_g04630	10.19308076	4.056631707	11.18925305	90.71024286	60.03144363	108.552194	8.479655174	86.4312935	-3.341140806	3.31E-10	2.50E-08	Ma06_g04630	chr06	3445316	3449860	+	1005	-	ras-related protein RHN1-like	Ras
Ma04_g08350	1927.276347	1987.749537	3196.769597	563.0290936	617.2247021	744.8926416	2370.598494	641.7154791	1.88545592	3.37E-10	2.54E-08	Ma04_g08350	chr04	5993945	5995011	-	977	-	early nodulin-like protein 2	Cu_bind_like
Ma00_g05020	406.9391473	410.7339604	458.7593751	868.5245092	872.5697159	811.0221391	425.4774943	850.7054547	-1.0011331	3.40E-10	2.55E-08	Ma00_g05020	chrUn_random	43713968	43716450	+	1182	-	ocs element-binding factor 1-like	bZIP_1
Ma11_g04090	488.4837934	502.0081738	384.910305	123.0322834	95.54300183	52.40450745	458.4674241	90.32659757	2.339101077	3.52E-10	2.64E-08	Ma11_g04090	chr11	3192009	3194914	-	2111	-	putative glycerol-3-phosphate transporter 1	MFS_1
Ma05_g05090	802.1170477	1230.173565	135.3899619	36.49262644	24.51988543	33.68861193	722.5601916	31.56704127	4.519102051	3.79E-10	2.83E-08	Ma05_g05090	chr05	3891063	3893380	+	1459	-	uncharacterized LOC103984003	-
Ma03_g26440	4640.203996	1166.281616	377.0778278	70.89995994	74.40516957	48.66132834	2061.187813	64.65548595	4.993466936	3.86E-10	2.88E-08	Ma03_g26440	chr03	30167313	30168481	-	1100	-	proline-rich protein 4-like	-
Ma09_g03470	112.9079715	338.7287476	180.1469741	16.68234351	20.29231897	27.44998009	210.5945644	21.47488086	3.299242415	4.07E-10	3.03E-08	Ma09_g03470	chr09	2320781	2322289	+	1068	-	Tropinone reductase homolog At1g07440	-
Ma03_g03360	146.6235463	128.7980567	34.68668446	3.127939409	4.227566453	3.743179103	103.3694292	3.699561655	4.800358058	4.22E-10	3.13E-08	Ma03_g03360	chr03	2259028	2260993	+	1546	-	transcription factor RF2b-like	bZIP_1
Ma07_g24250	511.2222044	936.0677664	543.7976983	157.4396169	125.9814803	168.4430597	663.6958897	150.6213856	2.141365052	4.23E-10	3.14E-08	Ma07_g24250	chr07	31666399	31668966	+	1896	-	uncharacterized LOC103992577%2C transcript variant X2	-
Ma03_g06110	443.7910547	102.4299506	53.70841465	4.170585879	3.382053162	4.990905471	199.9764733	4.181181504	5.594472933	4.30E-10	3.18E-08	Ma03_g06110	chr03	4231633	4233846	-	2214	-	U-box domain-containing protein 19-like	U-box
Ma06_g06960	2142.899209	1570.930629	3700.285984	298.1968903	79.47824931	263.2702636	2471.371941	213.6484677	3.533587536	4.37E-10	3.22E-08	Ma06_g06960	chr06	4978300	4980798	+	2499	-	subtilisin-like protease SDD1	Peptidase_S8
Ma04_g16130	203.8616152	246.4403762	152.1738415	52.13232348	55.80387718	47.41360198	200.8252777	51.78326755	1.952626169	4.64E-10	3.41E-08	Ma04_g16130	chr04	14852063	14852624	+	562	-	putative lipid-transfer protein DIR1	-
Ma05_g15040	565.3239407	668.3300738	739.6096267	249.1925063	155.5744455	197.1407661	657.7545471	200.6359059	1.714106894	4.66E-10	3.42E-08	Ma05_g15040	chr05	11058890	11065397	-	2132	-	threonine dehydratase biosynthetic%2C chloroplastic-like	PALP
Ma05_g29040	2368.715152	1393.452991	1991.687043	601.607013	454.040637	585.1836665	1917.951729	546.9437722	1.810994535	4.70E-10	3.44E-08	Ma05_g29040	chr05	39866943	39870321	-	1708	-	Tubulin beta-1 chain	Tubulin
Ma01_g14380	6142.507284	15470.97917	7990.245604	1627.571139	1962.436347	1719.366935	9867.910687	1769.791474	2.479070357	4.74E-10	3.46E-08	Ma01_g14380	chr01	10505012	10512191	-	1740	-	mannose-6-phosphate isomerase 2-like	-
Ma07_g16150	223.4636936	179.505953	195.8119284	71.94260641	58.34041705	48.66132834	199.5938584	59.64811727	1.73995465	4.95E-10	3.61E-08	Ma07_g16150	chr07	12766532	12768038	-	1507	-	UDP-glucuronate 4-epimerase 1-like	Epimerase
Ma02_g10950	956.5814254	842.7652372	415.1212882	120.9469905	71.02311641	139.7453532	738.1559836	110.57182	2.743256755	5.14E-10	3.74E-08	Ma02_g10950	chr02	20344943	20346079	-	1137	-	fasciclin-like arabinogalactan protein 9	-
Ma04_g20590	485.3474609	247.4545341	4003.514742	18.76763645	27.0564253	38.6795174	1578.772246	28.16785972	5.810643859	5.24E-10	3.80E-08	Ma04_g20590	chr04	23367486	23370236	-	2751	-	probable LRR receptor-like serine/threonine-protein kinase At4g08850	Pkinase
Ma10_g12250	408.5073136	1650.034947	299.8719818	41.70585879	43.96669111	48.66132834	786.1380808	44.77795941	4.134514827	5.42E-10	3.92E-08	Ma10_g12250	chr10	25435087	25438498	+	2085	-	transcription factor ICE1	HLH
Ma03_g01340	176.4187055	295.1199567	202.5254802	755.9186905	677.2561457	811.0221391	224.6880475	748.0656584	-1.736289292	6.08E-10	4.39E-08	Ma03_g01340	chr03	993237	997638	-	1468	-	lipid phosphate phosphatase 2-like%2C transcript variant X2	-
Ma04_g00350	1282.76001	668.3300738	2072.249665	170.994021	163.1840651	230.829378	1341.11325	188.3358214	2.833095232	6.10E-10	4.39E-08	Ma04_g00350	chr04	350413	355143	+	2298	-	ABC transporter G family member 12-like	ABC2_membrane
Ma04_g28960	10327.15898	18903.90376	18378.34814	4738.828205	3942.628474	3721.967755	15869.80362	4134.474811	1.940447451	6.19E-10	4.45E-08	Ma04_g28960	chr04	29945802	29949011	+	625	-	thioredoxin H1-like	-
Ma07_g27160	3553.46477	1164.2533	1568.733278	316.9645268	222.3699954	288.224791	2095.483783	275.8531044	2.926086024	6.25E-10	4.48E-08	Ma07_g27160	chr07	33650955	33652572	-	746	-	1%2C2-dihydroxy-3-keto-5-methylthiopentene dioxygenase 2-like	-
Ma10_g14010	174.0664561	349.8844847	241.6878659	55.26026289	29.59296517	42.4226965	255.2129356	42.42530819	2.59271921	6.51E-10	4.65E-08	Ma10_g14010	chr10	26603700	26605649	-	794	-	uncharacterized LOC104000886	-
Ma09_g27000	2153.09229	2298.081862	1180.466197	498.3850125	475.1784693	445.4383133	1877.21345	473.0005984	1.988757704	6.79E-10	4.85E-08	Ma09_g27000	chr09	38101916	38106089	-	902	-	cold-regulated 413 plasma membrane protein 2-like	-
Ma09_g22620	206.2138646	46.65126463	152.1738415	1331.459542	1193.019253	1235.249104	135.0129903	1253.242633	-3.212535449	6.82E-10	4.86E-08	Ma09_g22620	chr09	34505316	34506018	+	703	-	basic leucine zipper 1-like	bZIP_1
Ma08_g16780	289.326677	238.3271128	328.9640397	92.7955358	54.95836389	77.3590348	285.5392765	75.03764483	1.932821982	6.90E-10	4.90E-08	Ma08_g16780	chr08	20757999	20760210	+	1869	-	glycosyltransferase%2C putative%2C expressed	-
Ma09_g30270	335.587582	126.7697409	120.843933	7.298525288	20.29231897	13.72499005	194.4004186	13.77194477	3.810409207	7.01E-10	4.97E-08	Ma09_g30270	chr09	40480713	40481576	+	864	-	protein YLS9	-
Ma04_g23710	54.10173635	73.01937073	48.11378812	6.255878818	4.227566453	7.486358207	58.41163173	5.989934493	3.317229375	7.10E-10	5.02E-08	Ma04_g23710	chr04	25831256	25832308	-	962	-	heat stress transcription factor B-2b-like	HSF_DNA-bind
Ma03_g16110	72.13564847	186.6050585	64.8976677	3.127939409	0	0	107.8794582	1.04264647	6.709695226	7.24E-10	5.11E-08	Ma03_g16110	chr03	17842559	17844819	-	1830	-	transcription factor bHLH18-like%2C transcript variant X2	HLH
Ma11_g24480	635.8914229	683.5424427	557.224802	280.4719003	219.8334555	205.8748507	625.5528892	235.3934022	1.409762078	7.42E-10	5.22E-08	Ma11_g24480	chr11	27428365	27434059	-	1003	-	histidine-containing phosphotransfer protein 1-like%2C transcript variant X2	Hpt
Ma07_g27760	512.0062875	488.8241207	453.1647486	206.444001	149.6558524	198.3884925	484.6650523	184.8294486	1.394927518	7.52E-10	5.28E-08	Ma07_g27760	chr07	34000825	34006396	+	3056	-	formin-like protein 8	FH2
Ma06_g07420	410.859563	974.6057677	331.2018903	72.98525288	68.48657654	81.10221391	572.222407	74.19134777	2.94843374	7.63E-10	5.35E-08	Ma06_g07420	chr06	5277255	5281282	+	2006	-	uncharacterized LOC103987063%2C transcript variant X2	-
Ma06_g03440	709.5952377	135.8971622	292.0395046	30.23674762	9.300646196	12.47726368	379.1773015	17.33821916	4.454260663	7.84E-10	5.48E-08	Ma06_g03440	chr06	2514907	2523544	-	3943	-	auxin response factor 19-like%2C transcript variant X4	Auxin_resp
Ma09_g11490	0	0	1.118925305	124.0749299	42.27566453	235.8202835	0.372975102	134.0569593	-8.601241937	7.97E-10	5.55E-08	Ma09_g11490	chr09	7764684	7766907	+	1731	-	Peroxidase 1	-
Ma02_g01800	2810.153958	71062.04593	105.1789787	4.170585879	1.691026581	13.72499005	24659.12629	6.528867502	11.8928678	8.00E-10	5.55E-08	Ma02_g01800	chr02	12018748	12019604	-	740	-	multicystatin-like	-
Ma06_g30530	2235.421019	1487.769679	3034.525428	8038.804281	8923.547269	10688.02407	2252.572042	9216.791872	-2.032768854	8.00E-10	5.55E-08	Ma06_g30530	chr06	31778048	31786000	-	3520	-	probable leucine-rich repeat receptor-like protein kinase At5g49770%2C transcript variant X1	Pkinase_Tyr
Ma10_g25640	6402.822885	7679.203822	3258.310489	667.2937406	1227.685298	563.9723182	5780.112398	819.6504522	2.817429342	8.23E-10	5.70E-08	Ma10_g25640	chr10	33680956	33686202	-	4208	-	uncharacterized LOC103969226	-
Ma06_g02660	2604.724176	2344.733127	2093.509246	1190.702268	1084.793552	1065.558318	2347.655516	1113.684713	1.076151695	8.33E-10	5.76E-08	Ma06_g02660	chr06	2035014	2040253	+	2224	-	transmembrane 9 superfamily member 4-like	-
Ma02_g03110	39.98823991	119.6706354	90.63294972	3.127939409	0.845513291	4.990905471	83.43060833	2.98811939	4.877402388	8.47E-10	5.84E-08	Ma02_g03110	chr02	14471581	14476361	+	1731	-	external alternative NAD(P)H-ubiquinone oxidoreductase B3%2C mitochondrial-like	Pyr_redox_2
Ma04_g17170	358.3259929	838.7086055	300.9909071	75.07054582	51.57631072	66.12949749	499.3418352	64.25878468	2.959868928	8.48E-10	5.84E-08	Ma04_g17170	chr04	17391154	17392433	+	1280	-	Hypothetical protein	AP2
Ma04_g14160	364.598658	986.7756628	964.513613	104.264647	43.12117782	98.57038305	771.9626446	81.98540261	3.238480046	8.66E-10	5.94E-08	Ma04_g14160	chr04	10725352	10725952	-	508	-	uncharacterized LOC103981409	-
Ma09_g07610	2103.695053	5583.953545	1476.981403	248.1498598	377.9444409	315.674771	3054.876667	313.9230239	3.282327165	8.89E-10	6.09E-08	Ma09_g07610	chr09	4998026	4999396	-	1200	-	ribonuclease 1-like	Ribonuclease_T2
novel.689	111.3398052	243.3979024	436.380869	19.81028292	16.06475252	29.94543283	263.7061922	21.94015609	3.596034996	9.36E-10	6.39E-08	-	chr07	26361615	26362443	+	666	-	PF01397:Terpene synthase, N-terminal domain	-
Ma07_g00780	193.6685345	133.8688463	125.3196342	38.57791938	21.13783226	24.95452736	150.9523383	28.22342633	2.425766619	1.01E-09	6.89E-08	Ma07_g00780	chr07	645163	648938	-	3298	-	leucine-rich repeat receptor-like serine/threonine-protein kinase BAM1	Pkinase
Ma09_g09080	301.8720072	266.7235347	176.7901982	70.89995994	49.03977085	54.89996018	248.4619134	58.27989699	2.095815723	1.03E-09	7.03E-08	Ma09_g09080	chr09	6030353	6031279	-	824	-	mavicyanin-like	Cu_bind_like
Ma11_g02190	915.0250192	360.026064	265.1852973	37.53527291	10.14615949	42.4226965	513.4121268	30.03470963	4.106297124	1.06E-09	7.17E-08	Ma11_g02190	chr11	1567448	1571181	+	1665	-	probable pectate lyase 8	-
Ma09_g14900	911.8886866	249.48285	356.9371723	59.43084877	43.12117782	28.69770646	506.102903	43.74991102	3.530080126	1.06E-09	7.19E-08	Ma09_g14900	chr09	10227788	10231104	+	2828	-	Nitrate reductase [NADH] 1	FAD_binding_6
Ma03_g15540	67.43114966	200.8032695	113.0114558	7.298525288	14.37372594	7.486358207	127.0819583	9.719536478	3.684620686	1.08E-09	7.30E-08	Ma03_g15540	chr03	15897638	15900897	+	3260	-	uncharacterized LOC103978289	C2
Ma04_g06150	1050.671402	745.4060762	720.5878965	212.6998798	80.3237626	133.5067214	838.8884581	142.1767879	2.563057995	1.09E-09	7.35E-08	Ma04_g06150	chr04	4547030	4548695	-	1666	-	uncharacterized protein At4g06744-like	-
Ma05_g23080	203.8616152	311.3464835	299.8719818	79.2411317	76.94170944	86.09311938	271.6933602	80.7586535	1.750177556	1.11E-09	7.50E-08	Ma05_g23080	chr05	35090724	35092330	+	748	-	nucleolar protein 58-like	-
Ma11_g17210	644.5163374	6959.151694	123.0817836	30.23674762	10.14615949	23.70680099	2575.583272	21.36323603	6.916596292	1.13E-09	7.57E-08	Ma11_g17210	chr11	22576920	22578378	+	1152	-	Gibberellin 20 oxidase 2	2OG-FeII_Oxy
Ma01_g18430	35.2837411	424.9321713	234.9743141	0	1.691026581	0	231.7300755	0.563675527	8.485612063	1.16E-09	7.75E-08	Ma01_g18430	chr01	13676457	13676993	+	537	-	putative invertase inhibitor	-
Ma03_g04580	693.1294918	1027.34198	582.960084	176.2072534	77.78722273	149.7271641	767.8105186	134.5738801	2.515398533	1.17E-09	7.83E-08	Ma03_g04580	chr03	3003336	3009133	-	3864	-	BTB/POZ domain-containing protein NPY1-like%2C transcript variant X2	-
Ma07_g20680	218.7591948	443.187014	971.2271649	53.17496995	15.21923923	27.44998009	544.3911246	31.94806309	4.093607933	1.18E-09	7.85E-08	Ma07_g20680	chr07	28621925	28629791	+	1416	-	alpha-humulene synthase-like	-
Ma11_g12140	323.0422518	380.3092226	365.8885748	108.4352328	144.5827727	144.7362587	356.4133497	132.5847547	1.42571345	1.24E-09	8.24E-08	Ma11_g12140	chr11	15953336	15955377	-	1336	-	jasmonate O-methyltransferase-like	-
Ma04_g22540	1891.208523	3498.844847	1051.789787	347.2012744	273.9463061	278.24298	2147.281052	299.7968535	2.840513401	1.25E-09	8.28E-08	Ma04_g22540	chr04	24828376	24843208	+	2743	-	uncharacterized LOC103977900	LysM
Ma04_g05840	77.62423042	68.96273902	128.6764101	465.0203255	314.5309441	460.4110297	91.75445984	413.3207664	-2.174697811	1.26E-09	8.35E-08	Ma04_g05840	chr04	4360063	4378280	+	3598	-	calcium-transporting ATPase 8%2C plasma membrane-type-like	Cation_ATPase_C
Ma11_g06080	75.27198101	55.77868597	183.50375	781.9848523	859.8870165	723.6812933	104.8514723	788.5177207	-2.914798013	1.30E-09	8.61E-08	Ma11_g06080	chr11	4861499	4863949	+	1716	-	myb family transcription factor APL-like%2C transcript variant X1	Myb_DNA-binding
Ma06_g20060	454.7682186	251.5111658	209.2390321	43.79115173	24.51988543	56.14768655	305.1728055	41.48624123	2.890707942	1.31E-09	8.62E-08	Ma06_g20060	chr06	14104088	14114781	-	2415	-	beta-galactosidase 3	-
Ma04_g31310	1831.618205	4098.212182	2245.683087	648.5261041	520.836187	546.5041491	2725.171158	571.9554801	2.252341043	1.33E-09	8.73E-08	Ma04_g31310	chr04	31645840	31650462	-	4033	-	trihelix transcription factor GTL1-like%2C transcript variant X2	-
Ma07_g21960	688.424993	773.8024982	623.241395	105.3072934	77.78722273	199.6362188	695.1562954	127.5769117	2.452023816	1.38E-09	9.07E-08	Ma07_g21960	chr07	30081960	30083407	-	1205	-	anthranilate O-methyltransferase 3-like	-
Ma05_g25490	305.7924229	56.7928439	128.6764101	9.383818227	5.918593034	8.734084574	163.7538923	8.012165279	4.365252188	1.40E-09	9.20E-08	Ma05_g25490	chr05	37422954	37423941	-	800	-	protein ODORANT1-like	Myb_DNA-binding
Ma04_g07200	746.447145	485.7816469	238.33109	64.64408112	79.47824931	54.89996018	490.1866273	66.34076354	2.883294773	1.44E-09	9.42E-08	Ma04_g07200	chr04	5245927	5248311	-	2174	-	probable indole-3-acetic acid-amido synthetase GH3.8	-
mito3_g00070	75.27198101	26.3681061	51.47056404	530.7070531	826.0664849	260.7748109	51.03688372	539.1827829	-3.397656915	1.45E-09	9.44E-08	mito3_g00070	mito3	663898	667203	+	1863	-	Ribosomal protein S3%2C mitochondrial	-
Ma06_g19380	675.8796628	577.0558604	650.0956023	277.3439609	318.7585105	286.9770646	634.3437085	294.3598454	1.106684146	1.47E-09	9.58E-08	Ma06_g19380	chr06	13269837	13272723	-	564	-	ubiquitin-fold modifier 1	-
Ma10_g14150	25.09066034	23.32563232	43.6380869	198.1028292	125.135967	243.3066417	30.68479318	188.8484793	-2.628103924	1.48E-09	9.61E-08	Ma10_g14150	chr10	26690021	26691729	-	1603	-	Transcription repressor MYB5	Myb_DNA-binding
novel.88	11.76124703	4.056631707	8.951402441	114.6911117	54.95836389	112.2953731	8.256427061	93.98161622	-3.48680318	1.49E-09	9.66E-08	-	chr02	6342867	6344000	+	943	-	-	-
Ma09_g20610	399.098316	577.0558604	591.9114864	1310.606612	1581.109853	1509.748905	522.6885543	1467.155124	-1.490491037	1.50E-09	9.73E-08	Ma09_g20610	chr09	29696894	29702872	+	1886	-	transcription factor DIVARICATA-like	Myb_DNA-binding
Ma10_g20240	64.29481711	383.3516963	79.44369667	5.213232348	5.918593034	2.495452736	175.6967367	4.542426039	5.249236504	1.53E-09	9.88E-08	Ma10_g20240	chr10	30482755	30484724	+	1277	-	uncharacterized GPI-anchored protein At4g28100-like	-
Ma10_g17120	536.3128647	778.8732878	102.9411281	32.32204056	14.37372594	9.981810942	472.7090935	18.89252581	4.642760396	1.63E-09	1.05E-07	Ma10_g17120	chr10	28626865	28628448	-	1275	-	dCTP pyrophosphatase 1-like	-
Ma04_g13850	155.2484608	1109.488772	87.2761738	12.51175764	3.382053162	6.238631839	450.6711355	7.377480879	5.939511835	1.64E-09	1.05E-07	Ma04_g13850	chr04	10499417	10503509	-	1241	-	cycloartenol-C-24-methyltransferase 1-like	Methyltransf_11
Ma04_g15910	791.9239669	409.7198024	772.0584606	162.6528493	107.3801879	153.4703432	657.9007433	141.1677935	2.222889763	1.72E-09	1.10E-07	Ma04_g15910	chr04	14537036	14538694	-	1469	-	uncharacterized LOC103981801	Usp
Ma07_g27750	82.32872923	49.69373841	139.8656631	3.127939409	0	4.990905471	90.62937693	2.706281627	5.164918118	1.72E-09	1.10E-07	Ma07_g27750	chr07	33994974	33995578	+	605	-	uncharacterized LOC103992886	-
Ma06_g05720	1209.056195	112.5715299	2118.125603	18.76763645	43.96669111	28.69770646	1146.584443	30.47734467	5.230586935	1.77E-09	1.13E-07	Ma06_g05720	chr06	4253849	4260523	-	1924	-	ABC transporter G family member 11-like	ABC2_membrane
Ma04_g38880	8405.371213	3017.119832	2249.039863	542.1761642	169.9481714	265.7657163	4557.17697	325.9633507	3.805734642	1.79E-09	1.14E-07	Ma04_g38880	chr04	36223709	36225441	+	1733	-	Allene oxide synthase%2C chloroplastic	p450
Ma05_g06280	802.1170477	1000.973874	857.0967837	426.4424061	405.8463795	414.2451541	886.7292351	415.5113132	1.093359743	1.80E-09	1.14E-07	Ma05_g06280	chr05	4665245	4676764	+	1135	-	deSI-like protein At4g17486	-
Ma04_g21120	570.0284395	581.1124921	587.4357852	310.708648	286.6290055	306.9406865	579.5255723	301.4261133	0.943975471	1.95E-09	1.24E-07	Ma04_g21120	chr04	23734315	23735624	+	1239	-	vinorine synthase-like	-
Ma06_g06300	1520.3372	3015.091516	309.9423095	95.92347521	60.03144363	88.58857211	1615.123675	81.51449698	4.309590162	1.99E-09	1.26E-07	Ma06_g06300	chr06	4594609	4596565	+	1079	-	uncharacterized LOC103986970	Glyoxalase
Ma01_g14880	27.44290974	7.099105488	19.02173019	346.1586279	136.9731531	174.6816915	17.85458181	219.2711575	-3.606806927	2.02E-09	1.28E-07	Ma01_g14880	chr01	10840511	10842713	-	1792	-	phospho-2-dehydro-3-deoxyheptonate aldolase 2%2C chloroplastic-like	-
Ma06_g29810	699.4021569	631.8203884	671.3551831	353.4571532	300.1572182	318.1702238	667.5259095	323.9281984	1.044248222	2.07E-09	1.31E-07	Ma06_g29810	chr06	31188887	31191278	+	2048	-	beta-1%2C4-mannosyl-glycoprotein 4-beta-N-acetylglucosaminyltransferase-like%2C transcript variant X2	-
Ma03_g25780	490.8360428	1996.876958	292.0395046	56.30290936	40.58463795	52.40450745	926.5841685	49.76401825	4.219935657	2.21E-09	1.39E-07	Ma03_g25780	chr03	29742482	29744122	+	1500	-	MYB family transcription factor%2C putative%2C expressed	Myb_DNA-binding
Ma06_g17270	1914.731017	881.3032384	634.430648	158.4822634	77.78722273	159.7089751	1143.488301	131.9928204	3.117627026	2.21E-09	1.39E-07	Ma06_g17270	chr06	11738297	11740536	+	1958	-	protein trichome birefringence-like 33%2C transcript variant X1	-
Ma04_g07010	91.73772686	153.1378469	142.1035138	27.10880821	19.44680568	29.94543283	128.9930292	25.50034891	2.348047174	2.24E-09	1.41E-07	Ma04_g07010	chr04	5098354	5103002	+	2266	-	zinc finger CCCH domain-containing protein 54-like%2C transcript variant X1	RRM_1
Ma01_g11990	435.9502234	665.2876	210.3579574	55.26026289	70.17760312	39.92724377	437.1985936	55.12170326	2.982848714	2.35E-09	1.47E-07	Ma01_g11990	chr01	8680581	8684637	-	1059	-	uncharacterized LOC103994153	-
Ma05_g04610	2725.472979	1830.555058	2533.246891	932.1259439	909.7723007	909.5925221	2363.091643	917.1635889	1.365574554	2.39E-09	1.49E-07	Ma05_g04610	chr05	3503829	3505536	+	1543	-	probable WRKY transcription factor 17	WRKY
Ma05_g00990	471.2339645	422.9038555	484.4946571	227.2969304	211.3783226	220.8475671	459.544159	219.84094	1.064550969	2.53E-09	1.58E-07	Ma05_g00990	chr05	590576	593409	-	1212	-	uncharacterized protein At2g29880-like	-
Ma05_g18710	1242.77177	3094.195835	1979.378865	458.7644467	443.0489643	419.2360596	2105.448823	440.3498235	2.257094008	2.67E-09	1.66E-07	Ma05_g18710	chr05	24607776	24609429	-	1498	-	myb-related protein 306-like	Myb_DNA-binding
Ma11_g04990	91.73772686	550.6877543	187.9794513	18.76763645	6.764106325	12.47726368	276.8016441	12.66966882	4.456768369	2.69E-09	1.67E-07	Ma11_g04990	chr11	3857338	3860333	+	2132	-	uncharacterized LOC103970452	-
Ma02_g17250	406.9391473	106.4865823	14.54602897	0	0	0	175.9905862	0	9.857307846	2.70E-09	1.67E-07	Ma02_g17250	chr02	24247635	24248939	-	1141	-	Peroxidase 52	-
Ma09_g01630	298.7356746	635.8770201	115.2493064	11.46911117	0	7.486358207	349.9540004	6.318489791	5.815960753	2.74E-09	1.69E-07	Ma09_g01630	chr09	1204551	1204961	-	411	-	protein RALF-like 33	-
Ma08_g07470	98.01039194	91.27421341	57.06519056	13.55440411	6.764106325	12.47726368	82.11659864	10.9319247	2.934777438	2.76E-09	1.71E-07	Ma08_g07470	chr08	5118411	5119727	+	1236	-	uncharacterized LOC103993582	-
Ma09_g21010	52.53357008	29.41057988	45.87593751	0	0	0	42.60669582	0	7.811912813	2.78E-09	1.71E-07	Ma09_g21010	chr09	31504669	31519025	-	1998	-	probable rhamnogalacturonate lyase B	-
Ma02_g12960	798.196632	469.5551201	626.5981709	1749.560776	2278.658318	2012.582631	631.4499743	2013.600575	-1.672330675	2.79E-09	1.71E-07	Ma02_g12960	chr02	21529360	21532247	+	1941	-	probable acyl-activating enzyme 1%2C peroxisomal	AMP-binding
Ma02_g20610	255.6111022	352.9269585	173.4334223	65.68672759	43.12117782	46.16587561	260.657161	51.65792701	2.336610027	2.80E-09	1.71E-07	Ma02_g20610	chr02	26524313	26530099	+	1597	-	transcription factor RF2b	bZIP_1
Ma06_g18720	150.543962	497.9515421	67.13551831	10.4264647	10.14615949	9.981810942	238.5436741	10.18481171	4.54938998	2.80E-09	1.71E-07	Ma06_g18720	chr06	12797751	12800552	+	1672	-	serine/threonine-protein kinase D6PKL2-like	Pkinase
Ma04_g28940	1561.893606	865.0767116	2120.363453	296.1115974	147.9648259	275.7475273	1515.777924	239.9413168	2.660685718	2.82E-09	1.72E-07	Ma04_g28940	chr04	29927819	29933804	+	1878	-	purple acid phosphatase 2-like	Metallophos
Ma05_g02230	2967.754668	6129.57051	5236.570428	1238.664006	1122.84165	1320.094497	4777.965202	1227.200051	1.961060309	2.88E-09	1.76E-07	Ma05_g02230	chr05	1417329	1420879	+	2062	-	transcription factor PIF4-like	HLH
Ma06_g08090	51.74948695	60.84947561	247.2824924	1.04264647	4.227566453	1.247726368	119.960485	2.17264643	5.719198176	2.89E-09	1.76E-07	Ma06_g08090	chr06	5733040	5735316	-	982	-	RPM1-interacting protein 4	-
novel.239	18.81799525	14.19821098	26.85420732	86.53965698	120.9084006	94.82720395	19.95680452	100.7584205	-2.347339471	2.92E-09	1.78E-07	-	chr03	16174068	16176990	-	2923	-	-	-
Ma09_g05970	225.815943	317.4314311	208.1201068	76.11319229	42.27566453	54.89996018	250.455827	57.762939	2.120004005	3.03E-09	1.84E-07	Ma09_g05970	chr09	3863088	3866394	+	1222	-	uncharacterized LOC103997072	CCT
Ma05_g25530	1913.946934	1881.262954	1913.362272	1064.542046	1107.622411	958.2538505	1902.857387	1043.472769	0.865939483	3.16E-09	1.91E-07	Ma05_g25530	chr05	37444462	37448506	-	1435	-	40S ribosomal protein S3-3%2C transcript variant X2	-
Ma07_g15780	1872.390528	291.063325	574.0086815	62.55878818	53.26733731	63.63404476	912.4875114	59.82005675	3.932436041	3.17E-09	1.92E-07	Ma07_g15780	chr07	11997277	11999881	-	1069	-	transcription factor bHLH35	HLH
Ma04_g01850	65.86298339	49.69373841	58.18411587	163.6954957	161.4930385	167.1953333	57.91361256	164.1279558	-1.497095605	3.32E-09	2.00E-07	Ma04_g01850	chr04	1610983	1615011	-	1650	-	uncharacterized LOC103980314%2C transcript variant X2	-
Ma09_g30240	1434.872138	3067.827729	971.2271649	288.8130721	120.9084006	202.1316716	1824.642344	203.9510481	3.162209143	3.34E-09	2.01E-07	Ma09_g30240	chr09	40465497	40472770	+	3747	-	serine/threonine-protein kinase Nek5-like%2C transcript variant X2	Pkinase
Ma09_g22130	202.293449	30.4247378	309.9423095	3.127939409	0	3.743179103	180.8868321	2.290372837	6.373152873	3.38E-09	2.03E-07	Ma09_g22130	chr09	34117032	34118096	+	835	-	protein YLS3-like	-
Ma09_g15400	52.53357008	59.83531768	148.8170656	694.4025488	530.1368332	531.5314327	87.06198445	585.3569382	-2.754903277	3.43E-09	2.06E-07	Ma09_g15400	chr09	10727877	10732546	+	1767	-	protein Brevis radix-like 1	-
Ma05_g01870	1881.799525	1515.151943	181.2658994	72.98525288	21.13783226	27.44998009	1192.739122	40.52435508	4.880225514	3.45E-09	2.06E-07	Ma05_g01870	chr05	1142347	1146294	-	2870	-	probable xyloglucan glycosyltransferase 9	-
Ma03_g05100	3413.113889	4974.444631	3734.972669	1585.86528	1054.355073	1056.824234	4040.84373	1232.348196	1.713187379	3.56E-09	2.12E-07	Ma03_g05100	chr03	3331635	3333310	-	1676	-	probable mitochondrial chaperone BCS1-B	AAA
Ma06_g03850	109.771639	544.6028067	57.06519056	0	0	3.743179103	237.1465454	1.247726368	7.726234231	3.58E-09	2.13E-07	Ma06_g03850	chr06	2781652	2783100	-	1086	-	transcription factor bHLH94-like	HLH
Ma02_g10360	181.1232043	611.5372299	44.75701221	8.341171757	5.073079743	1.247726368	279.1391488	4.887325956	5.817501833	3.85E-09	2.29E-07	Ma02_g10360	chr02	19974337	19975698	+	1362	-	uncharacterized LOC103976380	-
Ma03_g20610	139.5667981	218.0439543	149.9359909	49.00438407	33.82053162	29.94543283	169.1822478	37.59011617	2.166979615	3.91E-09	2.32E-07	Ma03_g20610	chr03	25783475	25791793	-	1988	-	adenine phosphoribosyltransferase 4-like%2C transcript variant X1	Pribosyltran
Ma03_g01970	559.0512756	315.4031152	448.6890474	124.0749299	93.85197525	132.258995	441.0478127	116.7286334	1.922077838	3.92E-09	2.32E-07	Ma03_g01970	chr03	1347552	1350501	+	1511	-	probable protein kinase At2g41970	Pkinase_Tyr
Ma06_g02170	581.0056034	681.5141268	618.7656937	219.9984051	300.1572182	247.0498208	627.0951413	255.735148	1.291493182	3.95E-09	2.33E-07	Ma06_g02170	chr06	1721081	1723738	+	619	-	60S ribosomal protein L44	-
Ma01_g10430	650.0049194	812.3404994	245.0446418	92.7955358	53.26733731	67.37722386	569.1300202	71.14669899	3.001697005	4.04E-09	2.39E-07	Ma01_g10430	chr01	7515118	7515850	-	733	-	E3 ubiquitin-protein ligase RHA2A-like	-
Ma02_g23370	54.10173635	129.8122146	81.68154728	11.46911117	5.073079743	3.743179103	88.53183275	6.761790004	3.70257158	4.18E-09	2.46E-07	Ma02_g23370	chr02	28406869	28408550	-	1086	-	cyclin-A3-1-like	Cyclin_C
Ma11_g06000	125.4533017	115.6140037	115.2493064	32.32204056	14.37372594	26.20225372	118.7722039	24.29934007	2.305669971	4.23E-09	2.48E-07	Ma11_g06000	chr11	4784569	4787129	+	1772	-	probable WRKY transcription factor 14	WRKY
Ma03_g21230	2.352249407	5.070789634	0	46.91909114	44.8122044	49.90905471	2.474346347	47.21345008	-4.226318488	4.32E-09	2.54E-07	Ma03_g21230	chr03	26235059	26237612	-	1904	-	ABC transporter G family member 11-like	ABC2_membrane
Ma05_g03720	47.04498813	247.4545341	20.14065549	4468.782769	1550.671375	4080.065223	104.8800593	3366.506456	-5.004769559	4.34E-09	2.54E-07	Ma05_g03720	chr05	2747816	2750787	-	2418	-	phenylalanine ammonia-lyase	-
Ma06_g25820	395.1779003	1000.973874	290.9205793	80.28377816	39.73912466	37.43179103	562.3574511	52.48489795	3.421108771	4.43E-09	2.59E-07	Ma06_g25820	chr06	26339811	26342645	-	2665	-	uncharacterized LOC103988870	-
Ma08_g03130	341.8602471	396.5357494	175.6712729	52.13232348	51.57631072	22.45907462	304.6890898	42.05590294	2.848968393	4.49E-09	2.62E-07	Ma08_g03130	chr08	2339482	2347121	+	2133	-	threonine dehydratase biosynthetic%2C chloroplastic-like	PALP
Ma05_g13090	37.63599051	56.7928439	59.30304117	4.170585879	2.536539872	6.238631839	51.24395853	4.31525253	3.61687418	4.73E-09	2.75E-07	Ma05_g13090	chr05	9482139	9483306	+	848	-	uncharacterized LOC103984833	-
Ma09_g07970	942.4679289	506.0648055	575.1276068	2457.517729	2152.676838	2612.739014	674.5534471	2407.644527	-1.834441886	4.97E-09	2.89E-07	Ma09_g07970	chr09	5222929	5228949	-	2182	-	auxin response factor 7-like	Auxin_resp
Ma05_g02360	104.283057	94.31668719	48.11378812	10.4264647	3.382053162	7.486358207	82.23784411	7.098292022	3.562612749	5.01E-09	2.90E-07	Ma05_g02360	chr05	1511419	1516313	-	3256	-	BTB/POZ domain-containing protein At1g30440-like%2C transcript variant X1	BTB
Ma05_g01830	481.4270452	674.4150213	485.6135824	128.2455158	45.65771769	106.0567413	547.151883	93.31999157	2.556291891	5.04E-09	2.92E-07	Ma05_g01830	chr05	1133320	1133970	-	651	-	glycine-rich cell wall structural protein 1-like	-
Ma03_g00750	218.7591948	338.7287476	86.1572485	25.02351527	17.7557791	21.21134825	214.548397	21.33021421	3.333954016	5.15E-09	2.97E-07	Ma03_g00750	chr03	611284	612284	+	1002	-	Putative Predicted protein	-
Ma10_g30050	152.1121283	168.3502158	12.30817836	0	0	0	110.9235075	0	9.191253346	5.17E-09	2.98E-07	Ma10_g30050	chr10	36456454	36457286	+	833	-	Ethylene-responsive transcription factor ERF071	AP2
Ma04_g23100	118.3965535	93.30252927	182.3848247	442.0821031	540.2829927	484.1178307	131.3613025	488.8276422	-1.899019874	5.35E-09	3.08E-07	Ma04_g23100	chr04	25284475	25286364	+	1890	-	zinc finger protein ZAT5-like	-
Ma04_g17390	86.24914491	59.83531768	42.5191616	479.6173761	221.5244821	465.4019352	62.86787473	388.8479311	-2.62168622	5.43E-09	3.12E-07	Ma04_g17390	chr04	17638340	17642624	-	2250	-	WRKY transcription factor 44-like%2C transcript variant X2	WRKY
Ma08_g33110	70.5674822	64.90610732	35.80560976	6.255878818	2.536539872	2.495452736	57.09306643	3.762623808	3.930431448	5.51E-09	3.16E-07	Ma08_g33110	chr08	43569266	43576782	-	3742	-	cellulose synthase A catalytic subunit 5 [UDP-forming]-like	-
Ma04_g38280	278.3495131	702.8114433	245.0446418	47.96173761	10.14615949	26.20225372	408.7351994	28.10338361	3.868140519	5.58E-09	3.20E-07	Ma04_g38280	chr04	35883481	35886979	+	1153	-	vacuolar protein sorting-associated protein 2 homolog 2-like	ESCRT-III
Ma05_g00380	1043.614653	1453.288309	685.9012121	258.5763245	237.5892347	295.7111492	1060.934725	263.9589028	2.008057056	5.61E-09	3.20E-07	Ma05_g00380	chr05	245191	249336	-	2599	-	double-stranded RNA-binding protein 2-like	-
Ma08_g14300	2445.5553	1336.660148	1245.363865	468.1482649	381.326494	384.2997213	1675.859771	411.2581601	2.027239617	5.62E-09	3.21E-07	Ma08_g14300	chr08	11978521	12002348	-	2356	-	glutamine--fructose-6-phosphate aminotransferase [isomerizing] 2	SIS
Ma03_g02760	462.60905	8784.635962	791.0801907	3.127939409	0	0	3346.108401	1.04264647	11.64998941	5.74E-09	3.27E-07	Ma03_g02760	chr03	1889804	1891324	+	1338	-	Peroxidase 12	-
Ma10_g18770	1887.288107	3255.446945	891.7834682	310.708648	224.9065353	294.4634228	2011.506173	276.6928687	2.86247403	5.79E-09	3.29E-07	Ma10_g18770	chr10	29568129	29573347	+	2296	-	probable methyltransferase PMT2	-
Ma06_g25400	141.1349644	82.14679207	40.28131099	0	0.845513291	1.247726368	87.85435582	0.697746553	7.014196366	6.00E-09	3.40E-07	Ma06_g25400	chr06	25738831	25741678	+	1487	-	probable purple acid phosphatase 20	Metallophos
Ma03_g06170	58.80623517	379.2950646	96.22757624	7.298525288	2.536539872	7.486358207	178.1096253	5.773807789	4.970598671	6.09E-09	3.45E-07	Ma03_g06170	chr03	4271888	4273318	-	1357	-	uncharacterized LOC103977471	-
Ma05_g24600	469.6657982	274.8367982	133.1521113	31.27939409	39.73912466	37.43179103	292.5515692	36.15010326	3.017558391	6.14E-09	3.47E-07	Ma05_g24600	chr05	36807832	36809658	-	1827	-	putative nuclease HARBI1	-
Ma04_g38840	28.22699288	22.31147439	22.3785061	85.49701051	88.77889551	101.0658358	24.30565779	91.7805806	-1.904611539	6.23E-09	3.51E-07	Ma04_g38840	chr04	36204734	36210131	+	2092	-	uncharacterized LOC103982194	-
Ma11_g02530	43.90865559	68.96273902	39.16238568	228.3395769	169.1026581	197.1407661	50.67792676	198.1943337	-1.967524217	6.37E-09	3.58E-07	Ma11_g02530	chr11	1843596	1845375	+	1671	-	UNC93-like protein 1	-
Ma05_g25800	37.63599051	15.2123689	31.32990854	129.2881622	189.3949771	270.7566218	28.05942265	196.4799204	-2.800030857	6.41E-09	3.60E-07	Ma05_g25800	chr05	37630021	37631035	-	1015	-	uncharacterized LOC103985422	-
Ma11_g18030	209.3501972	240.3554287	277.4934757	95.92347521	67.64106325	76.11130843	242.3997005	79.89194896	1.601679815	6.42E-09	3.60E-07	Ma11_g18030	chr11	23194966	23197532	+	592	-	uncharacterized LOC103971881%2C transcript variant X1	HMA
Ma02_g17070	84.68097864	127.7838988	172.314497	22.93822233	12.68269936	23.70680099	128.2597915	19.77590756	2.709592668	6.49E-09	3.63E-07	Ma02_g17070	chr02	24133227	24142685	+	1123	-	zinc finger protein CONSTANS-LIKE 1%2C transcript variant X2	CCT
Ma06_g28050	406.9391473	404.6490128	333.4397409	172.0366675	127.6725069	140.9930796	381.675967	146.9007513	1.379857096	6.52E-09	3.64E-07	Ma06_g28050	chr06	29834944	29840041	+	3367	-	uncharacterized LOC103989126	-
Ma11_g00090	8.624914491	10.14157927	8.951402441	64.64408112	71.8686297	44.91814924	9.239298733	60.47695335	-2.720173531	6.62E-09	3.70E-07	Ma11_g00090	chr11	43407	44409	+	1003	-	uncharacterized LOC103970031	-
Ma10_g09590	158.3847934	475.6400677	29.09205793	2.085292939	0	0	221.038973	0.695097646	8.326728878	6.70E-09	3.73E-07	Ma10_g09590	chr10	23687061	23688902	+	1842	-	cation/calcium exchanger 1-like	Na_Ca_ex
Ma08_g31490	751.1516438	1448.217519	519.1813416	175.1646069	90.46992209	131.0112686	906.1835016	132.2152659	2.778244327	6.73E-09	3.74E-07	Ma08_g31490	chr08	42365379	42367481	+	1018	-	pollen-specific protein SF3-like	LIM
Ma07_g27590	25.09066034	150.0953732	46.99486282	0	0	0	74.06029877	0	8.606233811	6.76E-09	3.75E-07	Ma07_g27590	chr07	33911246	33913884	-	1569	-	long chain base biosynthesis protein 2a-like	Aminotran_1_2
Ma05_g24570	5004.018571	2920.774829	1901.054093	747.5775188	512.3810541	593.9177511	3275.282498	617.9587746	2.40639263	6.85E-09	3.79E-07	Ma05_g24570	chr05	36785521	36786628	-	1108	-	protein YLS9-like	-
Ma05_g10200	39.98823991	26.3681061	59.30304117	0	0	0	41.88646239	0	7.783305981	6.90E-09	3.82E-07	Ma05_g10200	chr05	7343993	7344812	-	820	-	uncharacterized LOC103984638	-
Ma10_g17220	112.9079715	86.20342378	58.18411587	7.298525288	5.073079743	14.97271641	85.76517039	9.114773815	3.279244894	7.03E-09	3.88E-07	Ma10_g17220	chr10	28694443	28695535	-	340	-	uncharacterized LOC103969787	-
Ma01_g14930	1516.416784	803.213078	1306.904756	338.8601026	240.1257745	351.8588357	1208.844873	310.281571	1.963552036	7.19E-09	3.96E-07	Ma01_g14930	chr01	10869552	10872081	-	742	-	major pollen allergen Lol p 11-like	-
Ma06_g28230	532.392449	463.4701725	457.6404498	951.9362268	939.3652658	902.1061639	484.5010238	931.1358855	-0.941255822	7.39E-09	4.06E-07	Ma06_g28230	chr06	29956464	29962538	-	3654	-	inactive protein kinase SELMODRAFT_444075-like%2C transcript variant X2	Pkinase_Tyr
Ma11_g17220	180.3391212	169.3643738	21.2595808	2.085292939	0.845513291	3.743179103	123.6543586	2.224661778	5.859167726	7.60E-09	4.17E-07	Ma11_g17220	chr11	22580478	22581949	+	1392	-	uncharacterized LOC103971817	-
Ma08_g27540	87.03322805	3.04247378	41.40023629	2449.176557	714.4587305	1891.553174	43.82531271	1685.06282	-5.260630107	7.75E-09	4.25E-07	Ma08_g27540	chr08	39741585	39744255	-	1314	-	perakine reductase-like	Aldo_ket_red
Ma01_g10190	446.9273873	477.6683835	374.8399772	199.1454757	179.2488176	162.2044278	433.1452493	180.1995737	1.264599361	7.95E-09	4.35E-07	Ma01_g10190	chr01	7325012	7331098	-	608	-	uncharacterized LOC103983719	-
Ma06_g06480	105.0671402	66.93442317	32.44883385	1.04264647	4.227566453	2.495452736	68.15013239	2.588555219	4.683813278	8.15E-09	4.45E-07	Ma06_g06480	chr06	4695244	4696960	+	1717	-	putative nuclease HARBI1	-
Ma05_g23650	373.2235725	600.3814927	134.2710366	28.15145468	13.52821265	2.495452736	369.2920339	14.72504002	4.638987587	8.31E-09	4.52E-07	Ma05_g23650	chr05	35816411	35817779	-	1369	-	uncharacterized LOC103985606	-
Ma11_g10710	40.77232305	94.31668719	25.73528202	0	0	0	53.60809742	0	8.141211405	8.31E-09	4.52E-07	Ma11_g10710	chr11	10304401	10305535	+	941	-	myb-related protein Myb4-like	Myb_DNA-binding
Ma03_g30510	307.3605891	118.6564774	30.21098324	3.127939409	0	2.495452736	152.0760166	1.874464048	6.40827678	8.48E-09	4.60E-07	Ma03_g30510	chr03	33125172	33128032	-	1513	-	Putative Transcription factor bHLH92	HLH
novel.345	120.7488029	302.2190622	193.5740778	17.72498998	13.52821265	37.43179103	205.513981	22.89499789	3.183656114	8.51E-09	4.61E-07	-	chr04	2737018	2740105	-	1284	-	-	-
Ma06_g20640	29.01107602	6.084947561	24.61635671	280.4719003	128.5180202	305.6929601	19.90412676	238.2276269	-3.573313054	8.52E-09	4.61E-07	Ma06_g20640	chr06	14781731	14786098	-	1435	-	solute carrier family 35 member F2-like%2C transcript variant X3	-
Ma01_g16490	1405.861062	507.0789634	450.926898	77.15583876	28.74745188	94.82720395	787.9556411	66.91016486	3.563373122	8.80E-09	4.75E-07	Ma01_g16490	chr01	11960269	11962400	+	1582	-	putative uncharacterized protein DDB_G0271606	HMA
Ma09_g25050	71.35156533	87.21758171	567.2951297	7.298525288	7.609619615	7.486358207	241.9547589	7.46483437	5.016864821	8.90E-09	4.80E-07	Ma09_g25050	chr09	36643085	36644606	+	1096	-	cyclin-D6-1-like	Cyclin_C
Ma09_g10470	317.5536699	750.4768658	1917.837973	102.179354	60.03144363	63.63404476	995.2895029	75.28161414	3.724511697	9.29E-09	5.00E-07	Ma09_g10470	chr09	7125526	7126385	+	702	-	Putative Horcolin	-
Ma11_g08880	3009.311074	2425.865761	1774.615534	889.3774386	771.9536343	816.0130445	2403.264123	825.7813725	1.541611077	9.48E-09	5.09E-07	Ma11_g08880	chr11	7036045	7037998	-	1168	-	Putative Protein TIFY 10B	Zim
Ma04_g30720	234.4408575	186.6050585	89.51402441	27.10880821	10.99167278	21.21134825	170.1866468	19.77060975	3.118685266	9.83E-09	5.28E-07	Ma04_g30720	chr04	31291422	31297009	-	1820	-	uncharacterized protein At1g04910-like	-
Ma04_g34890	358.3259929	347.8561689	317.7747867	168.9087281	152.1923923	139.7453532	341.3189828	153.6154912	1.151174795	1.01E-08	5.40E-07	Ma04_g34890	chr04	33862471	33865822	-	1536	-	ferredoxin--NADP reductase%2C root isozyme%2C chloroplastic-like	NAD_binding_1
Ma06_g26020	627.2665084	435.0737506	373.7210519	150.1410916	123.4449404	158.4612487	478.6871037	144.0157603	1.736723876	1.01E-08	5.40E-07	Ma06_g26020	chr06	26630846	26636034	-	1967	-	neurofilament heavy polypeptide-like%2C transcript variant X2	-
Ma03_g02590	272.076848	340.7570634	347.9857699	113.6484652	127.6725069	138.4976268	320.2732271	126.6061996	1.338679687	1.02E-08	5.43E-07	Ma03_g02590	chr03	1746971	1753464	+	2855	-	diacylglycerol kinase 2-like%2C transcript variant X2	C1_1
Ma10_g20710	97.22630881	49.69373841	11.18925305	657.9099224	728.8324565	741.1494625	52.70310009	709.2972804	-3.742478438	1.03E-08	5.49E-07	Ma10_g20710	chr10	30766716	30768901	+	1357	-	transmembrane protein 136-like%2C transcript variant X1	LAG1
Ma03_g07390	41.55640618	42.59463293	53.70841465	144.9278593	124.2904537	147.2317114	45.95315125	138.8166748	-1.59922824	1.03E-08	5.50E-07	Ma03_g07390	chr03	5186285	5188713	-	2345	-	probable inactive receptor kinase At1g48480	Pkinase_Tyr
Ma05_g22570	170.9301235	296.1341146	17.90280488	3.127939409	3.382053162	2.495452736	161.655681	3.001815102	5.741074793	1.04E-08	5.51E-07	Ma05_g22570	chr05	34339691	34342249	-	2559	-	subtilisin-like protease	Peptidase_S8
Ma05_g05760	86.24914491	60.84947561	95.10865094	350.3292138	248.5809074	515.3109899	80.73575715	371.407037	-2.200007796	1.09E-08	5.75E-07	Ma05_g05760	chr05	4370582	4377256	-	1551	-	TBC1 domain family member 13-like%2C transcript variant X1	TBC
Ma04_g30830	3843.57553	14862.48442	1162.563392	279.4292539	240.9712878	354.3542884	6622.874447	291.5849434	4.505748562	1.09E-08	5.76E-07	Ma04_g30830	chr04	31371210	31371657	+	448	-	non-specific lipid-transfer protein 2-like	-
Ma09_g11950	1.568166271	5.070789634	1.118925305	68.814667	31.28399175	78.60676117	2.585960403	59.56847331	-4.534770091	1.10E-08	5.79E-07	Ma09_g11950	chr09	8088949	8095679	-	1892	-	Pyrophosphate--fructose 6-phosphate 1-phosphotransferase subunit alpha	PFK
Ma08_g31360	72.91973161	63.89194939	19.02173019	0	0	0	51.94447039	0	8.098973417	1.10E-08	5.82E-07	Ma08_g31360	chr08	42302353	42302949	-	597	-	21 kDa protein-like	-
Ma05_g16930	8998.138063	13519.73932	7971.223874	3672.200866	3161.374193	3345.154392	10163.03375	3392.909817	1.582759323	1.11E-08	5.83E-07	Ma05_g16930	chr05	19126778	19133340	-	4528	-	uncharacterized LOC103973268%2C transcript variant X2	C2
Ma09_g21120	80.76056296	38.53800122	87.2761738	383.6939008	258.7270669	355.6020148	68.85824599	332.6743275	-2.270868548	1.12E-08	5.87E-07	Ma09_g21120	chr09	31851457	31852166	+	626	-	chemocyanin-like	Cu_bind_like
Ma07_g21900	3555.032937	2335.605705	5219.786549	903.9744892	771.108121	1021.887895	3703.475064	898.9901685	2.042751519	1.12E-08	5.89E-07	Ma07_g21900	chr07	29992033	29998065	+	1353	-	anthranilate O-methyltransferase 1-like	-
Ma03_g30760	4361.854483	10150.70669	3652.172196	1138.569945	453.1951237	593.9177511	6054.911123	728.5609399	3.055089909	1.15E-08	6.02E-07	Ma03_g30760	chr03	33251772	33254639	-	1833	-	beta-glucosidase 1-like	Glyco_hydro_1
Ma03_g24490	60.37440144	33.46721158	58.18411587	1.04264647	1.691026581	0	50.67524296	0.91122435	5.660830406	1.16E-08	6.08E-07	Ma03_g24490	chr03	28810654	28810968	+	315	-	Hypothetical protein	-
novel.1051	202.293449	736.2786549	154.4116921	32.32204056	11.83718607	22.45907462	364.327932	22.20610042	4.041511243	1.18E-08	6.18E-07	-	chr10	24929210	24930947	-	1559	-	-	-
Ma09_g05070	102.7148908	66.93442317	46.99486282	8.341171757	2.536539872	1.247726368	72.21472558	4.041812666	4.151550152	1.20E-08	6.26E-07	Ma09_g05070	chr09	3272731	3273336	-	606	-	probable E3 ubiquitin-protein ligase RHA2B	-
Ma10_g05370	529.2561165	485.7816469	349.1046952	145.9705058	159.8020119	175.9294179	454.7141529	160.5673118	1.504297483	1.21E-08	6.27E-07	Ma10_g05370	chr10	16474213	16477893	-	1638	-	probable beta-1%2C4-xylosyltransferase IRX9	-
Ma03_g18660	9.408997626	2.028315854	4.475701221	125.1175764	42.27566453	124.7726368	5.304338234	97.38862589	-4.157800053	1.21E-08	6.30E-07	Ma03_g18660	chr03	24209693	24213190	-	2018	-	basic helix-loop-helix protein A-like	HLH
Ma06_g31790	72.13564847	268.7518506	53.70841465	7.298525288	5.073079743	6.238631839	131.5319712	6.20341229	4.411724279	1.27E-08	6.60E-07	Ma06_g31790	chr06	32821778	32822081	-	126	-	Hypothetical protein	-
Ma06_g16630	116.0443041	160.2369524	59.30304117	12.51175764	2.536539872	2.495452736	111.8614326	5.847916748	4.260123126	1.29E-08	6.69E-07	Ma06_g16630	chr06	11260997	11262076	+	911	-	uncharacterized LOC103974853	-
Ma11_g04120	445.359221	1501.96789	336.7965169	77.15583876	38.89361137	71.12040296	761.3745425	62.38995103	3.611810118	1.32E-08	6.82E-07	Ma11_g04120	chr11	3215070	3216936	-	1867	-	aspartic proteinase nepenthesin-1	-
Ma02_g21590	220.3273611	190.6616902	183.50375	72.98525288	63.41349679	83.59766664	198.1642671	73.33213877	1.443264169	1.33E-08	6.87E-07	Ma02_g21590	chr02	27155982	27170176	+	3042	-	GTP binding protein%2C putative%2C expressed	-
Ma11_g09830	320.6900024	588.2115975	284.2070275	102.179354	63.41349679	61.13859202	397.7028758	75.57714761	2.395233552	1.35E-08	6.96E-07	Ma11_g09830	chr11	9100699	9103339	-	1476	-	Actin-7	Actin
Ma02_g11460	153.6802946	97.35916097	161.1252439	566.157033	374.5623877	546.5041491	137.3882332	495.7411899	-1.849983606	1.38E-08	7.10E-07	Ma02_g11460	chr02	20588728	20591967	+	2652	-	kinesin light chain 3-like%2C transcript variant X2	-
Ma07_g21950	6579.24159	4279.746451	8871.958745	1219.89637	1280.952635	2001.353094	6576.982262	1500.734033	2.13203541	1.40E-08	7.18E-07	Ma07_g21950	chr07	30068167	30071564	+	1250	-	anthranilate O-methyltransferase 2-like	-
Ma07_g08960	139.5667981	176.4634793	106.297904	34.4073335	15.21923923	13.72499005	140.7760605	21.11718759	2.736210717	1.40E-08	7.18E-07	Ma07_g08960	chr07	6706074	6707408	+	1335	-	uncharacterized LOC103991221	-
Ma05_g02220	24.3065772	124.741425	39.16238568	0	0	0	62.73679596	0	8.366731991	1.40E-08	7.18E-07	Ma05_g02220	chr05	1414014	1414449	+	243	-	Hypothetical protein	-
Ma07_g18570	20.38616152	50.70789634	68.25444361	0	0	0	46.44950049	0	7.930016175	1.41E-08	7.20E-07	Ma07_g18570	chr07	26334668	26337141	+	1086	-	Putative ( )-delta-cadinene synthase	-
Ma01_g17610	177.2027886	158.2086366	93.98972563	8.341171757	0	9.981810942	143.1337169	6.1076609	4.600448417	1.43E-08	7.28E-07	Ma01_g17610	chr01	12895041	12897811	+	2294	-	Pyruvate kinase	PK
Ma09_g12010	297.1675084	319.4597469	312.1801601	570.3276189	633.2894546	571.4586764	309.6024718	591.6919167	-0.936112123	1.48E-08	7.54E-07	Ma09_g12010	chr09	8133531	8135038	+	1508	-	uncharacterized LOC103997713	-
Ma02_g15610	7640.106073	3478.561689	2265.823743	724.6392964	289.1655454	522.7973481	4461.497168	512.20073	3.123235336	1.49E-08	7.54E-07	Ma02_g15610	chr02	23270731	23272339	+	1514	-	uncharacterized LOC103975605	-
Ma10_g18880	955.7973422	306.2756939	362.5317989	83.41171757	70.17760312	68.62495023	541.534945	74.07142364	2.870960146	1.49E-08	7.54E-07	Ma10_g18880	chr10	29650080	29651870	+	940	-	uncharacterized LOC103968626	-
Ma04_g31430	180.3391212	390.4508018	79.44369667	5.213232348	7.609619615	21.21134825	216.7445399	11.34473341	4.278764396	1.53E-08	7.73E-07	Ma04_g31430	chr04	31733404	31736157	-	1927	-	uncharacterized LOC103982779%2C transcript variant X1	-
Ma05_g15930	515.1426201	400.5923811	91.75187502	27.10880821	4.227566453	9.981810942	335.8289587	13.77272854	4.614303326	1.56E-08	7.89E-07	Ma05_g15930	chr05	14844179	14844895	-	717	-	Hypothetical protein	-
Ma02_g17970	271.2927649	336.7004317	238.33109	99.05141462	54.1128506	74.86358207	282.1080955	76.00928243	1.896253412	1.58E-08	7.97E-07	Ma02_g17970	chr02	24677656	24679123	+	928	-	actin-depolymerizing factor 7	Cofilin_ADF
Ma11_g21450	341.076164	480.7108573	325.6072638	123.0322834	62.5679835	96.07493032	382.4647617	93.89173241	2.029921593	1.59E-08	7.98E-07	Ma11_g21450	chr11	25584871	25585557	-	618	-	uncharacterized LOC103972186	-
Ma06_g27860	145.0553801	117.6423195	160.0063186	607.8628918	346.6604491	647.5699849	140.9013394	534.0311086	-1.921262426	1.59E-08	7.98E-07	Ma06_g27860	chr06	29727558	29728605	+	596	-	subtilisin-like protease Glyma18g48580	-
Ma09_g11200	5.488581949	5.070789634	6.713551831	62.55878818	34.66604491	61.13859202	5.757641138	52.78780837	-3.19823673	1.61E-08	8.09E-07	Ma09_g11200	chr09	7595266	7595931	+	484	-	MYB-like transcription factor ETC1%2C transcript variant X1	-
Ma11_g02470	240.7135226	184.5767427	170.0766464	69.85731347	68.48657654	66.12949749	198.4556372	68.15779583	1.544249432	1.62E-08	8.12E-07	Ma11_g02470	chr11	1795989	1807126	-	2796	-	tetratricopeptide repeat protein 7A%2C transcript variant X2	-
Ma06_g12160	337.1557483	734.250339	48.11378812	7.298525288	16.06475252	13.72499005	373.1732918	12.36275595	4.913384482	1.65E-08	8.26E-07	Ma06_g12160	chr06	8449752	8451062	-	1157	-	Myb-related protein 306	Myb_DNA-binding
Ma03_g18060	593.5509336	1875.178007	535.9652212	102.179354	114.9898075	137.2499005	1001.56472	118.1396873	3.084295601	1.65E-08	8.26E-07	Ma03_g18060	chr03	23703281	23704225	-	645	-	transcription factor bHLH113-like%2C transcript variant X2	-
Ma09_g25360	36.85190737	410.7339604	52.58948934	1.04264647	1.691026581	0	166.725119	0.91122435	7.415959531	1.68E-08	8.39E-07	Ma09_g25360	chr09	36855639	36856523	-	712	-	uncharacterized LOC103998891	-
Ma06_g03900	59.5903183	63.89194939	110.7736052	13.55440411	9.300646196	11.22953731	78.08529097	11.3615292	2.783649503	1.69E-08	8.39E-07	Ma06_g03900	chr06	2824440	2827557	-	2243	-	cyclin-D4-1-like	Cyclin_C
Ma05_g31130	199.9411996	911.7279762	156.6495427	13.55440411	0	2.495452736	422.7729062	5.34995228	6.313125913	1.72E-08	8.56E-07	Ma05_g31130	chr05	41191741	41192757	-	1044	-	mannose-specific lectin 3-like	B_lectin
Ma10_g01650	377.9280713	477.6683835	259.5906708	76.11319229	19.44680568	39.92724377	371.7290419	45.16241391	3.045702903	1.75E-08	8.68E-07	Ma10_g01650	chr10	4996261	4998914	-	1331	-	dual specificity protein kinase shkD-like	-
Ma08_g04800	564.5398576	1183.522301	626.5981709	210.6145869	153.8834189	170.9385124	791.553443	178.4788394	2.149144947	1.76E-08	8.73E-07	Ma08_g04800	chr08	3333105	3335716	+	2612	-	U-box domain-containing protein 30-like	U-box
Ma10_g09630	717.436069	1213.947038	880.5942152	216.8704657	103.1526214	240.811189	937.3257742	186.9447587	2.328769489	1.81E-08	8.95E-07	Ma10_g09630	chr10	23711454	23719173	+	5797	-	myosin-11-like%2C transcript variant X3	-
Ma06_g31780	476.7225464	1452.274151	290.9205793	57.34555583	42.27566453	83.59766664	739.9724256	61.07296233	3.602369562	1.83E-08	9.03E-07	Ma06_g31780	chr06	32817903	32821270	-	1116	-	transcription factor PIF5-like	HLH
Ma03_g08140	106.6353064	124.741425	24.61635671	2.085292939	0	1.247726368	85.33102938	1.111006436	6.346997486	1.86E-08	9.16E-07	Ma03_g08140	chr03	5866070	5866711	+	561	-	pathogenesis-related protein 1-like	-
Ma06_g31380	3803.587291	3614.458851	4502.555428	1873.635706	1231.912864	1389.967174	3973.533857	1498.505248	1.406978104	1.86E-08	9.18E-07	Ma06_g31380	chr06	32516378	32519904	+	1711	-	tubulin alpha-3 chain-like	Tubulin
Ma04_g14170	839.7530382	5517.019122	563.9383538	93.83818227	123.4449404	68.62495023	2306.903505	95.30269097	4.596065732	1.93E-08	9.50E-07	Ma04_g14170	chr04	10732317	10733599	+	983	-	uncharacterized LOC103981411%2C transcript variant X2	-
Ma05_g00870	2712.927649	2085.108698	2203.163926	1028.049419	1154.125642	928.3084176	2333.733424	1036.827826	1.170109308	2.02E-08	9.94E-07	Ma05_g00870	chr05	532393	534278	-	679	-	ubiquitin-60S ribosomal protein L40	ubiquitin
Ma05_g14980	325.3945012	109.5290561	36.92453507	1.04264647	0	4.990905471	157.2826975	2.01118398	6.398964971	2.03E-08	9.94E-07	Ma05_g14980	chr05	11021706	11025564	-	2496	-	probable 1-deoxy-D-xylulose-5-phosphate synthase 2%2C chloroplastic	-
Ma11_g18440	108.2034727	307.2898518	60.42196648	11.46911117	9.300646196	11.22953731	158.6384303	10.66643156	3.898719415	2.08E-08	1.02E-06	Ma11_g18440	chr11	23494456	23496403	+	1671	-	neurogenic protein mastermind-like	HMA
Ma01_g14390	62.72665084	53.75037012	57.06519056	7.298525288	1.691026581	8.734084574	57.84740384	5.907878814	3.354125529	2.19E-08	1.07E-06	Ma01_g14390	chr01	10514175	10517205	-	1328	-	putative receptor-like protein kinase At4g00960%2C transcript variant X2	Pkinase_Tyr
Ma09_g07960	376.3599051	173.4210055	294.2773553	1198.000794	922.455	1202.808219	281.3527553	1107.754671	-1.975565609	2.23E-08	1.09E-06	Ma09_g07960	chr09	5221697	5222920	-	896	-	auxin response factor 7-like	-
Ma10_g27880	214.054696	430.002961	172.314497	1690.129927	1094.939711	1417.417154	272.1240513	1400.828931	-2.363972367	2.26E-08	1.10E-06	Ma10_g27880	chr10	34946696	34948381	-	1686	-	zinc finger CCCH domain-containing protein 2-like	zf-CCCH
Ma08_g08290	163.0892922	398.5640652	38.04346038	10.4264647	2.536539872	3.743179103	199.8989393	5.568727891	5.171979248	2.27E-08	1.10E-06	Ma08_g08290	chr08	5777345	5778305	+	961	-	uncharacterized LOC103993506	-
Ma11_g14450	448.4955535	872.1758171	493.4460596	147.0131522	164.8750917	103.5612885	604.7058101	138.4831775	2.123319876	2.28E-08	1.11E-06	Ma11_g14450	chr11	19757640	19760535	-	1522	-	cysteine synthase	PALP
Ma05_g06250	413.2118124	288.0208512	309.9423095	54.21761642	110.7622411	83.59766664	337.0583244	82.85917471	2.021367605	2.29E-08	1.11E-06	Ma05_g06250	chr05	4643304	4649313	+	4333	-	uncharacterized LOC103984099%2C transcript variant X1	-
Ma04_g17810	7422.130961	13843.2557	14963.38811	3426.136299	3448.848712	3477.413387	12076.25826	3450.799466	1.80711314	2.38E-08	1.15E-06	Ma04_g17810	chr04	18913355	18916126	-	739	-	uncharacterized LOC103981889	-
Ma05_g03730	2026.070822	2855.868722	1672.793331	790.326024	640.053561	764.8562634	2184.910958	731.7452828	1.578574623	2.47E-08	1.19E-06	Ma05_g03730	chr05	2764911	2770748	+	3130	-	auxin response factor 18-like%2C transcript variant X2	Auxin_resp
novel.1009	460.2568006	404.6490128	232.7364635	1158.380228	1250.514157	1416.169427	365.8807589	1275.021271	-1.799258217	2.49E-08	1.20E-06	-	chr10	27299026	27302154	+	3059	-	-	-
Ma06_g38070	341.076164	273.8226402	419.5969894	106.3499399	65.10452337	111.0476467	344.8319312	94.16737	1.878008937	2.52E-08	1.21E-06	Ma06_g38070	chr06	36943084	36947170	+	1592	-	uncharacterized LOC103989979	-
Ma03_g00290	717.436069	517.2205427	363.6507242	155.354324	142.0462328	154.7180696	532.769112	150.7062088	1.823810837	2.56E-08	1.23E-06	Ma03_g00290	chr03	279913	281953	+	2041	-	transcription factor MYC2-like	HLH
Ma06_g27170	423.4048932	682.5282847	24.61635671	9.383818227	9.300646196	9.981810942	376.8498449	9.555425122	5.302803879	2.59E-08	1.24E-06	Ma06_g27170	chr06	29204619	29206130	+	1317	-	NAC domain-containing protein 2	NAM
Ma11_g10650	210.1342803	1158.168352	166.7198705	33.36468703	13.52821265	23.70680099	511.6741677	23.53323356	4.446010333	2.60E-08	1.24E-06	Ma11_g10650	chr11	10232187	10232712	-	526	-	calvin cycle protein CP12-1%2C chloroplastic-like	-
Ma06_g04510	602.1758481	301.2049043	546.0355489	129.2881622	118.3718607	136.0021741	483.1387671	127.887399	1.91925944	2.61E-08	1.25E-06	Ma06_g04510	chr06	3336097	3337568	-	943	-	uncharacterized LOC103986811	-
Ma05_g30930	1716.357984	1230.173565	1070.811517	524.4511742	434.5938314	480.3746516	1339.114355	479.8065524	1.481733117	2.61E-08	1.25E-06	Ma05_g30930	chr05	41096439	41102697	-	3508	-	2-oxoglutarate dehydrogenase%2C mitochondrial-like	-
Ma10_g25040	539.4491973	454.3427512	327.8451144	162.6528493	142.0462328	140.9930796	440.5456876	148.5640539	1.569688667	2.67E-08	1.27E-06	Ma10_g25040	chr10	33354328	33363091	+	2139	-	probable protein phosphatase 2C 12	PP2C
Ma07_g01580	1486.621625	3176.342627	2180.78542	658.9525688	547.047099	637.5881739	2281.24989	614.5292806	1.892351109	2.71E-08	1.29E-06	Ma07_g01580	chr07	1224543	1228695	-	1831	-	uncharacterized LOC103990914	-
Ma05_g31140	350.4851616	656.1601786	184.6226753	67.77202053	44.8122044	43.67042287	397.0893385	52.0848826	2.930509379	2.83E-08	1.34E-06	Ma05_g31140	chr05	41193452	41195248	-	967	-	ras-related protein Rab11C-like%2C transcript variant X2	Ras
Ma01_g06730	163.8733753	261.6527451	267.4231479	44.8337982	57.49490376	73.6158557	230.9830895	58.64818588	1.98012909	2.88E-08	1.37E-06	Ma01_g06730	chr01	4830628	4844159	-	2889	-	long chain acyl-CoA synthetase 9%2C chloroplastic-like	AMP-binding
Ma03_g30140	21.9543278	27.38226402	12.30817836	106.3499399	92.16094867	169.690786	20.54825673	122.7338915	-2.567259661	3.03E-08	1.44E-06	Ma03_g30140	chr03	32899128	32900683	-	1486	-	two pore potassium channel c-like	Ion_trans_2
Ma08_g07830	348.1329122	81.13263414	7.832477136	0	0	0	145.6993412	0	9.584879208	3.13E-08	1.48E-06	Ma08_g07830	chr08	5373822	5375732	-	1260	-	Hypothetical protein	AP2
Ma06_g04280	306.576506	723.0946018	457.6404498	74.02789935	118.3718607	108.552194	495.7705192	100.317318	2.303737089	3.19E-08	1.51E-06	Ma06_g04280	chr06	3097597	3098623	-	867	-	uncharacterized LOC103986787	-
Ma10_g09340	37.63599051	92.28837134	20.14065549	0	0	0	50.02167245	0	8.041427663	3.26E-08	1.54E-06	Ma10_g09340	chr10	23542176	23542863	-	573	-	phytosulfokines 5	-
Ma08_g06680	196.0207839	333.6579579	63.77874239	17.72498998	5.073079743	13.72499005	197.8191614	12.17435326	4.036359329	3.31E-08	1.56E-06	Ma08_g06680	chr08	4533510	4534598	+	1089	-	Putative Ethylene-responsive transcription factor 4	AP2
Ma07_g22610	272.8609312	291.063325	134.2710366	49.00438407	54.95836389	37.43179103	232.7317643	47.131513	2.299744897	3.41E-08	1.60E-06	Ma07_g22610	chr07	30485003	30485797	+	795	-	probable calcium-binding protein CML30	-
Ma03_g06210	44.69273873	350.8986427	63.77874239	5.213232348	1.691026581	4.990905471	153.1233746	3.9650548	5.297257159	3.46E-08	1.62E-06	Ma03_g06210	chr03	4285619	4289244	+	2177	-	protein NSP-INTERACTING KINASE 1-like%2C transcript variant X1	Pkinase_Tyr
Ma03_g11380	2035.47982	1284.938093	1379.634901	517.152649	455.7316636	616.3768257	1566.684271	529.7537128	1.565698295	3.53E-08	1.66E-06	Ma03_g11380	chr03	8833163	8850439	+	4565	-	kinesin-like calmodulin-binding protein homolog%2C transcript variant X2	Kinesin
Ma08_g09160	169.3619573	748.44855	135.3899619	17.72498998	0.845513291	3.743179103	351.0668231	7.437894126	5.567223653	3.65E-08	1.71E-06	Ma08_g09160	chr08	6637297	6639154	+	1773	-	polyphenol oxidase%2C chloroplastic-like	-
Ma02_g23380	599.0395156	1201.777143	516.943491	175.1646069	169.9481714	169.690786	772.5867166	171.6011881	2.170530312	3.68E-08	1.72E-06	Ma02_g23380	chr02	28414364	28416867	+	2042	-	uncharacterized LOC103976765	-
Ma02_g15260	75.27198101	194.7183219	43.6380869	1.04264647	6.764106325	1.247726368	104.5427966	3.018159721	5.04169502	3.71E-08	1.73E-06	Ma02_g15260	chr02	23035379	23036185	+	807	-	protein LATERAL ORGAN BOUNDARIES-like	-
Ma08_g15460	77.62423042	24.33979024	52.58948934	326.348345	362.7252017	239.5634626	51.51783667	309.5456698	-2.581338991	3.72E-08	1.73E-06	Ma08_g15460	chr08	15535148	15537554	-	1940	-	beta-amylase 3%2C chloroplastic	-
Ma02_g10890	0	0	0	19.81028292	38.04809808	36.18406467	0	31.34748189	-7.469658166	3.74E-08	1.74E-06	Ma02_g10890	chr02	20323399	20325061	-	1182	-	SNF1-related protein kinase regulatory subunit gamma-1-like	-
Ma06_g01090	1151.034043	1155.125879	990.2488951	605.7775989	522.5272136	563.9723182	1098.802939	564.0923769	0.962916657	3.75E-08	1.74E-06	Ma06_g01090	chr06	890751	903682	-	1669	-	prosaposin-like%2C transcript variant X2	-
Ma06_g24840	155.2484608	51.72205427	80.56262197	1288.711037	1575.19126	364.3360994	95.84437903	1076.079465	-3.486581546	3.77E-08	1.75E-06	Ma06_g24840	chr06	24208568	24209307	+	740	-	Maturase K	-
Ma08_g04000	114.4761378	46.65126463	209.2390321	7.298525288	12.68269936	7.486358207	123.4554782	9.155860951	3.736408926	3.82E-08	1.77E-06	Ma08_g04000	chr08	2825019	2826181	-	1163	-	transcription repressor OFP14-like	-
Ma01_g17340	17.24982898	3.04247378	0	212.6998798	178.4033043	262.0225372	6.764100921	217.7085738	-4.95954563	3.83E-08	1.77E-06	Ma01_g17340	chr01	12719378	12720217	-	858	-	3'-N-debenzoyl-2'-deoxytaxol N-benzoyltransferase-like	-
Ma02_g24140	1775.164219	1591.213787	2275.894071	726.7245894	379.6354675	466.6496615	1880.757359	524.3365728	1.842998134	3.84E-08	1.77E-06	Ma02_g24140	chr02	28860392	28861542	-	797	-	uncharacterized LOC103976698	-
Ma00_g04430	187.3958694	174.4351634	15.66495427	3.127939409	3.382053162	2.495452736	125.8319957	3.001815102	5.380153245	3.86E-08	1.78E-06	Ma00_g04430	chrUn_random	38076127	38077510	-	1138	-	probable xyloglucan endotransglucosylase/hydrolase protein 32	-
mito3_g00060	5.488581949	6.084947561	10.07032775	86.53965698	71.02311641	37.43179103	7.214619085	64.99818814	-3.197160452	4.03E-08	1.86E-06	mito3_g00060	mito3	663612	663890	+	279	-	Ribosomal protein S19%2C mitochondrial	-
Ma02_g02630	42.34048932	62.87779146	7.832477136	341.9880421	485.3246288	470.3928407	37.68358597	432.5685038	-3.516384561	4.09E-08	1.88E-06	Ma02_g02630	chr02	13891243	13893512	-	1272	-	NAC domain protein%2C IPR003441	NAM
Ma05_g07090	2.352249407	1.014157927	2.23785061	21.89557586	66.79554996	66.12949749	1.868085981	51.60687444	-4.772875173	4.14E-08	1.90E-06	Ma05_g07090	chr05	5185149	5187706	+	2018	-	protein ESKIMO 1-like	-
Ma04_g22020	4041.164481	613.5655457	1472.505702	210.6145869	142.0462328	170.9385124	2042.411909	174.5331107	3.549192511	4.20E-08	1.93E-06	Ma04_g22020	chr04	24437565	24443572	-	1821	-	probable alpha-amylase 2%2C transcript variant X2	-
Ma07_g21830	177.9868718	19.26900061	107.4168293	1.04264647	0	0	101.5575672	0.347548823	8.102579103	4.27E-08	1.96E-06	Ma07_g21830	chr07	29936847	29938372	+	1235	-	anthranilate O-methyltransferase 3-like	-
Ma10_g18410	49.39723754	34.48136951	54.82733995	2.085292939	5.918593034	4.990905471	46.23531567	4.331597148	3.400802462	4.40E-08	2.01E-06	Ma10_g18410	chr10	29338925	29340646	-	783	-	Putative Protein TIFY 9	Zim
Ma10_g31360	363.8145749	590.2399134	250.6392684	53.17496995	13.52821265	57.39541292	401.5645855	41.36619851	3.288390856	4.46E-08	2.04E-06	Ma10_g31360	chr10	37540645	37545095	-	2580	-	uncharacterized protein At1g04910-like%2C transcript variant X2	-
Ma09_g27600	3671.861324	3648.940221	3371.321944	2211.453162	2142.530678	2199.741586	3564.041163	2184.575142	0.706398923	4.58E-08	2.09E-06	Ma09_g27600	chr09	38547033	38551569	-	1999	-	probable transporter mch1	-
Ma08_g02900	8.624914491	0	1.118925305	75.07054582	121.7539138	94.82720395	3.247946599	97.2172212	-4.813594591	4.67E-08	2.12E-06	Ma08_g02900	chr08	2170780	2171460	-	681	-	uncharacterized LOC103994371	-
Ma05_g26870	343.4284134	312.3606415	147.6981403	63.60143465	52.42182402	42.4226965	267.829065	52.81531839	2.341455091	4.68E-08	2.13E-06	Ma05_g26870	chr05	38383375	38388034	-	1574	-	uncharacterized LOC103985993	Lipase_3
Ma11_g05450	29.01107602	219.0581122	21.2595808	0	0	0	89.77625633	0	8.884666615	4.86E-08	2.21E-06	Ma11_g05450	chr11	4200315	4202646	-	1522	-	uncharacterized LOC103970487	-
Ma07_g00690	829.5599574	270.7801665	353.5803964	85.49701051	52.42182402	74.86358207	484.6401734	70.9274722	2.775780871	5.02E-08	2.28E-06	Ma07_g00690	chr07	587924	588791	-	868	-	glycine%2C alanine and asparagine-rich protein-like	-
Ma10_g29630	725.2769004	642.9761256	277.4934757	120.9469905	99.77056829	113.5430995	548.5821672	111.4202194	2.301386049	5.11E-08	2.31E-06	Ma10_g29630	chr10	36153580	36156537	+	2215	-	uncharacterized LOC103969565%2C transcript variant X1	-
Ma02_g13080	2245.6141	1836.640005	2150.574437	4117.410909	3691.511027	4275.958262	2077.609514	4028.293399	-0.954930933	5.16E-08	2.33E-06	Ma02_g13080	chr02	21638726	21640155	-	1166	-	Probable aquaporin PIP2-6	-
Ma08_g11860	194.4526176	549.6735963	106.297904	15.63969705	31.28399175	18.71589552	283.474706	21.87986144	3.688339251	5.19E-08	2.34E-06	Ma08_g11860	chr08	8850764	8855135	+	4372	-	probable LRR receptor-like serine/threonine-protein kinase At4g36180	Pkinase
Ma01_g07650	172.4982898	142.9962677	245.0446418	679.8054982	493.7797617	583.9359401	186.8463998	585.8404	-1.650166079	5.21E-08	2.35E-06	Ma01_g07650	chr01	5543980	5546671	-	1992	-	uncharacterized LOC103986133%2C transcript variant X2	-
Ma09_g22190	4547.682186	4523.144354	4655.848195	2853.723387	2594.034775	2406.864163	4575.558245	2618.207442	0.805176983	5.25E-08	2.36E-06	Ma09_g22190	chr09	34167372	34171213	-	2081	-	ATP synthase subunit beta%2C mitochondrial-like	ATP-synt_ab
Ma08_g24110	92.52180999	394.5074335	14.54602897	1.04264647	0	0	167.1917575	0.347548823	8.820390004	5.28E-08	2.37E-06	Ma08_g24110	chr08	37419102	37420061	-	960	-	putative DNA-binding protein ESCAROLA	-
Ma05_g02960	2977.163666	2568.862029	2815.216068	1549.372654	1532.070083	1305.121781	2787.080587	1462.188172	0.930261432	5.28E-08	2.37E-06	Ma05_g02960	chr05	2048437	2051125	-	1442	-	60S ribosomal protein L4-like	-
Ma07_g13540	37.63599051	112.5715299	46.99486282	1.04264647	0	3.743179103	65.73412773	1.595275191	5.512261433	5.34E-08	2.39E-06	Ma07_g13540	chr07	10189928	10191203	-	1276	-	leucine-rich repeat extensin-like protein 4	-
Ma06_g28340	366.9509074	355.9694323	321.1315626	632.8864071	767.7260678	692.4881341	348.0173008	697.700203	-1.002939634	5.80E-08	2.59E-06	Ma06_g28340	chr06	30037168	30039473	+	1526	-	putative ferric-chelate reductase 1	Cytochrom_B561
Ma05_g30610	2363.226571	2798.06172	1677.269032	897.7186104	705.1580843	828.4903082	2279.519108	810.4556676	1.492389829	6.10E-08	2.72E-06	Ma05_g30610	chr05	40947434	40949917	-	2397	-	zinc finger CCCH domain-containing protein 33-like	-
Ma07_g29030	317.5536699	1505.010363	252.877119	57.34555583	46.50323098	44.91814924	691.8137174	49.58897868	3.801993322	6.17E-08	2.75E-06	Ma07_g29030	chr07	34864751	34866485	-	1120	-	uncharacterized LOC103993065	-
Ma09_g04050	180.3391212	119.6706354	199.1687043	428.527699	488.706682	491.6041889	166.3928203	469.6128566	-1.496883841	6.24E-08	2.78E-06	Ma09_g04050	chr09	2654192	2654891	-	700	-	histone H2B-like	Histone
Ma03_g31250	757.4243089	194.7183219	355.818247	63.60143465	54.1128506	59.89086565	435.9869593	59.20171697	2.882380164	6.28E-08	2.79E-06	Ma03_g31250	chr03	33521445	33522547	+	560	-	cysteine-rich and transmembrane domain-containing protein A-like	-
Ma07_g23630	780.946803	536.4895433	232.7364635	98.00876815	73.55965628	81.10221391	516.7242699	84.22354611	2.61867826	6.29E-08	2.79E-06	Ma07_g23630	chr07	31214103	31217846	+	1995	-	CBL-interacting protein kinase 18-like%2C transcript variant X2	Pkinase
Ma08_g21610	83.11281237	105.4724244	76.08692075	22.93822233	10.99167278	19.96362188	88.2240525	17.96450566	2.314115938	6.40E-08	2.84E-06	Ma08_g21610	chr08	35435899	35437757	+	1225	-	uncharacterized protein C24B11.05-like%2C transcript variant X3	-
novel.51	44.69273873	154.1520049	93.98972563	10.4264647	10.99167278	7.486358207	97.61148974	9.634831894	3.326954996	6.53E-08	2.89E-06	-	chr01	1938304	1939551	-	1248	-	-	-
Ma06_g19960	432.0298077	1102.389666	393.8617074	117.8190511	84.55132906	112.2953731	642.7603938	104.8885844	2.616666547	6.54E-08	2.89E-06	Ma06_g19960	chr06	14041583	14052546	-	2060	-	proline-rich receptor-like protein kinase PERK8%2C transcript variant X2	Pkinase
Ma08_g17000	340.2920808	484.767489	60.42196648	12.51175764	1.691026581	16.22044278	295.1605121	10.14107567	4.885439538	6.57E-08	2.90E-06	Ma08_g17000	chr08	22053316	22061502	+	2173	-	sulfate transporter 4.1%2C chloroplastic-like	Sulfate_transp
Ma09_g21020	55.66990262	32.45305366	53.70841465	0	0.845513291	0	47.27712364	0.281837764	6.999404749	6.58E-08	2.90E-06	Ma09_g21020	chr09	31567193	31664057	-	1101	-	uncharacterized LOC103998572	-
Ma06_g02770	513.5744538	59.83531768	79.44369667	0	5.073079743	0	217.6178227	1.691026581	6.901933702	6.77E-08	2.98E-06	Ma06_g02770	chr06	2086115	2087111	-	997	-	Hypothetical protein	-
Ma09_g03570	493.9723754	376.2525908	383.7913797	191.8469504	149.6558524	165.9476069	418.0054486	169.1501366	1.307909961	6.97E-08	3.06E-06	Ma09_g03570	chr09	2359989	2365153	+	1309	-	mitochondrial uncoupling protein 1-like	Mito_carr
Ma05_g27660	545.7218623	248.4686921	229.3796876	77.15583876	38.89361137	44.91814924	341.1900807	53.65586645	2.671301137	7.00E-08	3.07E-06	Ma05_g27660	chr05	38865811	38866260	-	450	-	transcription factor IBH1-like	-
Ma08_g23520	284.6221782	315.4031152	51.47056404	17.72498998	17.7557791	11.22953731	217.1652858	15.57010213	3.796345389	7.06E-08	3.09E-06	Ma08_g23520	chr08	36883497	36884432	-	750	-	uncharacterized LOC103995269	-
Ma05_g12310	39.98823991	56.7928439	31.32990854	4.170585879	4.227566453	3.743179103	42.70366412	4.047110478	3.393352024	7.16E-08	3.13E-06	Ma05_g12310	chr05	8916677	8917769	+	1093	-	Ethylene-responsive transcription factor 1A	AP2
Ma03_g24660	32.14740856	38.53800122	46.99486282	1.04264647	1.691026581	0	39.22675753	0.91122435	5.284194406	7.17E-08	3.13E-06	Ma03_g24660	chr03	28931331	28933748	+	1889	-	uncharacterized LOC103979025	-
Ma02_g15160	606.0962638	352.9269585	221.5472104	88.62494992	65.10452337	71.12040296	393.5234776	74.94995875	2.394665032	7.18E-08	3.13E-06	Ma02_g15160	chr02	22977418	22979210	+	1793	-	allene oxide synthase 1%2C chloroplastic-like	p450
Ma05_g01000	3359.796236	3020.162306	2873.400184	1721.409321	1710.473387	1468.573935	3084.452908	1633.485548	0.916850838	7.19E-08	3.13E-06	Ma05_g01000	chr05	593799	597714	+	1482	-	60S ribosomal protein L3-like	-
Ma03_g11720	260.315601	233.2563232	198.049779	637.056993	487.0156554	738.6540097	230.5405677	620.908886	-1.426290941	7.35E-08	3.20E-06	Ma03_g11720	chr03	9102985	9104276	-	1184	-	nuclear transcription factor Y subunit C-2-like%2C transcript variant X4	-
Ma02_g10740	272.076848	156.1803207	245.0446418	990.5141462	583.4041705	890.8766266	224.4339369	821.5983144	-1.870676109	7.55E-08	3.28E-06	Ma02_g10740	chr02	20206591	20208492	+	1667	-	uncharacterized LOC103976369	-
Ma09_g21190	135.6463824	336.7004317	203.6444055	44.8337982	43.12117782	48.66132834	225.3304066	45.53876812	2.30727206	7.57E-08	3.29E-06	Ma09_g21190	chr09	31967095	31968426	-	1044	-	E3 ubiquitin-protein ligase BOI-like	-
Ma11_g02990	65.86298339	52.73621219	167.8387958	7.298525288	1.691026581	0	95.47933045	2.99651729	4.973123852	7.62E-08	3.30E-06	Ma11_g02990	chr11	2200011	2201801	+	1791	-	xyloglucan galactosyltransferase KATAMARI1 homolog	-
Ma10_g20930	43.90865559	33.46721158	43.6380869	202.2734151	128.5180202	124.7726368	40.33798469	151.8546907	-1.91113826	7.83E-08	3.39E-06	Ma10_g20930	chr10	30957718	30958891	-	941	-	uncharacterized LOC103968820	-
Ma01_g21390	1597.96143	471.583436	1170.395869	210.6145869	123.4449404	177.1771442	1079.980245	170.4122238	2.665141669	8.25E-08	3.57E-06	Ma01_g21390	chr01	21059548	21061050	+	1503	-	serine carboxypeptidase-like 50	Peptidase_S10
Ma03_g03030	549.642278	532.4329116	544.9166236	285.6851327	298.4661916	315.674771	542.3306044	299.9420318	0.855574273	8.37E-08	3.61E-06	Ma03_g03030	chr03	2053488	2056038	-	872	-	uncharacterized protein At4g28440-like	-
Ma01_g06860	754.2879764	878.2607646	547.1544742	292.983658	218.142429	255.7839054	726.5677384	255.6366641	1.508359614	8.40E-08	3.62E-06	Ma01_g06860	chr01	4956540	4960980	-	3002	-	uncharacterized LOC103986912%2C transcript variant X1	-
Ma03_g01440	12.54533017	18.25484268	22.3785061	72.98525288	70.17760312	97.32265669	17.72622632	80.16183756	-2.191760418	8.40E-08	3.62E-06	Ma03_g01440	chr03	1038947	1040644	+	538	-	Hypothetical protein	-
Ma02_g04920	221.1114442	139.9537939	239.4500153	42.74850526	10.14615949	16.22044278	200.1717511	23.03836917	3.123532106	8.47E-08	3.64E-06	Ma02_g04920	chr02	16304452	16305751	-	1061	-	Peroxidase 3	-
Ma01_g22990	58.02215203	48.67958049	40.28131099	166.8234351	131.05456	143.4885323	48.99434783	147.1221758	-1.576591504	8.58E-08	3.68E-06	Ma01_g22990	chr01	26347148	26357446	+	831	-	vacuolar-processing enzyme-like	-
Ma05_g12090	504.9495393	160.2369524	35.80560976	6.255878818	5.073079743	12.47726368	233.6640338	7.935407413	4.898574819	8.72E-08	3.74E-06	Ma05_g12090	chr05	8784360	8786572	+	1928	-	Tubulin beta-1 chain	Tubulin
Ma06_g06410	1165.147539	941.1385561	212.595808	67.77202053	50.73079743	102.3135622	772.9606345	73.60546004	3.396042456	8.86E-08	3.79E-06	Ma06_g06410	chr06	4643204	4645542	-	2339	-	leucine-rich repeat extensin-like protein 4	-
Ma07_g24360	68.99931593	50.70789634	93.98972563	201.2307686	346.6604491	305.6929601	71.23231263	284.5280593	-2.001017399	9.03E-08	3.86E-06	Ma07_g24360	chr07	31749474	31751945	+	955	-	uncharacterized protein At3g27210-like	-
Ma04_g35640	128.5896342	93.30252927	74.96799545	16.68234351	26.21091201	21.21134825	98.95338631	21.36820126	2.208017475	9.09E-08	3.88E-06	Ma04_g35640	chr04	34319754	34322257	-	2145	-	1-aminocyclopropane-1-carboxylate synthase	Aminotran_1_2
Ma06_g11450	1852.004366	2785.891825	1826.086098	833.0745293	524.2182402	711.2040296	2154.660763	689.498933	1.644332429	9.15E-08	3.90E-06	Ma06_g11450	chr06	8001511	8006229	+	3251	-	phosphatidylinositol 4-phosphate 5-kinase 1-like%2C transcript variant X1	PIP5K
Ma10_g11620	237.5771901	1952.254009	257.3528202	18.76763645	43.96669111	42.4226965	815.7280065	35.05234136	4.540186777	9.17E-08	3.90E-06	Ma10_g11620	chr10	25077903	25079994	-	1909	-	probable N-acetyltransferase HLS1-like	Acetyltransf_1
Ma05_g08930	2748.995473	181.5342689	13732.57027	102.179354	38.89361137	138.4976268	5554.366671	93.19019741	5.8985115	9.36E-08	3.97E-06	Ma05_g08930	chr05	6583022	6584087	+	1066	-	chlorophyll a-b binding protein of LHCII type 1	-
Ma04_g01510	215.6228623	189.6475323	120.843933	51.08967701	32.12950504	46.16587561	175.3714425	43.12835255	2.032688375	9.37E-08	3.97E-06	Ma04_g01510	chr04	1356533	1360612	-	2761	-	uncharacterized LOC103980338%2C transcript variant X4	-
Ma09_g08100	484.5633778	675.4291793	1039.481608	2569.080901	2708.17907	2364.441467	733.1580552	2547.233813	-1.797770435	9.59E-08	4.06E-06	Ma09_g08100	chr09	5329969	5331076	-	874	-	pathogen-related protein-like	-
Ma05_g00330	2997.549827	1751.45074	1971.546388	857.0553981	728.8324565	646.3222585	2240.182318	744.0700377	1.590182372	9.64E-08	4.08E-06	Ma05_g00330	chr05	232291	233630	-	1340	-	MAPK-interacting and spindle-stabilizing protein-like	C2
Ma04_g19480	124.6692186	117.6423195	114.1303811	44.8337982	40.58463795	47.41360198	118.8139731	44.27734604	1.431190094	9.66E-08	4.08E-06	Ma04_g19480	chr04	22068457	22072741	-	2418	-	homeobox-leucine zipper protein ROC3	START
Ma08_g00660	4210.526438	1212.93288	1622.441692	347.2012744	335.6687764	409.2542486	2348.63367	364.0414331	2.690178429	9.69E-08	4.09E-06	Ma08_g00660	chr08	636417	638123	+	791	-	non-specific lipid transfer protein GPI-anchored 1-like	-
Ma05_g11200	818.5827935	527.3621219	568.414055	259.6189709	224.061022	223.3430198	638.1196568	235.6743376	1.438136883	9.95E-08	4.19E-06	Ma05_g11200	chr05	8113469	8117383	+	1702	-	uncharacterized LOC103984555	-
Ma01_g21840	141.1349644	1283.923935	60.42196648	16.68234351	9.300646196	4.990905471	495.1602887	10.32463173	5.579019632	1.00E-07	4.21E-06	Ma01_g21840	chr01	22002832	22005932	+	2892	-	uncharacterized LOC103973323	-
Ma10_g12340	441.4388053	8536.16727	100.7032775	49.00438407	27.90193859	31.19315919	3026.103118	36.03316062	6.39217929	1.03E-07	4.31E-06	Ma10_g12340	chr10	25496712	25498303	+	1154	-	ethylene-responsive transcription factor ERF113-like	AP2
Ma07_g13130	38.42007364	120.6847933	35.80560976	2.085292939	0	2.495452736	64.9701589	1.526915225	5.514005498	1.05E-07	4.39E-06	Ma07_g13130	chr07	9861881	9863349	-	1469	-	F-box/kelch-repeat protein At1g80440-like	-
Ma07_g16580	14.11349644	2.028315854	13.42710366	123.0322834	76.94170944	97.32265669	9.856305318	99.09888318	-3.318782866	1.07E-07	4.47E-06	Ma07_g16580	chr07	14509741	14510710	+	889	-	F-box/LRR-repeat protein At3g48880-like	-
Ma02_g00270	5.488581949	0	6.713551831	78.19848523	43.12117782	94.82720395	4.067377927	72.04895567	-4.138878728	1.07E-07	4.48E-06	Ma02_g00270	chr02	2549245	2575874	-	1123	-	uncharacterized LOC103968896	-
mito4_g00070	61.15848457	23.32563232	44.75701221	344.073335	376.2534143	153.4703432	43.08037636	291.2656975	-2.753466014	1.08E-07	4.52E-06	mito4_g00070	mito4	757051	758026	-	976	-	ribosomal protein S7%2C mitochondrial	-
Ma06_g33040	118.3965535	79.10431829	156.6495427	438.9541637	372.8713611	360.5929203	118.0501382	390.8061484	-1.728860209	1.09E-07	4.53E-06	Ma06_g33040	chr06	33826157	33829471	-	1392	-	NAC domain-containing protein 21/22	NAM
Ma04_g22030	636.6755061	891.4448177	393.8617074	180.3778393	87.93338222	116.0385522	640.660677	128.1165912	2.323469977	1.13E-07	4.69E-06	Ma04_g22030	chr04	24452643	24453974	-	842	-	protein GDAP2 homolog	-
Ma03_g12010	987.9447508	1049.653454	580.7222334	300.2821833	279.0193859	278.24298	872.7734795	285.8481831	1.610893991	1.13E-07	4.69E-06	Ma03_g12010	chr03	9289510	9294509	+	2059	-	probable transcription factor PosF21	bZIP_1
Ma06_g25940	72.13564847	352.9269585	17.90280488	0	0.845513291	2.495452736	147.6551373	1.113655342	7.123579663	1.13E-07	4.71E-06	Ma06_g25940	chr06	26550815	26551808	+	994	-	short-chain type dehydrogenase/reductase-like	-
Ma05_g02290	121.532886	19.26900061	26.85420732	0	0	0	55.88536465	0	8.205048265	1.15E-07	4.77E-06	Ma05_g02290	chr05	1460340	1462662	-	2049	-	patatin-like protein 3	-
Ma05_g08080	1322.74825	1115.573719	1057.384413	536.9629319	541.9740193	390.5383531	1165.235461	489.8251014	1.249208305	1.16E-07	4.80E-06	Ma05_g08080	chr05	5999252	6002347	-	612	-	40S ribosomal protein S15a	-
Ma11_g02740	1381.554485	988.8039786	685.9012121	328.4336379	265.4911732	314.4270447	1018.753225	302.783952	1.751790488	1.19E-07	4.91E-06	Ma11_g02740	chr11	1996123	1997254	+	1132	-	uncharacterized LOC103970265	-
Ma10_g01360	340.2920808	261.6527451	258.4717455	651.6540435	584.2496838	665.038154	286.8055238	633.6472938	-1.140393578	1.19E-07	4.94E-06	Ma10_g01360	chr10	4526434	4529296	+	1719	-	serine carboxypeptidase-like 27	Peptidase_S10
Ma10_g12490	110.5557221	155.1661628	85.03832319	28.15145468	10.99167278	19.96362188	116.9200694	19.70224978	2.581535991	1.21E-07	5.01E-06	Ma10_g12490	chr10	25544849	25545827	+	979	-	uncharacterized LOC104000642	-
Ma04_g21080	199.9411996	232.2421652	231.6175382	510.8967701	415.1470257	466.6496615	221.2669677	464.2311525	-1.070198894	1.22E-07	5.01E-06	Ma04_g21080	chr04	23712682	23714045	+	1171	-	BOI-related E3 ubiquitin-protein ligase 1-like%2C transcript variant X1	-
Ma04_g38760	85.46506177	47.66542256	27.97313263	4.170585879	1.691026581	3.743179103	53.70120565	3.201597188	4.109274989	1.22E-07	5.04E-06	Ma04_g38760	chr04	36164056	36168517	+	2997	-	probable xyloglucan glycosyltransferase 9	-
Ma08_g29810	22.73841093	12.16989512	13.42710366	63.60143465	88.77889551	87.34084574	16.11180324	79.90705863	-2.288974103	1.23E-07	5.07E-06	Ma08_g29810	chr08	41282618	41285095	+	2478	-	serine/threonine-protein kinase-like protein CCR4	Pkinase
Ma02_g15910	865.6277816	8442.864741	236.0932394	79.2411317	82.01478919	59.89086565	3181.528587	73.71559551	5.431065339	1.23E-07	5.07E-06	Ma02_g15910	chr02	23423754	23426024	+	1641	-	beta-amylase%2C transcript variant X2	-
Ma07_g18610	170.1460404	329.6013262	648.976677	32.32204056	3.382053162	27.44998009	382.9080145	21.05135794	4.195545182	1.24E-07	5.10E-06	Ma07_g18610	chr07	26364464	26365614	+	681	-	beta-eudesmol synthase-like	-
Ma01_g16500	266.5882661	274.8367982	280.8502516	496.2997196	518.2996471	475.3837461	274.0917719	496.6610376	-0.859315997	1.24E-07	5.10E-06	Ma01_g16500	chr01	11967392	11969026	-	1635	-	Hypothetical protein	AP2
Ma09_g12230	4749.191552	1867.064743	1711.955717	530.7070531	393.1636801	570.2109501	2776.070671	498.0272278	2.479398887	1.33E-07	5.42E-06	Ma09_g12230	chr09	8255103	8264064	-	2837	-	probable glycerophosphoryl diester phosphodiesterase 1	-
Ma04_g31600	3084.583055	2833.557247	3062.49856	1777.712231	1442.445674	1650.741985	2993.546288	1623.633296	0.883038257	1.33E-07	5.42E-06	Ma04_g31600	chr04	31851608	31857087	+	4499	-	probable leucine-rich repeat receptor-like protein kinase At2g33170	Pkinase
Ma09_g13670	122.3169691	195.7324799	13.42710366	1.04264647	0.845513291	0	110.4921842	0.629386587	7.375055399	1.33E-07	5.42E-06	Ma09_g13670	chr09	9264583	9266778	+	1681	-	probable pectinesterase/pectinesterase inhibitor 12	-
Ma04_g11410	148.9757958	491.8665945	563.9383538	67.77202053	51.57631072	44.91814924	401.5935813	54.7554935	2.872593946	1.33E-07	5.42E-06	Ma04_g11410	chr04	8054389	8055046	+	658	-	uncharacterized LOC103981192	-
Ma03_g30890	844.457537	5914.569029	261.8285214	109.4778793	45.65771769	46.16587561	2340.285029	67.10049087	5.124186041	1.34E-07	5.45E-06	Ma03_g30890	chr03	33337676	33345167	-	1301	-	cycloartenol-C-24-methyltransferase 1-like%2C transcript variant X1	Methyltransf_11
Ma05_g07030	1093.011891	1255.527513	378.1967531	121.989637	186.8584372	137.2499005	908.9120525	148.6993249	2.6108712	1.35E-07	5.50E-06	Ma05_g07030	chr05	5146946	5151213	-	1959	-	floral homeotic protein APETALA 2-like	AP2
Ma04_g01060	44.69273873	27.38226402	48.11378812	3.127939409	4.227566453	3.743179103	40.06293029	3.699561655	3.428504161	1.35E-07	5.50E-06	Ma04_g01060	chr04	924699	929353	-	1022	-	nucleoside diphosphate kinase 3-like	NDK
Ma09_g17050	2779.574715	1250.456724	929.8269286	314.8792338	298.4661916	333.1429402	1653.286123	315.4961219	2.39026718	1.36E-07	5.51E-06	Ma09_g17050	chr09	12523232	12526910	-	2612	-	endoglucanase 9-like	-
Ma05_g26350	3907.870348	1042.554349	514.7056404	86.53965698	180.0943309	119.7817313	1821.710112	128.8052397	3.8213571	1.40E-07	5.66E-06	Ma05_g26350	chr05	38001973	38003797	-	1743	-	cytochrome P450 71A1-like	p450
Ma11_g05150	479.0747958	139.9537939	162.2441692	34.4073335	35.5115582	28.69770646	260.424253	32.87219939	2.985422136	1.42E-07	5.76E-06	Ma11_g05150	chr11	3977336	3978199	-	761	-	uncharacterized LOC103970464	-
Ma02_g19450	162.3052091	87.21758171	135.3899619	353.4571532	434.5938314	516.5587163	128.3042509	434.8699003	-1.757945938	1.45E-07	5.86E-06	Ma02_g19450	chr02	25619603	25623154	+	1025	-	vesicle-associated membrane protein 721-like	-
Ma09_g15440	10.9771639	0	2.23785061	247.1072133	64.25901008	169.690786	4.405004836	160.3523365	-5.132161706	1.45E-07	5.86E-06	Ma09_g15440	chr09	10764111	10765364	-	1084	-	Putative MybPA2	Myb_DNA-binding
Ma01_g13520	768.4014728	517.2205427	1461.316449	3531.443593	4974.154688	4891.087362	915.6461547	4465.561881	-2.286363882	1.49E-07	5.99E-06	Ma01_g13520	chr01	9868488	9870876	-	1961	-	protein NRT1/ PTR FAMILY 6.3-like	-
Ma06_g02290	250.9066034	82.14679207	23.49743141	0	0	2.495452736	118.8502756	0.831817579	7.353258407	1.49E-07	5.99E-06	Ma06_g02290	chr06	1780254	1782582	-	2146	-	probable indole-3-acetic acid-amido synthetase GH3.1	-
Ma06_g22930	539.4491973	140.9679518	318.893712	4625.179739	5729.198057	1206.551398	333.1036203	3853.643065	-3.531622926	1.52E-07	6.12E-06	Ma06_g22930	chr06	19989078	19990202	+	798	-	Photosystem I P700 chlorophyll a apoprotein A1	-
Ma06_g08270	334.8034989	448.2578036	74.96799545	27.10880821	26.21091201	28.69770646	286.009766	27.33914223	3.38872024	1.60E-07	6.43E-06	Ma06_g08270	chr06	5864843	5867179	-	1896	-	uncharacterized LOC103987138%2C transcript variant X2	-
novel.1077	78.40831355	42.59463293	38.04346038	6.255878818	2.536539872	6.238631839	53.01546895	5.010350176	3.446437341	1.60E-07	6.43E-06	-	chr10	37040988	37042853	-	641	-	PF03552:Cellulose synthase	-
Ma01_g00210	374.0076557	309.3181677	252.877119	811.1789534	667.9554996	769.8471689	312.0676474	749.6605406	-1.26158465	1.62E-07	6.49E-06	Ma01_g00210	chr01	175981	183238	-	1489	-	acetyl-CoA acetyltransferase%2C cytosolic 1-like%2C transcript variant X1	Thiolase_N
Ma04_g27210	113.6920547	194.7183219	63.77874239	16.68234351	7.609619615	18.71589552	124.0630397	14.33595288	3.132307889	1.65E-07	6.57E-06	Ma04_g27210	chr04	28425802	28431946	+	1660	-	afadin- and alpha-actinin-binding protein-like%2C transcript variant X1	-
Ma03_g08490	2112.319967	2204.779333	1485.932805	844.5436404	753.3523419	850.9493828	1934.344035	816.2817884	1.245326856	1.66E-07	6.64E-06	Ma03_g08490	chr03	6199491	6224428	-	2103	-	putative NAD kinase 3	NAD_kinase
Ma06_g12960	95.65814254	56.7928439	22.3785061	1.04264647	0.845513291	3.743179103	58.27649751	1.877112955	5.049013948	1.67E-07	6.66E-06	Ma06_g12960	chr06	8922727	8923210	-	484	-	uncharacterized LOC103987550	-
Ma08_g07320	181.1232043	1296.09383	208.1201068	43.79115173	20.29231897	27.44998009	561.7790472	30.51115026	4.203945442	1.69E-07	6.71E-06	Ma08_g07320	chr08	5029961	5031484	+	1220	-	zinc finger protein CONSTANS-LIKE 4-like	-
Ma06_g14360	1078.898395	1346.801727	826.8858005	419.1438808	426.1386984	440.4474078	1084.195307	428.5766624	1.339382376	1.70E-07	6.75E-06	Ma06_g14360	chr06	9840448	9843603	-	2057	-	lipase-like PAD4	Lipase_3
Ma06_g04070	374.0076557	567.928439	441.9754955	167.8660816	195.3135701	179.672597	461.3038634	180.9507496	1.348296281	1.70E-07	6.75E-06	Ma06_g04070	chr06	2947370	2951066	-	662	-	Hypothetical protein	-
Ma10_g22910	306.576506	619.6504933	149.9359909	36.49262644	48.19425756	56.14768655	358.7209967	46.94485685	2.935467639	1.71E-07	6.77E-06	Ma10_g22910	chr10	32069058	32070300	-	1243	-	uncharacterized LOC103969010	-
Ma10_g21840	620.2097602	849.8643427	307.7044589	143.8852128	122.5994271	112.2953731	592.5928539	126.2600043	2.230558419	1.71E-07	6.78E-06	Ma10_g21840	chr10	31433244	31436754	-	1856	-	protein trichome birefringence-like 25	-
Ma01_g02530	156.8166271	193.704164	269.6609985	526.5364672	720.3773236	602.6518356	206.7272632	616.5218755	-1.57991917	1.72E-07	6.80E-06	Ma01_g02530	chr01	1703351	1706829	+	2194	-	protein REVEILLE 1-like	Myb_DNA-binding
Ma05_g23560	154.4643777	1083.120666	24.61635671	10.4264647	7.609619615	3.743179103	420.7338001	7.259754472	5.849582208	1.72E-07	6.80E-06	Ma05_g23560	chr05	35669528	35671969	-	1000	-	uncharacterized LOC103985615	-
Ma09_g06290	172.4982898	549.6735963	16.78387958	6.255878818	0.845513291	4.990905471	246.3185886	4.03076586	5.957455886	1.72E-07	6.80E-06	Ma09_g06290	chr09	4035165	4036834	-	1273	-	gibberellin 2-beta-dioxygenase-like	2OG-FeII_Oxy
Ma05_g05620	354.4055773	1867.064743	53.70841465	0	0	0	758.3929117	0	11.96359283	1.73E-07	6.82E-06	Ma05_g05620	chr05	4271386	4272870	-	1485	-	3-ketoacyl-CoA synthase 6	-
Ma10_g03390	87.81731118	80.11847622	78.32477136	29.19410115	21.13783226	19.96362188	82.08685292	23.43185177	1.809056104	1.73E-07	6.82E-06	Ma10_g03390	chr10	13587455	13588166	+	712	-	uncharacterized LOC103999858	-
Ma07_g21920	44.69273873	60.84947561	64.8976677	7.298525288	9.300646196	13.72499005	56.81329401	10.10805384	2.505617732	1.73E-07	6.82E-06	Ma07_g21920	chr07	30015408	30016098	+	609	-	benzoate O-methyltransferase-like	-
Ma05_g00310	290.8948433	187.6192165	107.4168293	33.36468703	43.12117782	28.69770646	195.3102963	35.06119044	2.473965662	1.75E-07	6.87E-06	Ma05_g00310	chr05	217490	221221	+	1440	-	phosphoglycerate kinase%2C cytosolic-like	-
Ma06_g37120	2088.01339	1428.948519	515.8245657	149.0984452	16.06475252	33.68861193	1344.262158	66.28393654	4.342862844	1.75E-07	6.87E-06	Ma06_g37120	chr06	36281793	36283906	-	1064	-	uncharacterized LOC103990255	-
Ma10_g30110	911.1046035	99.38747683	148.8170656	20.85292939	3.382053162	13.72499005	386.436382	12.6533242	4.942597881	1.85E-07	7.23E-06	Ma10_g30110	chr10	36484263	36484860	+	506	-	peamaclein-like	-
Ma06_g03280	2046.456984	1964.423904	1593.349635	974.8744491	958.8120715	845.9584774	1868.076841	926.5483327	1.011508608	1.88E-07	7.34E-06	Ma06_g03280	chr06	2423697	2427572	+	759	-	40S ribosomal protein S13-like%2C transcript variant X1	-
Ma11_g02520	1052.239568	3039.431307	298.7530565	119.904344	27.90193859	21.21134825	1463.474644	56.33921028	4.698729966	1.88E-07	7.34E-06	Ma11_g02520	chr11	1835047	1835919	+	873	-	21 kDa protein-like	-
Ma09_g30320	182.6913706	156.1803207	71.61121953	21.89557586	27.90193859	23.70680099	136.8276369	24.50143848	2.480702522	1.89E-07	7.38E-06	Ma09_g30320	chr09	40494484	40495495	-	1012	-	uncharacterized LOC103999388	-
novel.703	63.51073398	93.30252927	101.8222028	306.5380621	212.2238359	308.1884128	86.211822	275.6501036	-1.680885118	1.93E-07	7.53E-06	-	chr07	1883426	1888155	-	1014	-	-	-
Ma06_g08910	159.9529597	242.3837445	91.75187502	668.3363871	639.2080477	728.6721988	164.6961931	678.7388778	-2.041866104	1.99E-07	7.73E-06	Ma06_g08910	chr06	6239004	6240845	+	1669	-	Hypothetical protein	Myb_DNA-binding
Ma05_g20240	1136.136463	883.3315542	618.7656937	316.9645268	184.3218973	234.5725571	879.4112371	245.2863271	1.843537256	1.99E-07	7.74E-06	Ma05_g20240	chr05	31853729	31861743	-	2315	-	probable methyltransferase PMT21	-
Ma09_g10660	112.9079715	572.9992286	16.78387958	4.170585879	0	2.495452736	234.2303599	2.222012871	6.755757864	2.10E-07	8.16E-06	Ma09_g10660	chr09	7231676	7233502	+	1041	-	uncharacterized LOC103997601	-
Ma02_g09080	40.77232305	46.65126463	27.97313263	150.1410916	128.5180202	109.7999204	38.46557344	129.4863441	-1.74693143	2.15E-07	8.32E-06	Ma02_g09080	chr02	19241208	19245699	-	2024	-	putative receptor-like protein kinase At4g00960%2C transcript variant X2	Pkinase_Tyr
Ma03_g26170	76.84014728	177.4776372	35.80560976	5.213232348	0	3.743179103	96.70779808	2.985470484	5.069020222	2.16E-07	8.35E-06	Ma03_g26170	chr03	30003506	30004567	+	989	-	Putative Probable glutathione S-transferase	GST_N
Ma03_g03890	1753.993974	519.2488585	288.6827287	68.814667	5.918593034	17.46816915	853.9751872	30.73380973	4.798390157	2.17E-07	8.39E-06	Ma03_g03890	chr03	2545202	2547239	-	1570	-	protein ASPARTIC PROTEASE IN GUARD CELL 2-like	-
Ma03_g32330	147.4076295	10.14157927	42.5191616	1759.987241	647.6631806	1658.228343	66.68945678	1355.292921	-4.340448612	2.19E-07	8.44E-06	Ma03_g32330	chr03	34167430	34169062	-	1220	-	dihydroflavonol-4-reductase-like	Epimerase
Ma09_g15040	2538.861193	4732.060886	1682.863659	741.3216399	493.7797617	621.3677312	2984.595246	618.8230443	2.270176188	2.19E-07	8.44E-06	Ma09_g15040	chr09	10349740	10353022	+	1550	-	protein TIFY 6B	Zim
Ma08_g07560	283.0540119	294.1057988	168.9577211	70.89995994	27.90193859	48.66132834	248.7058439	49.15440896	2.345333307	2.20E-07	8.46E-06	Ma08_g07560	chr08	5178702	5184095	-	1437	-	probable uridine nucleosidase 1	-
Ma09_g03550	1051.455485	360.026064	538.2030718	3090.404136	3293.274267	2784.925253	649.8948735	3056.201219	-2.232619122	2.20E-07	8.48E-06	Ma09_g03550	chr09	2354384	2357240	+	2405	-	uncharacterized LOC103996867%2C transcript variant X5	-
Ma07_g10010	18.81799525	36.50968536	11.18925305	106.3499399	149.6558524	128.5158159	22.17231122	128.1738694	-2.530521944	2.21E-07	8.49E-06	Ma07_g10010	chr07	7486782	7491411	-	3791	-	G-type lectin S-receptor-like serine/threonine-protein kinase SD2-5%2C transcript variant X2	Pkinase
Ma07_g27910	79.97647983	287.0066933	17.90280488	3.127939409	3.382053162	3.743179103	128.295326	3.417723892	5.233552469	2.31E-07	8.85E-06	Ma07_g27910	chr07	34087431	34089680	-	2065	-	probable indole-3-acetic acid-amido synthetase GH3.8	-
Ma06_g06910	606.0962638	529.3904378	441.9754955	255.4483851	222.3699954	233.3248308	525.8207324	237.0477371	1.151283482	2.31E-07	8.85E-06	Ma06_g06910	chr06	4936804	4941227	+	1178	-	14-3-3-like protein%2C transcript variant X1	-
Ma06_g17800	257.1792685	159.2227945	417.3591388	1039.51853	1106.776897	1424.903512	277.9204006	1190.399647	-2.099517521	2.38E-07	9.09E-06	Ma06_g17800	chr06	12089797	12094261	+	2926	-	uncharacterized LOC103987966	-
Ma04_g12970	0.784083136	3.04247378	0	33.36468703	29.59296517	36.18406467	1.275518972	33.04723896	-4.696992695	2.38E-07	9.09E-06	Ma04_g12970	chr04	9818958	9821890	+	1674	-	endoglucanase 7-like	-
Ma03_g28370	337.9398314	480.7108573	262.9474467	107.3925864	123.4449404	82.34994027	360.5327118	104.3958224	1.78423699	2.40E-07	9.14E-06	Ma03_g28370	chr03	31488553	31496243	+	2401	-	probable LRR receptor-like serine/threonine-protein kinase At1g63430	Pkinase_Tyr
Ma10_g11550	45.47682186	63.89194939	59.30304117	8.341171757	3.382053162	0	56.22393747	3.90774164	3.809179158	2.41E-07	9.17E-06	Ma10_g11550	chr10	25035314	25037325	-	1735	-	uncharacterized LOC104000785	-
Ma01_g04650	189.7481188	3.04247378	128.6764101	0	0	0	107.1556676	0	9.140963466	2.43E-07	9.24E-06	Ma01_g04650	chr01	3185729	3187462	-	1734	-	3-ketoacyl-CoA synthase 12	-
Ma01_g15860	25.09066034	43.60879085	83.91939789	0	0	1.247726368	50.87294969	0.415908789	7.099192982	2.47E-07	9.38E-06	Ma01_g15860	chr01	11566889	11569738	+	1449	-	BTB/POZ domain-containing protein At3g49900	BTB
Ma11_g14440	471.2339645	231.2280073	198.049779	51.08967701	56.64939047	76.11130843	300.1705836	61.28345864	2.297520277	2.52E-07	9.58E-06	Ma11_g14440	chr11	19754222	19756748	+	2527	-	COBRA-like protein 7	-
Ma05_g24500	649.2208362	275.8509561	224.9039863	78.19848523	30.43847846	44.91814924	383.3252596	51.18503764	2.908158963	2.56E-07	9.70E-06	Ma05_g24500	chr05	36733040	36734652	-	1264	-	protein TIFY 10B-like	Zim
Ma06_g00650	39.20415678	200.8032695	49.23271343	0	0	3.743179103	96.4133799	1.247726368	6.439499867	2.56E-07	9.71E-06	Ma06_g00650	chr06	509982	513297	-	1151	-	Peroxidase 52	-
Ma04_g18020	657.8457507	593.2823872	433.0240931	224.168991	167.4116315	123.5249104	561.384077	171.7018443	1.70801081	2.57E-07	9.73E-06	Ma04_g18020	chr04	19420694	19422326	+	1633	-	probable mitochondrial chaperone BCS1-B	AAA
Ma08_g22700	560.6194419	949.2518195	474.4243294	210.6145869	192.7770303	167.1953333	661.4318636	190.1956501	1.797294808	2.65E-07	1.00E-05	Ma08_g22700	chr08	36220927	36226125	+	1130	-	RING finger and CHY zinc finger domain-containing protein 1	zf-CHY
Ma05_g05300	1311.771086	802.1989201	892.9023935	371.1821432	355.115582	405.5110695	1002.2908	377.2695983	1.410998937	2.67E-07	1.01E-05	Ma05_g05300	chr05	4038781	4043348	+	1214	-	beta carbonic anhydrase 5%2C chloroplastic-like	-
Ma09_g21030	23.52249407	24.33979024	21.2595808	0	0	0	23.0406217	0	6.923791083	2.67E-07	1.01E-05	Ma09_g21030	chr09	31657490	31659205	-	783	-	probable rhamnogalacturonate lyase B	-
Ma11_g03970	29.01107602	32.45305366	50.35163873	0	2.536539872	1.247726368	37.2719228	1.26142208	4.800025696	2.68E-07	1.01E-05	Ma11_g03970	chr11	3035575	3037131	-	1145	-	uncharacterized LOC103970369	-
Ma07_g22200	357.5419098	549.6735963	640.0252745	1351.269825	1915.933116	1471.069388	515.7469269	1579.42411	-1.616154787	2.69E-07	1.01E-05	Ma07_g22200	chr07	30248926	30250352	+	1183	-	uncharacterized LOC103992395	-
Ma03_g13130	151.3280452	61.86363354	19.02173019	0	0.845513291	2.495452736	77.40446963	1.113655342	6.206891529	2.71E-07	1.02E-05	Ma03_g13130	chr03	10130593	10132241	-	780	-	chaperone protein dnaJ 8%2C chloroplastic-like	DnaJ
Ma06_g08860	137.9986319	33.46721158	106.297904	5.213232348	0	0	92.58791581	1.737744116	5.743587435	2.74E-07	1.03E-05	Ma06_g08860	chr06	6207830	6208445	-	616	-	protein RALF-like 34	-
Ma03_g32740	6.272665084	1.014157927	7.832477136	70.89995994	36.35707149	78.60676117	5.039766716	61.95459753	-3.614367605	2.75E-07	1.03E-05	Ma03_g32740	chr03	34405244	34406375	-	778	-	tetraspanin-19-like	-
Ma05_g09630	83.11281237	120.6847933	77.20584606	27.10880821	24.51988543	22.45907462	93.66781724	24.69592275	1.920139284	2.76E-07	1.03E-05	Ma05_g09630	chr05	6960560	6961660	+	1101	-	F-box only protein 6-like	-
Ma06_g38830	98.01039194	1279.867304	278.612401	23.9808688	32.12950504	27.44998009	552.1633655	27.85345131	4.307810162	2.76E-07	1.03E-05	Ma06_g38830	chr06	37466026	37466644	-	619	-	RING-H2 finger protein ATL79-like	-
Ma06_g10780	32.93149169	62.87779146	13.42710366	0	0	0	36.41212894	0	7.584187302	2.78E-07	1.04E-05	Ma06_g10780	chr06	7502189	7507165	-	1404	-	probable leucine-rich repeat receptor-like protein kinase At1g35710	-
Ma11_g02200	777.8104705	819.4396049	694.8526145	428.527699	355.9610953	399.2724377	764.0342299	394.5870774	0.954697432	2.83E-07	1.05E-05	Ma11_g02200	chr11	1576820	1582486	+	1731	-	auxin-responsive protein IAA10-like%2C transcript variant X1	-
Ma09_g11670	264.2360167	764.6750768	292.0395046	90.71024286	54.95836389	42.4226965	440.316866	62.69710108	2.810375325	2.84E-07	1.06E-05	Ma09_g11670	chr09	7904751	7906275	-	1080	-	uncharacterized LOC103997683	-
Ma10_g10210	58.02215203	161.2511104	133.1521113	576.5834977	459.9592301	542.76097	117.4751246	526.4345659	-2.167769876	2.87E-07	1.07E-05	Ma10_g10210	chr10	24248874	24249582	+	537	-	transcription factor CPC-like	-
Ma04_g14010	441.4388053	3063.771097	493.4460596	67.77202053	3.382053162	36.18406467	1332.885321	35.77937945	5.222449426	2.94E-07	1.09E-05	Ma04_g14010	chr04	10588875	10590953	-	1164	-	indole-3-pyruvate monooxygenase YUCCA2-like	-
Ma11_g10340	29937.86228	81952.07375	26456.98884	9708.081279	5408.74852	7171.931162	46115.64162	7429.586987	2.633913309	3.08E-07	1.14E-05	Ma11_g10340	chr11	9753996	9754853	-	769	-	Abscisic stress ripening	-
Ma07_g24720	1562.677689	1168.309932	871.6428127	442.0821031	318.7585105	426.7224178	1200.876811	395.8543438	1.602534702	3.11E-07	1.15E-05	Ma07_g24720	chr07	31980783	31986883	+	2811	-	probable methyltransferase PMT26	-
Ma03_g33680	312.8491711	324.5305366	341.2722181	566.157033	661.1913932	585.1836665	326.2173086	604.1773642	-0.891022978	3.15E-07	1.16E-05	Ma03_g33680	chr03	34945913	34963566	-	1979	-	polynucleotide 5'-hydroxyl-kinase NOL9-like%2C transcript variant X4	-
Ma03_g21180	2580.417599	2174.354595	483.3757318	210.6145869	250.271934	180.9203233	1746.049309	213.9356147	3.028473074	3.19E-07	1.18E-05	Ma03_g21180	chr03	26198245	26200194	-	1536	-	patatin-like protein 2	-
Ma09_g22080	2547.486107	2210.86428	2401.213705	3850.493413	4310.426755	4065.092506	2386.521364	4075.337558	-0.771914168	3.19E-07	1.18E-05	Ma09_g22080	chr09	34083034	34089569	+	3054	-	BEL1-like homeodomain protein 7%2C transcript variant X1	POX
Ma08_g04760	48.6131544	41.580475	30.21098324	3.127939409	0	0	40.13487088	1.04264647	5.289540936	3.21E-07	1.18E-05	Ma08_g04760	chr08	3305134	3307083	+	1950	-	protein LYK5-like	Pkinase_Tyr
Ma04_g39220	362.2464086	526.347964	577.3654575	164.7381422	204.6142163	160.9567014	488.6532767	176.7696867	1.46337745	3.24E-07	1.19E-05	Ma04_g39220	chr04	36411485	36414402	-	2918	-	probable receptor-like protein kinase At5g61350	Pkinase_Tyr
novel.733	5.488581949	9.127421341	7.832477136	46.91909114	36.35707149	54.89996018	7.482826809	46.0587076	-2.63445243	3.27E-07	1.20E-05	-	chr07	21662252	21663406	-	1155	-	-	-
Ma09_g01910	62.72665084	103.4441085	77.20584606	19.81028292	8.455132906	16.22044278	81.12553514	14.82861954	2.467835019	3.30E-07	1.21E-05	Ma09_g01910	chr09	1417961	1425437	+	578	-	Hypothetical protein	-
Ma01_g00820	1663.04033	3346.721158	2724.583118	857.0553981	847.2043172	824.7471291	2578.114869	843.0022814	1.612435848	3.31E-07	1.22E-05	Ma01_g00820	chr01	577519	583453	-	1984	-	lactation elevated protein 1-like	AFG1_ATPase
Ma05_g11340	1310.202919	1248.428408	772.0584606	100.0940611	5.918593034	7.486358207	1110.229929	37.83300411	4.875193366	3.33E-07	1.22E-05	Ma05_g11340	chr05	8193199	8193896	-	698	-	auxin-induced protein 6B-like	Auxin_inducible
Ma05_g08600	1.568166271	0	5.594626526	41.70585879	38.89361137	38.6795174	2.387597599	39.75966252	-4.125262592	3.37E-07	1.23E-05	Ma05_g08600	chr05	6349836	6351694	+	892	-	PLASMODESMATA CALLOSE-BINDING PROTEIN 3-like	-
Ma09_g22610	188.1799525	39.55215915	160.0063186	829.9465899	981.6409304	898.3629848	129.2461434	903.316835	-2.803802997	3.50E-07	1.28E-05	Ma09_g22610	chr09	34504993	34505172	+	180	-	uncharacterized LOC103998657	-
Ma03_g08730	1139.272796	446.2294878	785.4855642	190.804304	153.8834189	217.104388	790.3292827	187.2640369	2.07933284	3.54E-07	1.29E-05	Ma03_g08730	chr03	6431652	6436915	+	1122	-	vesicle-associated protein 1-2-like	Motile_Sperm
Ma02_g14510	11.76124703	16.22652683	24.61635671	79.2411317	65.95003666	89.83629848	17.53471019	78.34248895	-2.177967145	3.60E-07	1.31E-05	Ma02_g14510	chr02	22549981	22551196	+	689	-	calmodulin-like protein 11	-
Ma08_g00580	311.2810048	132.8546884	10.07032775	2.085292939	0	0	151.402007	0.695097646	7.779527335	3.62E-07	1.32E-05	Ma08_g00580	chr08	560091	561507	+	812	-	Hypothetical protein	Zim
Ma04_g11710	348.9169953	4.056631707	176.7901982	10271.11037	3296.65632	8736.580027	176.5879417	7434.78224	-5.395066637	3.63E-07	1.32E-05	Ma04_g11710	chr04	8319164	8320369	-	1041	-	glutathione S-transferase F12-like	GST_N
Ma09_g29260	98.79447508	61.86363354	63.77874239	18.76763645	16.91026581	12.47726368	74.81228367	16.05172198	2.215962881	3.64E-07	1.32E-05	Ma09_g29260	chr09	39757591	39762255	-	1817	-	palmitoyl-acyl carrier protein thioesterase%2C chloroplastic-like	-
Ma05_g27590	244.6339383	733.2361811	284.2070275	72.98525288	64.25901008	79.85448754	420.6923823	72.36625017	2.540514747	3.64E-07	1.32E-05	Ma05_g27590	chr05	38821303	38822579	-	1170	-	HMG-Y-related protein A-like	-
Ma08_g34320	956.5814254	1431.990993	350.2236205	141.7999199	27.90193859	61.13859202	912.9320128	76.94681683	3.570151102	3.65E-07	1.33E-05	Ma08_g34320	chr08	44385509	44386892	+	1124	-	Aquaporin PIP-type	-
Ma03_g18420	1891.208523	2449.191393	127.5574848	56.30290936	31.28399175	102.3135622	1489.319134	63.30015442	4.559311602	3.70E-07	1.34E-05	Ma03_g18420	chr03	24065828	24067911	+	1232	-	carboxyvinyl-carboxyphosphonate phosphorylmutase%2C chloroplastic-like	-
Ma02_g12980	100.3626413	54.76452805	48.11378812	12.51175764	5.918593034	3.743179103	67.74698584	7.391176591	3.191324565	3.83E-07	1.39E-05	Ma02_g12980	chr02	21545341	21546931	+	1212	-	GDSL esterase/lipase At5g55050-like	Lipase_GDSL
Ma03_g28140	14296.97189	15337.11033	29585.50399	6159.955343	4717.964161	5678.4027	19739.86207	5518.774068	1.838692987	3.83E-07	1.39E-05	Ma03_g28140	chr03	31286420	31287847	-	1289	-	glutelin type-B 2-like	-
Ma04_g09820	147.4076295	417.8330658	32.44883385	9.383818227	11.83718607	4.990905471	199.2298431	8.737303255	4.497521421	3.86E-07	1.39E-05	Ma04_g09820	chr04	6993351	6997935	+	1993	-	3-hydroxy-3-methylglutaryl-coenzyme A reductase 3-like	-
Ma06_g12740	94.8740594	98.3733189	203.6444055	528.6217601	893.7075481	476.6314725	132.2972613	632.9869269	-2.262138471	3.91E-07	1.41E-05	Ma06_g12740	chr06	8806720	8807985	-	1266	-	mitogen-activated protein kinase kinase 9-like	Pkinase
Ma10_g04750	357.5419098	488.8241207	356.9371723	93.83818227	140.3552062	162.2044278	401.1010676	132.1326054	1.603360738	3.97E-07	1.43E-05	Ma10_g04750	chr10	15404120	15407826	+	2204	-	homeobox-leucine zipper protein ROC2-like	START
Ma05_g11960	886.0139432	280.9217457	289.801654	87.58230345	42.27566453	64.88177112	485.5791143	64.91324637	2.906235872	3.97E-07	1.43E-05	Ma05_g11960	chr05	8706733	8708492	+	1678	-	probable galacturonosyltransferase-like 3	Glyco_transf_8
Ma10_g15610	156.032544	129.8122146	107.4168293	49.00438407	43.96669111	37.43179103	131.087196	43.46762207	1.592120076	4.04E-07	1.45E-05	Ma10_g15610	chr10	27658030	27663459	-	1519	-	uncharacterized LOC103968349	-
Ma09_g10460	119.9647197	300.1907463	525.8948934	45.87644467	47.34874427	36.18406467	315.3501198	43.13641787	2.866102248	4.09E-07	1.47E-05	Ma09_g10460	chr09	7118524	7119371	+	690	-	Putative Horcolin	-
Ma06_g23770	279.9176794	251.5111658	323.3694132	106.3499399	74.40516957	123.5249104	284.9327528	101.4266733	1.496678384	4.10E-07	1.47E-05	Ma06_g23770	chr06	21931342	21935061	-	890	-	uncharacterized LOC103988736	-
Ma01_g06080	148.1917126	152.123689	163.3630946	71.94260641	61.72247021	66.12949749	154.5594987	66.59819137	1.21549417	4.10E-07	1.47E-05	Ma01_g06080	chr01	4342876	4344659	-	1784	-	F-box/kelch-repeat protein At5g43190	F-box
Ma05_g05290	2056.650065	3329.480474	2495.20343	887.2921457	1134.678836	747.3880943	2627.111323	923.119692	1.508076321	4.12E-07	1.47E-05	Ma05_g05290	chr05	4033815	4038231	-	726	-	peptidyl-prolyl cis-trans isomerase FKBP12%2C transcript variant X2	FKBP_C
Ma01_g18020	123.1010523	194.7183219	199.1687043	42.74850526	10.99167278	23.70680099	172.3293595	25.81565967	2.745925437	4.14E-07	1.48E-05	Ma01_g18020	chr01	13322958	13326238	-	2695	-	probable linoleate 9S-lipoxygenase 5	Lipoxygenase
Ma05_g02450	1752.425808	2254.473071	2031.968354	973.8318027	1071.265339	1097.999204	2012.955744	1047.698782	0.941889451	4.20E-07	1.50E-05	Ma05_g02450	chr05	1576943	1583780	+	2525	-	transcription factor PCF6%2C transcript variant X2	TCP
Ma08_g11970	254.8270191	273.8226402	69.37336892	31.27939409	18.60129239	11.22953731	199.3410094	20.3700746	3.286705584	4.20E-07	1.50E-05	Ma08_g11970	chr08	8971142	8973109	+	1437	-	fatty acid hydroxylase%2C putative%2C expressed	-
Ma02_g15000	9.408997626	41.580475	23.49743141	179.3351928	173.3302246	142.2408059	24.82896801	164.9687411	-2.744757577	4.27E-07	1.52E-05	Ma02_g15000	chr02	22877987	22879295	-	1142	-	probable BOI-related E3 ubiquitin-protein ligase 3	-
Ma10_g16180	217.1910285	25.35394817	10.07032775	0	0	0	84.20510149	0	8.794871335	4.29E-07	1.52E-05	Ma10_g16180	chr10	27991854	27994125	-	1869	-	uncharacterized LOC103969764	Aminotran_5
Ma03_g20620	3.136332542	0	3.356775915	57.34555583	23.67437214	53.65223381	2.164369486	44.89072059	-4.351986636	4.33E-07	1.54E-05	Ma03_g20620	chr03	25796575	25796787	-	213	-	Whole genome shotgun sequence of line PN40024%2C scaffold_16.assembly12x (Fragment)	-
Ma04_g26380	940.8997626	1011.115453	681.4255108	380.5659614	398.2367599	330.6474875	877.8135755	369.8167363	1.246543573	4.38E-07	1.55E-05	Ma04_g26380	chr04	27852832	27859044	-	1154	-	E3 ubiquitin ligase BIG BROTHER-related-like	-
Ma09_g13930	1060.864482	368.1393274	139.8656631	23.9808688	58.34041705	36.18406467	522.956491	39.50178351	3.724086149	4.39E-07	1.55E-05	Ma09_g13930	chr09	9441456	9444292	+	1853	-	IAA-amino acid hydrolase ILR1-like 1	Peptidase_M20
Ma03_g04190	45.47682186	15.2123689	39.16238568	149.0984452	155.5744455	182.1680497	33.28385881	162.2803134	-2.278619635	4.40E-07	1.56E-05	Ma03_g04190	chr03	2740328	2742027	-	1700	-	polycystic kidney disease protein 1-like 3	-
Ma03_g09980	1789.277715	1313.334515	447.5701221	218.9557586	167.4116315	199.6362188	1183.394118	195.3345363	2.599721711	4.42E-07	1.56E-05	Ma03_g09980	chr03	7440174	7441745	-	1239	-	protein TIFY 10B-like	Zim
Ma05_g28780	403.0187317	382.3375384	257.3528202	129.2881622	139.5096929	128.5158159	347.5696968	132.4378904	1.392616977	4.44E-07	1.57E-05	Ma05_g28780	chr05	39654408	39659549	-	2020	-	probable leucine-rich repeat receptor-like serine/threonine-protein kinase At5g15730	Pkinase_Tyr
Ma07_g15580	127.8055511	272.8084823	90.63294972	764.2598623	766.0350413	804.7835072	163.7489944	778.3594702	-2.248995595	4.45E-07	1.57E-05	Ma07_g15580	chr07	11773005	11773915	+	911	-	E3 ubiquitin-protein ligase EL5-like	-
Ma03_g25490	249.3384371	388.422486	332.3208156	96.96612168	44.8122044	96.07493032	323.3605796	79.2844188	2.033795122	4.47E-07	1.57E-05	Ma03_g25490	chr03	29511298	29512796	+	1499	-	serine/arginine repetitive matrix protein 1-like	-
Ma04_g15110	48.6131544	141.9821098	90.63294972	8.341171757	7.609619615	17.46816915	93.74273796	11.13965351	3.095410741	4.50E-07	1.58E-05	Ma04_g15110	chr04	11446942	11449226	+	1783	-	uncharacterized LOC103981490	-
Ma03_g25260	236.0090238	489.8382786	280.8502516	80.28377816	82.86030248	103.5612885	335.5658513	88.90178972	1.91790632	4.51E-07	1.58E-05	Ma03_g25260	chr03	29369587	29376443	+	2999	-	auxilin-related protein 2-like	-
Ma05_g19460	0	0	11.18925305	270.0454356	122.5994271	247.0498208	3.729751017	213.2315612	-5.890450462	4.52E-07	1.59E-05	Ma05_g19460	chr05	27911493	27911853	+	361	-	Hypothetical protein	-
Ma05_g00730	1180.829202	1488.783837	1015.984177	560.9438007	578.3310908	536.5223381	1228.532405	558.5990765	1.13680009	4.53E-07	1.59E-05	Ma05_g00730	chr05	459813	463515	+	679	-	cytochrome b-c1 complex subunit 6-like	-
Ma03_g19790	358.3259929	350.8986427	331.2018903	620.3746495	655.2728002	576.4495819	346.808842	617.3656772	-0.832181816	4.53E-07	1.59E-05	Ma03_g19790	chr03	25050168	25051778	+	947	-	zinc finger A20 and AN1 domain-containing stress-associated protein 5-like%2C transcript variant X1	zf-A20
Ma05_g14940	2253.454932	2881.22267	3234.813057	1236.578713	1149.052562	1398.701258	2789.83022	1261.444178	1.145222375	4.54E-07	1.59E-05	Ma05_g14940	chr05	10987215	10990238	+	2012	-	protein NRT1/ PTR FAMILY 2.11-like	-
Ma01_g09990	9.408997626	8.113263414	14.54602897	57.34555583	98.07954171	47.41360198	10.68943	67.61289984	-2.679617744	4.63E-07	1.62E-05	Ma01_g09990	chr01	7159247	7160055	-	809	-	uncharacterized LOC103983876	Auxin_inducible
Ma10_g21510	541.0173635	463.4701725	538.2030718	901.8891963	894.5530614	978.2174723	514.2302026	924.8865767	-0.846053695	4.63E-07	1.62E-05	Ma10_g21510	chr10	31288845	31293716	+	2082	-	putative lipase YOR059C%2C transcript variant X1	-
Ma05_g30160	517.4948695	647.0327573	403.9320352	197.0601828	109.9167278	169.690786	522.8198873	158.8892322	1.721179703	4.67E-07	1.63E-05	Ma05_g30160	chr05	40661733	40666814	-	1915	-	uncharacterized protein At1g04910-like	-
Ma03_g06940	397.5301497	312.3606415	259.5906708	92.7955358	94.69748854	138.4976268	323.1604873	108.6635504	1.578862379	4.68E-07	1.63E-05	Ma03_g06940	chr03	4763275	4770307	+	3584	-	uncharacterized LOC103977539%2C transcript variant X2	-
Ma03_g08770	925.2180999	1149.040931	1366.207798	2507.56476	2407.176338	2454.277765	1146.822276	2456.339621	-1.099630769	4.73E-07	1.64E-05	Ma03_g08770	chr03	6447339	6451376	-	1439	-	Putative Zinc finger protein CONSTANS-LIKE 13	CCT
Ma01_g21180	780.1627199	838.7086055	1090.952173	1849.654837	2268.512159	1904.030437	903.2744993	2007.399144	-1.15306679	4.75E-07	1.65E-05	Ma01_g21180	chr01	20597415	20601614	-	710	-	cysteine-rich and transmembrane domain-containing protein A-like	-
Ma02_g13020	558.2671925	1237.272671	369.2453507	150.1410916	82.86030248	56.14768655	721.5950713	96.38302689	2.903170487	4.76E-07	1.65E-05	Ma02_g13020	chr02	21592310	21594060	+	1330	-	GDSL esterase/lipase At5g55050-like	Lipase_GDSL
Ma05_g29500	102.7148908	36.50968536	42.5191616	7.298525288	4.227566453	4.990905471	60.58124591	5.505665737	3.472348327	4.86E-07	1.69E-05	Ma05_g29500	chr05	40155130	40156217	+	1088	-	ocs element-binding factor 1-like	bZIP_1
Ma11_g00390	0	1.014157927	0	53.17496995	17.7557791	63.63404476	0.338052642	44.85493127	-7.018916221	4.90E-07	1.70E-05	Ma11_g00390	chr11	276602	277852	+	1251	-	arogenate dehydratase/prephenate dehydratase 2%2C chloroplastic-like	-
Ma04_g40060	1059.296316	6860.778375	612.0521419	187.6763645	169.9481714	118.5340049	2844.042278	158.7195136	4.162962433	4.92E-07	1.70E-05	Ma04_g40060	chr04	36981349	36983773	-	1882	-	pectinesterase-like	-
Ma10_g27460	230.5204418	59.83531768	145.4602897	813.2642463	684.0202521	1189.083228	145.2720164	895.455909	-2.62129529	4.95E-07	1.71E-05	Ma10_g27460	chr10	34734833	34738954	+	2764	-	cytochrome P450 90D2-like%2C transcript variant X2	p450
Ma08_g12880	228.9522756	257.5961134	203.6444055	65.68672759	17.7557791	23.70680099	230.0642648	35.71643589	2.689613007	5.17E-07	1.79E-05	Ma08_g12880	chr08	10077765	10082524	-	1689	-	probable protein phosphatase 2C 37	PP2C
Ma11_g05110	820.1509598	958.3792408	632.1927974	1692.21522	1978.5011	1806.707781	803.5743327	1825.808034	-1.183756273	5.24E-07	1.81E-05	Ma11_g05110	chr11	3942949	3953796	-	3887	-	topless-related protein 2-like%2C transcript variant X1	-
Ma06_g07230	1024.796658	5609.307493	1033.886982	289.8557186	197.0045967	189.6544079	2555.997044	225.5049077	3.502564785	5.25E-07	1.81E-05	Ma06_g07230	chr06	5143727	5153153	-	1392	-	polyadenylate-binding protein-interacting protein 11-like%2C transcript variant X1	RRM_1
Ma08_g14010	7799.274949	8314.066684	6499.837098	4164.33	3223.942177	3187.94087	7537.726244	3525.404349	1.096371201	5.25E-07	1.81E-05	Ma08_g14010	chr08	11128172	11130937	-	1877	-	4-coumarate--CoA ligase-like 4	AMP-binding
Ma09_g10780	1412.133727	1118.616193	698.2093904	362.8409714	328.0591567	358.0974676	1076.31977	349.6658652	1.623017381	5.32E-07	1.83E-05	Ma09_g10780	chr09	7335517	7339175	-	757	-	AP-1 complex subunit sigma-2-like	-
Ma08_g03760	130.1578005	83.16095	11.18925305	1.04264647	0.845513291	2.495452736	74.83600118	1.461204165	5.740459181	5.40E-07	1.85E-05	Ma08_g03760	chr08	2707553	2708211	-	549	-	uncharacterized LOC103993917	-
Ma04_g18370	490.0519597	446.2294878	304.347683	988.4288533	967.2672044	1079.283308	413.5430435	1011.659789	-1.288703873	5.53E-07	1.90E-05	Ma04_g18370	chr04	20231114	20239856	+	3593	-	uncharacterized LOC103981960%2C transcript variant X2	-
Ma10_g14690	441.4388053	626.7495988	90.63294972	44.8337982	9.300646196	17.46816915	386.2737846	23.86753785	4.019658294	5.62E-07	1.92E-05	Ma10_g14690	chr10	27025545	27029004	-	1582	-	uncharacterized LOC104000826	-
Ma03_g12140	398.3142329	450.2861195	347.9857699	189.7616575	150.5013657	192.1498606	398.8620408	177.4709613	1.171832875	5.62E-07	1.92E-05	Ma03_g12140	chr03	9392060	9396658	+	2786	-	homeobox-leucine zipper protein ROC5-like	START
Ma04_g14130	123.1010523	111.5573719	61.54089178	19.81028292	4.227566453	7.486358207	98.73310534	10.50806919	3.24296261	5.64E-07	1.93E-05	Ma04_g14130	chr04	10697487	10698099	+	613	-	uncharacterized LOC103981406	-
Ma05_g24850	1141.625045	979.6765573	1111.092828	624.5452353	631.5984281	616.3768257	1077.46481	624.1734964	0.787684361	5.74E-07	1.96E-05	Ma05_g24850	chr05	36990248	36999951	+	1656	-	probable leucine-rich repeat receptor-like serine/threonine-protein kinase At5g15730	Pkinase_Tyr
Ma06_g05330	1085.955143	1692.62958	648.976677	316.9645268	280.7104125	210.8657562	1142.520467	269.5135651	2.083163338	5.74E-07	1.96E-05	Ma06_g05330	chr06	3961353	3967151	+	1856	-	probable mitochondrial adenine nucleotide transporter BTL1	Mito_carr
Ma06_g21700	442.2228884	398.5640652	328.9640397	899.8039033	774.4901742	768.5994426	389.9169978	814.29784	-1.060659017	5.83E-07	1.99E-05	Ma06_g21700	chr06	16053120	16055662	+	2685	-	uncharacterized LOC103988580%2C transcript variant X1	-
Ma07_g17570	39.98823991	41.580475	45.87593751	8.341171757	7.609619615	8.734084574	42.48155081	8.228291982	2.373514723	5.88E-07	2.00E-05	Ma07_g17570	chr07	20617680	20620784	-	1525	-	CBL-interacting protein kinase 1-like	Pkinase
Ma05_g26280	197.5889502	481.7250152	143.2224391	51.08967701	39.73912466	38.6795174	274.1788015	43.16943969	2.666650929	5.97E-07	2.03E-05	Ma05_g26280	chr05	37941902	37942886	-	985	-	dof zinc finger protein DOF5.4-like	zf-Dof
Ma03_g19870	943.2520121	356.9835902	162.2441692	64.64408112	50.73079743	43.67042287	487.4932572	53.01510048	3.201076365	5.99E-07	2.03E-05	Ma03_g19870	chr03	25131550	25133860	-	1732	-	aspartic proteinase Asp1-like	-
Ma04_g33850	14.89757958	18.25484268	3.356775915	67.77202053	120.0628873	106.0567413	12.16973272	97.96388302	-2.992936504	5.99E-07	2.03E-05	Ma04_g33850	chr04	33290223	33292406	+	2184	-	uncharacterized LOC103982586	-
Ma02_g24020	76.05606415	170.3785317	34.68668446	6.255878818	0	1.247726368	93.70709344	2.501201729	5.250915999	6.02E-07	2.04E-05	Ma02_g24020	chr02	28788214	28790353	+	1226	-	Putative Trehalose-phosphate phosphatase	-
novel.963	44.69273873	34.48136951	364.7696495	5.213232348	4.227566453	4.990905471	147.9812526	4.810568091	4.945361167	6.05E-07	2.05E-05	-	chr09	36641486	36643082	-	1597	-	-	-
Ma10_g17990	65.86298339	68.96273902	71.61121953	184.5484251	188.5494638	139.7453532	68.81231398	170.9477474	-1.318121172	6.14E-07	2.08E-05	Ma10_g17990	chr10	29138759	29140688	-	1311	-	probable cinnamyl alcohol dehydrogenase 9	ADH_N
Ma10_g01400	232.0886081	512.149753	6.713551831	1.04264647	0	4.990905471	250.3173043	2.01118398	7.034576668	6.18E-07	2.09E-05	Ma10_g01400	chr10	4605590	4606537	+	948	-	cytosolic sulfotransferase 11-like	Sulfotransfer_1
Ma02_g02580	94.8740594	80.11847622	88.39509911	23.9808688	6.764106325	14.97271641	87.79587824	15.23923051	2.543727962	6.19E-07	2.09E-05	Ma02_g02580	chr02	13812105	13816248	+	383	-	beta-glucosidase 4-like	Glyco_hydro_1
Ma02_g05580	428.8934751	441.1586982	334.5586662	918.5715398	897.9351146	749.883547	401.5369465	855.4634005	-1.090626036	6.21E-07	2.09E-05	Ma02_g05580	chr02	16843521	16844976	+	917	-	cytokinin riboside 5'-monophosphate phosphoribohydrolase LOG1-like	-
Ma10_g11430	3260.217678	2959.31283	2259.110191	963.405338	919.0729469	1370.003552	2826.213566	1084.160612	1.383132155	6.34E-07	2.13E-05	Ma10_g11430	chr10	24957415	24969343	-	7048	-	transcriptional activator DEMETER-like%2C transcript variant X2	-
Ma04_g16460	664.9024989	560.8293335	311.0612348	153.269031	159.8020119	123.5249104	512.2643558	145.5319845	1.814974542	6.44E-07	2.16E-05	Ma04_g16460	chr04	15781928	15785965	+	2838	-	auxin response factor 9-like%2C transcript variant X3	Auxin_resp
Ma03_g25100	2399.294395	2835.585563	2507.511609	4561.578305	4176.835655	4622.826193	2580.797189	4453.746718	-0.787218888	6.46E-07	2.17E-05	Ma03_g25100	chr03	29227129	29234679	-	2145	-	sodium/hydrogen exchanger 2-like	Na_H_Exchanger
novel.1245	159.1688765	63.89194939	124.2007089	774.686327	919.9184601	336.8861193	115.7538449	677.1636355	-2.547399513	6.49E-07	2.18E-05	-	mito9	250405	258489	+	8085	-	-	-
Ma06_g31350	65.07890025	78.09016036	48.11378812	16.68234351	12.68269936	13.72499005	63.76094958	14.36334431	2.155802863	6.50E-07	2.18E-05	Ma06_g31350	chr06	32490503	32492404	-	728	-	mavicyanin-like	Cu_bind_like
Ma03_g21740	498.6768742	666.3017579	256.2338949	92.7955358	128.5180202	112.2953731	473.737509	111.2029764	2.090423331	6.54E-07	2.19E-05	Ma03_g21740	chr03	26663624	26664214	+	591	-	uncharacterized LOC103974869	-
Ma07_g13110	424.9730595	448.2578036	330.082965	197.0601828	168.2571448	174.6816915	401.1046094	179.999673	1.157494706	6.59E-07	2.20E-05	Ma07_g13110	chr07	9841534	9845593	-	1432	-	auxin-responsive protein IAA1-like%2C transcript variant X3	-
Ma07_g18660	7.05674822	42.59463293	124.2007089	0	0	0	57.95069667	0	8.25090855	6.64E-07	2.21E-05	Ma07_g18660	chr07	26446983	26447162	+	180	-	transposon protein%2C putative%2C Mariner sub-class	-
Ma06_g30070	330.0990001	220.0722701	144.3413644	1153.166995	658.6548534	1005.667452	231.5042115	939.1631004	-2.017643487	6.64E-07	2.21E-05	Ma06_g30070	chr06	31410709	31423220	+	2089	-	glucose-6-phosphate 1-dehydrogenase%2C cytoplasmic isoform-like%2C transcript variant X1	G6PD_C
Ma10_g22720	569.2443564	343.7995372	547.1544742	198.1028292	148.8103391	163.4521542	486.7327893	170.1217742	1.517660331	6.88E-07	2.29E-05	Ma10_g22720	chr10	31975927	31981330	+	2624	-	protein spotted leaf 11-like	U-box
Ma10_g30030	35.2837411	35.49552744	27.97313263	137.629334	84.55132906	113.5430995	32.91746706	111.9079208	-1.757943619	6.93E-07	2.31E-05	Ma10_g30030	chr10	36439553	36441881	-	1576	-	heat stress transcription factor B-1-like%2C transcript variant X1	HSF_DNA-bind
Ma01_g17350	231.304525	51.72205427	10.07032775	1918.469504	1950.599161	2033.793979	97.698969	1967.620882	-4.328332978	6.98E-07	2.32E-05	Ma01_g17350	chr01	12728020	12728794	-	675	-	10-deacetylbaccatin III 10-O-acetyltransferase-like	-
Ma08_g15160	148.9757958	397.5499073	265.1852973	64.64408112	22.82885885	37.43179103	270.5703335	41.63491033	2.702891893	7.12E-07	2.36E-05	Ma08_g15160	chr08	15205142	15207090	+	1494	-	uncharacterized LOC103994997	-
Ma06_g18920	294.0311758	215.0014805	226.0229116	90.71024286	56.64939047	94.82720395	245.0185227	80.72894576	1.610317544	7.23E-07	2.40E-05	Ma06_g18920	chr06	12953106	12956757	+	2017	-	RNA-binding protein 24-like%2C transcript variant X3	RRM_1
Ma02_g04980	27.44290974	44.62294878	44.75701221	194.9748898	109.9167278	143.4885323	38.94095691	149.46005	-1.947794077	7.26E-07	2.40E-05	Ma02_g04980	chr02	16334930	16336272	+	887	-	squamosa promoter-binding protein 1-like	SBP
Ma06_g04300	305.7924229	615.5938616	946.6108082	106.3499399	127.6725069	149.7271641	622.6656975	127.916537	2.28320967	7.28E-07	2.41E-05	Ma06_g04300	chr06	3100141	3102901	-	1979	-	glucomannan 4-beta-mannosyltransferase 1-like	-
Ma08_g11520	2483.19129	2655.065452	2920.395046	1580.652048	1548.980348	1655.73289	2686.217263	1595.121762	0.751863249	7.44E-07	2.46E-05	Ma08_g11520	chr08	8527957	8531834	-	2973	-	trihelix transcription factor GTL1-like%2C transcript variant X2	-
Ma09_g02750	389.6893184	292.0774829	288.6827287	669.3790335	701.7760312	663.7904277	323.4831767	678.3151641	-1.06595758	7.47E-07	2.47E-05	Ma09_g02750	chr09	1904261	1908286	+	3379	-	Putative disease resistance protein RGA1	NB-ARC
Ma10_g20160	188.1799525	196.7466378	587.4357852	51.08967701	44.8122044	57.39541292	324.1207918	51.09909811	2.665956671	7.54E-07	2.49E-05	Ma10_g20160	chr10	30437259	30439494	-	1847	-	probable receptor-like protein kinase At1g67000	Pkinase
Ma05_g20730	1666.960746	2964.38362	2413.521883	937.3391762	913.9998671	823.4994027	2348.28875	891.6128154	1.396677886	7.55E-07	2.49E-05	Ma05_g20730	chr05	32390032	32393479	+	2755	-	transcription factor PIF3-like%2C transcript variant X1	HLH
Ma07_g21940	365.3827412	236.2987969	755.274581	94.88082874	43.12117782	76.11130843	452.3187064	71.371105	2.66622399	7.64E-07	2.51E-05	Ma07_g21940	chr07	30046055	30046621	+	459	-	inactive anthranilate O-methyltransferase 1-like	-
Ma05_g11810	1159.658957	1322.461937	770.9395352	419.1438808	317.9129973	425.4746914	1084.353476	387.5105232	1.485893379	7.65E-07	2.51E-05	Ma05_g11810	chr05	8632342	8633812	-	1385	-	Zinc finger protein%2C putative	zf-Dof
Ma11_g05680	340.2920808	387.408328	280.8502516	640.1849324	781.2542805	814.7653182	336.1835535	745.4015103	-1.147893218	7.65E-07	2.51E-05	Ma11_g05680	chr11	4352295	4358489	-	2123	-	probable glycerol-3-phosphate dehydrogenase [NAD( )] 1%2C cytosolic%2C transcript variant X1	NAD_Gly3P_dh_C
novel.500	48.6131544	50.70789634	70.49229422	175.1646069	332.2867232	170.9385124	56.60444832	226.1299475	-2.004840632	7.68E-07	2.52E-05	-	chr05	30043449	30045315	-	1867	-	-	-
Ma08_g33340	424.1889763	5091.072793	48.11378812	0	0	0	1854.458519	0	13.25352872	7.85E-07	2.57E-05	Ma08_g33340	chr08	43673973	43675727	-	1215	-	hevamine-A-like	-
Ma02_g14650	3409.193473	3310.211473	4594.307303	1887.19011	1748.521485	1810.45096	3771.237416	1815.387518	1.05463884	7.86E-07	2.57E-05	Ma02_g14650	chr02	22638604	22639920	+	1180	-	3-oxo-5-alpha-steroid 4-dehydrogenase 2-like	-
novel.519	90.16956059	96.34500305	14.54602897	2.085292939	0	2.495452736	67.02019753	1.526915225	5.549368431	7.99E-07	2.61E-05	-	chr05	40416191	40419470	-	2391	-	-	-
Ma08_g01140	5697.932146	4551.540775	4855.016899	2929.83658	2676.895078	2517.91181	5034.82994	2708.214489	0.894648585	8.01E-07	2.62E-05	Ma08_g01140	chr08	1060902	1063537	+	1525	-	fructose-bisphosphate aldolase cytoplasmic isozyme	-
Ma03_g31170	25.87474347	50.70789634	31.32990854	2.085292939	3.382053162	3.743179103	35.97084945	3.070175068	3.552236039	8.03E-07	2.62E-05	Ma03_g31170	chr03	33486224	33486570	+	243	-	Hypothetical protein	-
Ma03_g26200	341.8602471	365.0968536	277.4934757	109.4778793	154.7289322	139.7453532	328.1501921	134.6507216	1.284362171	8.06E-07	2.63E-05	Ma03_g26200	chr03	30014645	30018262	-	2318	-	probable mediator of RNA polymerase II transcription subunit 26b	-
Ma02_g19970	114.4761378	405.6631707	51.47056404	13.55440411	8.455132906	16.22044278	190.5366242	12.7433266	3.911649461	8.19E-07	2.67E-05	Ma02_g19970	chr02	26047711	26051458	+	2124	-	uncharacterized LOC103976203	-
mito10_g00050	46.260905	15.2123689	16.78387958	273.1733751	354.2700687	99.81810942	26.08571783	242.4205177	-3.205295259	8.22E-07	2.67E-05	mito10_g00050	mito10	416252	418139	+	1888	-	ribosomal protein S4%2C mitochondrial	S4
Ma06_g02570	355.1896604	93.30252927	14.54602897	0	3.382053162	3.743179103	154.3460729	2.375077422	6.026810915	8.35E-07	2.71E-05	Ma06_g02570	chr06	1990419	1994342	+	2722	-	putative nuclease HARBI1	-
mito6_g00050	98.79447508	78.09016036	129.7953354	321.1351127	424.4476719	248.2975472	102.2266569	331.2934439	-1.700091323	8.39E-07	2.72E-05	mito6_g00050	mito6	92905	95232	+	2328	-	aspartic proteinase%2C putative%2C expressed	-
Ma09_g25480	435.9502234	98.3733189	95.10865094	12.51175764	0	3.743179103	209.8107311	5.418312246	5.290067443	8.42E-07	2.73E-05	Ma09_g25480	chr09	36926496	36929546	-	1986	-	L-ascorbate oxidase homolog%2C transcript variant X1	-
Ma06_g03590	273.6450143	99.38747683	158.8873933	35.44997997	36.35707149	18.71589552	177.3066282	30.17431566	2.548003006	8.42E-07	2.73E-05	Ma06_g03590	chr06	2615562	2619357	+	3062	-	glutamate receptor 2.8-like	ANF_receptor
Ma05_g02600	108.2034727	245.4262183	381.5535291	49.00438407	35.5115582	22.45907462	245.0610733	35.65833897	2.775052079	8.49E-07	2.75E-05	Ma05_g02600	chr05	1694145	1698880	-	1720	-	probable E3 ubiquitin-protein ligase BAH1-like 1	-
Ma06_g01820	18.03391212	29.41057988	17.90280488	0	0	0	21.78243229	0	6.840782641	8.50E-07	2.75E-05	Ma06_g01820	chr06	1484139	1492399	+	1392	-	transcriptional regulator STERILE APETALA-like	-
Ma05_g07270	2020.58224	1574.98726	897.3780947	466.0629719	406.6918928	469.1451143	1497.649198	447.299993	1.744150619	8.67E-07	2.80E-05	Ma05_g07270	chr05	5292335	5296681	-	2329	-	endoglucanase 9-like	-
Ma09_g18730	199.9411996	334.6721158	130.9142607	45.87644467	39.73912466	58.64313929	221.8425254	48.0862362	2.211296865	8.69E-07	2.80E-05	Ma09_g18730	chr09	18785934	18790735	+	2073	-	protein NRT1/ PTR FAMILY 7.2-like	-
mito3_g00140	24.3065772	15.2123689	19.02173019	247.1072133	322.1405637	49.90905471	19.51355876	206.3856106	-3.400682153	8.73E-07	2.81E-05	mito3_g00140	mito3	860037	860660	-	624	-	NADH-ubiquinone oxidoreductase chain 6	-
Ma08_g23500	105.8512233	213.9873226	82.80047258	30.23674762	20.29231897	21.21134825	134.2130061	23.91347162	2.489311348	8.77E-07	2.82E-05	Ma08_g23500	chr08	36869484	36871392	-	1271	-	homeobox-leucine zipper protein HOX11-like	Homeobox
Ma09_g22830	139.5667981	20.28315854	25.73528202	584.9246695	780.4087672	822.2516764	61.86174623	729.1950377	-3.552086838	8.81E-07	2.83E-05	Ma09_g22830	chr09	34708649	34713454	+	1757	-	transcription factor bHLH48%2C transcript variant X2	HLH
Ma06_g23040	603.7440144	298.1624305	587.4357852	2633.724982	3728.713611	1310.112686	496.44741	2557.517093	-2.365069877	8.82E-07	2.84E-05	Ma06_g23040	chr06	20182275	20182780	-	506	-	expressed protein	-
Ma03_g14260	362.2464086	106.4865823	7.832477136	1.04264647	3.382053162	0	158.855156	1.474899877	6.66847181	8.87E-07	2.85E-05	Ma03_g14260	chr03	11414200	11415707	+	1508	-	BAHD acyltransferase DCR	-
Ma07_g07830	152.1121283	83.16095	111.8925305	345.1159815	295.9296517	391.7860795	115.7218696	344.2772375	-1.567616199	8.98E-07	2.88E-05	Ma07_g07830	chr07	5811577	5819684	+	1650	-	nuclear transcription factor Y subunit A-7-like	CBFB_NFYA
Ma04_g35620	84.68097864	150.0953732	157.768468	13.55440411	32.12950504	8.734084574	130.8482733	18.13933124	2.823334333	9.00E-07	2.88E-05	Ma04_g35620	chr04	34303399	34307557	+	3512	-	AT-GTL1%2C putative%2C expressed	-
Ma09_g04890	377.9280713	254.5536396	90.63294972	43.79115173	30.43847846	23.70680099	241.0382202	32.64547706	2.88366274	9.01E-07	2.88E-05	Ma09_g04890	chr09	3138801	3140629	+	1573	-	NAC domain-containing protein 29	NAM
Ma11_g04680	83.8968955	29.41057988	29.09205793	3.127939409	2.536539872	3.743179103	47.4665111	3.135886128	3.946434843	9.05E-07	2.89E-05	Ma11_g04680	chr11	3650617	3651708	+	919	-	transcription factor MYB108-like	Myb_DNA-binding
Ma02_g01710	1474.860378	1404.608729	1780.21016	2686.899952	3193.503698	3113.077288	1553.226422	2997.826979	-0.948987028	9.11E-07	2.91E-05	Ma02_g01710	chr02	11187900	11199183	-	3845	-	topless-related protein 2-like	-
Ma09_g03450	81.5446461	117.6423195	127.5574848	21.89557586	37.20258479	24.95452736	108.9148168	28.01756267	1.943443167	9.13E-07	2.91E-05	Ma09_g03450	chr09	2310918	2312381	+	1027	-	tropinone reductase homolog At1g07440-like%2C transcript variant X1	-
Ma05_g28390	1220.033359	1293.051357	1564.257577	701.7010741	704.312571	562.7245919	1359.114097	656.246079	1.04897236	9.13E-07	2.91E-05	Ma05_g28390	chr05	39417862	39420510	-	501	-	cytochrome b-c1 complex subunit 8	-
Ma07_g20300	10.19308076	114.5998457	25.73528202	0	0	0	50.1760695	0	8.044428623	9.15E-07	2.91E-05	Ma07_g20300	chr07	28215928	28218021	+	1411	-	Alpha-amylase isozyme 3D	-
Ma05_g14390	169.3619573	576.0417024	320.0126373	58.3882023	77.78722273	52.40450745	355.1387657	62.85997749	2.494127713	9.19E-07	2.92E-05	Ma05_g14390	chr05	10489658	10497984	-	1447	-	arginase 1%2C mitochondrial%2C transcript variant X2	-
Ma10_g29650	278.3495131	901.5863969	220.4282851	71.94260641	60.03144363	57.39541292	466.7880651	63.12315432	2.886107662	9.24E-07	2.94E-05	Ma10_g29650	chr10	36167296	36169239	+	773	-	probable tyrosine-protein phosphatase At1g05000	-
Ma05_g00920	39.20415678	41.580475	29.09205793	112.6058187	122.5994271	92.33175122	36.62556324	109.178999	-1.573611192	9.36E-07	2.97E-05	Ma05_g00920	chr05	569894	571316	+	1423	-	U-box domain-containing protein 29-like	U-box
Ma03_g11910	2273.841093	1615.553577	633.3117227	275.258668	112.4532676	274.4998009	1507.568798	220.7372455	2.773445054	9.38E-07	2.97E-05	Ma03_g11910	chr03	9246252	9248138	+	1706	-	MYB family transcription factor%2C putative%2C expressed	Myb_DNA-binding
Ma05_g29820	72.91973161	58.82115975	14.54602897	0	0	1.247726368	48.76230678	0.415908789	7.046460734	9.39E-07	2.97E-05	Ma05_g29820	chr05	40399869	40406712	+	2680	-	pyruvate%2C phosphate dikinase%2C chloroplastic-like	-
Ma10_g17910	360.6782423	1763.620635	311.0612348	96.96612168	39.73912466	64.88177112	811.786704	67.19567249	3.595903739	9.41E-07	2.98E-05	Ma10_g17910	chr10	29106627	29107851	-	1087	-	zinc finger protein 4-like	-
Ma05_g00390	295.5993421	271.7943244	20.14065549	13.55440411	4.227566453	3.743179103	195.844774	7.175049887	4.770486404	9.44E-07	2.98E-05	Ma05_g00390	chr05	249739	250954	-	963	-	CASP-like protein MA4_106O17.52	-
Ma06_g00600	1127.511549	945.1951878	1073.049368	574.4982048	623.9888084	563.9723182	1048.585368	587.4864438	0.835366422	9.53E-07	3.01E-05	Ma06_g00600	chr06	446595	453158	+	1064	-	oligosaccharyltransferase complex subunit ostc-like	-
Ma01_g12160	104.283057	147.0528994	8.951402441	1.04264647	0	1.247726368	86.76245295	0.763457612	6.938330582	9.55E-07	3.01E-05	Ma01_g12160	chr01	8836010	8837628	+	1619	-	Putative Transcription factor bHLH14	HLH
Ma03_g24970	60.37440144	63.89194939	22.3785061	5.213232348	0.845513291	2.495452736	48.88161898	2.851399458	4.135651019	9.57E-07	3.01E-05	Ma03_g24970	chr03	29145864	29146967	-	1104	-	Putative Ethylene-responsive transcription factor 11	AP2
Ma03_g06800	242.2816889	323.5163787	179.0280488	762.1745693	643.4356141	631.3495421	248.2753721	678.9865752	-1.450787348	9.57E-07	3.01E-05	Ma03_g06800	chr03	4667748	4669003	-	1256	-	tuliposide A-converting enzyme 2%2C chloroplastic-like	Abhydrolase_3
Ma09_g22730	29.01107602	28.39642195	89.51402441	1.04264647	0.845513291	0	48.97384079	0.629386587	6.186238392	9.62E-07	3.03E-05	Ma09_g22730	chr09	34631674	34632781	-	945	-	Myb-related protein Hv33	Myb_DNA-binding
Ma03_g04750	125.4533017	11.15573719	114.1303811	3.127939409	1.691026581	0	83.57980667	1.606321997	5.657714801	9.84E-07	3.09E-05	Ma03_g04750	chr03	3130638	3131990	+	1050	-	Putative RING-H2 finger protein ATL49	-
Ma10_g25630	6.272665084	0	25.73528202	239.808688	285.7834922	249.5452736	10.6693157	258.3791513	-4.614160094	9.85E-07	3.09E-05	Ma10_g25630	chr10	33678197	33679071	+	729	-	homeobox-leucine zipper protein HOX13-like	HALZ
Ma01_g05970	10.19308076	65.92026524	30.21098324	0	0	0	35.44144308	0	7.541416591	9.87E-07	3.09E-05	Ma01_g05970	chr01	4228004	4232858	+	1101	-	uncharacterized LOC103989641	-
Ma05_g04840	225.815943	133.8688463	124.2007089	33.36468703	51.57631072	28.69770646	161.2951661	37.87956807	2.082272289	9.96E-07	3.12E-05	Ma05_g04840	chr05	3723693	3724545	-	853	-	uncharacterized LOC103983982	Auxin_inducible
Ma07_g06110	40.77232305	20.28315854	44.75701221	143.8852128	129.3635335	118.5340049	35.27083126	130.5942504	-1.887983686	1.02E-06	3.20E-05	Ma07_g06110	chr07	4412350	4416951	+	2258	-	protein NSP-INTERACTING KINASE 1-like	Pkinase_Tyr
Ma05_g26990	110.5557221	131.8405305	2.23785061	0	0	0	81.54470107	0	8.747185651	1.03E-06	3.22E-05	Ma05_g26990	chr05	38469697	38472929	-	2348	-	probable 1-deoxy-D-xylulose-5-phosphate synthase 2%2C chloroplastic	-
Ma07_g16250	80.76056296	5.070789634	68.25444361	0	0	0	51.36193207	0	8.080411151	1.03E-06	3.23E-05	Ma07_g16250	chr07	13021552	13022916	+	1296	-	shikimate O-hydroxycinnamoyltransferase-like	-
Ma06_g26870	15.68166271	50.70789634	106.297904	2.085292939	0.845513291	0	57.56248768	0.97693541	5.831289023	1.09E-06	3.40E-05	Ma06_g26870	chr06	28849493	28860078	+	3439	-	probable linoleate 9S-lipoxygenase 4	Lipoxygenase
Ma01_g21590	465.7453825	653.1177049	535.9652212	1092.6935	1093.248685	1189.083228	551.6094362	1125.008471	-1.028873715	1.11E-06	3.45E-05	Ma01_g21590	chr01	21461741	21471663	+	3533	-	uncharacterized LOC104000224%2C transcript variant X2	-
Ma06_g22710	105.8512233	346.842011	35.80560976	9.383818227	3.382053162	0	162.832948	4.255290463	5.240219699	1.12E-06	3.49E-05	Ma06_g22710	chr06	19462643	19464996	-	2354	-	putative DNA-binding protein ESCAROLA	-
Ma10_g19310	994.2174159	1576.001418	1012.627401	476.4894366	484.4791155	484.1178307	1194.282078	481.6954609	1.30976983	1.14E-06	3.54E-05	Ma10_g19310	chr10	29902221	29906164	+	1214	-	MADS-box protein JOINTLESS-like%2C transcript variant X1	SRF-TF
Ma09_g24350	617.8575108	655.1460207	132.033186	69.85731347	43.12117782	63.63404476	468.3455725	58.87084535	2.994552045	1.16E-06	3.59E-05	Ma09_g24350	chr09	36022085	36025083	-	1632	-	probable protein phosphatase 2C 27	PP2C
Ma03_g13430	534.7446984	618.6363354	138.7467378	46.91909114	76.09619615	57.39541292	430.7092572	60.13690007	2.839020727	1.16E-06	3.59E-05	Ma03_g13430	chr03	10547060	10561232	-	3507	-	calcium-transporting ATPase 10%2C plasma membrane-type-like	Cation_ATPase_C
Ma03_g15460	1111.829886	1174.394879	744.0853279	417.0585879	276.482846	393.0338059	1010.103364	362.1917466	1.481303283	1.17E-06	3.62E-05	Ma03_g15460	chr03	15349078	15353017	+	2106	-	endoglucanase 24-like	-
Ma08_g31260	294.815259	105.4724244	104.0600534	28.15145468	25.36539872	28.69770646	168.1159122	27.40485329	2.621990677	1.22E-06	3.78E-05	Ma08_g31260	chr08	42228091	42231406	-	3241	-	probable receptor protein kinase TMK1	Pkinase
Ma07_g26560	337.1557483	209.9306908	157.768468	55.26026289	37.20258479	71.12040296	234.9516357	54.52775021	2.117096259	1.23E-06	3.81E-05	Ma07_g26560	chr07	33309781	33314848	-	2253	-	GDSL esterase/lipase At4g10955-like%2C transcript variant X1	Lipase_3
Ma09_g15390	1074.977979	794.0856567	1203.963628	2431.451567	2077.426155	2327.009676	1024.342421	2278.629133	-1.15343354	1.25E-06	3.87E-05	Ma09_g15390	chr09	10719755	10722308	+	2554	-	phenylalanine ammonia-lyase-like	-
Ma03_g26900	3127.707628	1865.036427	2534.365816	946.7229945	1083.948039	1061.815139	2509.036624	1030.828724	1.28350381	1.26E-06	3.88E-05	Ma03_g26900	chr03	30460678	30463635	+	2689	-	BTB/POZ domain-containing protein At5g66560-like	-
Ma04_g07300	1516.416784	4404.487876	772.0584606	291.9410115	242.6623144	310.6838656	2230.987707	281.7623972	2.985424679	1.26E-06	3.88E-05	Ma04_g07300	chr04	5299781	5304949	-	2721	-	Putative expressed protein	-
Ma01_g01850	166.2256247	118.6564774	57.06519056	11.46911117	0.845513291	11.22953731	113.9824309	7.848053922	3.894091127	1.29E-06	3.97E-05	Ma01_g01850	chr01	1242507	1248844	+	1821	-	purple acid phosphatase 23%2C transcript variant X1	Metallophos
Ma01_g18280	38.42007364	68.96273902	41.40023629	164.7381422	144.5827727	154.7180696	49.59434965	154.6796615	-1.644518913	1.30E-06	4.00E-05	Ma01_g18280	chr01	13551283	13552961	+	1679	-	F-box/kelch-repeat protein At3g24760-like	F-box
Ma04_g14470	1159.658957	2048.599012	1972.665313	605.7775989	610.4605958	694.9835869	1726.974428	637.0739272	1.438629327	1.30E-06	4.01E-05	Ma04_g14470	chr04	10967670	10968860	-	1191	-	flavonol sulfotransferase-like	Sulfotransfer_1
Ma07_g15570	5712.045642	8554.422113	5608.053629	2899.599832	1861.820266	2499.195915	6624.840461	2420.205338	1.452897207	1.33E-06	4.09E-05	Ma07_g15570	chr07	11754724	11756934	-	988	-	Putative Protein TIFY 3B	Zim
Ma07_g27650	5.488581949	4.056631707	10.07032775	36.49262644	38.89361137	53.65223381	6.538513801	43.01282387	-2.736383218	1.33E-06	4.09E-05	Ma07_g27650	chr07	33952737	33954862	+	797	-	uncharacterized LOC103992876	-
Ma05_g08390	5697.148063	4758.428993	5429.025581	3022.632116	3051.457466	2504.18682	5294.867545	2859.425467	0.888658674	1.34E-06	4.12E-05	Ma05_g08390	chr05	6191196	6193934	+	996	-	40S ribosomal protein S3a {ECO:0000255|HAMAP-Rule:MF_03122}-like	-
Ma06_g02190	856.218784	851.8926585	760.8692075	501.5129519	453.1951237	422.9792387	822.99355	459.2291048	0.841519839	1.35E-06	4.14E-05	Ma06_g02190	chr06	1725467	1730293	-	1384	-	probable dolichyl-diphosphooligosaccharide--protein glycosyltransferase subunit 3B	-
Ma11_g22240	1555.620941	263.681061	120.843933	39.62056585	11.83718607	38.6795174	646.7153116	30.04575644	4.433022935	1.36E-06	4.16E-05	Ma11_g22240	chr11	26077432	26082063	+	2994	-	putative respiratory burst oxidase homolog protein H	FAD_binding_8
Ma03_g26700	3377.830148	2954.242041	3541.398591	5351.904329	5627.736462	5528.675536	3291.156926	5502.772109	-0.741598051	1.36E-06	4.17E-05	Ma03_g26700	chr03	30335342	30337746	-	2118	-	uncharacterized LOC103978823	-
Ma05_g27260	2523.17953	2862.967827	2460.516746	1596.291745	1593.792553	1463.583029	2615.554701	1551.222442	0.753393576	1.38E-06	4.21E-05	Ma05_g27260	chr05	38628017	38634861	-	1487	-	pyruvate dehydrogenase E1 component subunit beta-1%2C mitochondrial	-
Ma03_g33000	2029.207155	445.2153299	107.4168293	61.51614171	35.5115582	28.69770646	860.6131046	41.90846879	4.359789454	1.40E-06	4.26E-05	Ma03_g33000	chr03	34546167	34547532	-	1287	-	early nodulin-like protein 1	Cu_bind_like
Ma03_g12320	3862.393526	2329.520758	2133.790557	1032.220005	898.7806279	1043.099243	2775.234947	991.3666254	1.485616028	1.40E-06	4.26E-05	Ma03_g12320	chr03	9518368	9522830	+	1677	-	probable inactive purple acid phosphatase 29	Metallophos
Ma10_g21670	562.9716913	101.4157927	155.5306174	35.44997997	11.83718607	19.96362188	273.3060338	22.41692931	3.612875518	1.40E-06	4.27E-05	Ma10_g21670	chr10	31360332	31364831	+	2990	-	inactive TPR repeat-containing thioredoxin TTL3-like	TPR_1
Ma04_g14280	410.0754799	317.4314311	241.6878659	132.4161016	107.3801879	114.7908258	323.0649256	118.1957051	1.453503881	1.43E-06	4.36E-05	Ma04_g14280	chr04	10822196	10826667	-	1299	-	probable leucine-rich repeat receptor-like protein kinase At1g35710	-
Ma07_g00120	259.5315179	52.73621219	185.7416007	15.63969705	0.845513291	2.495452736	166.0031102	6.32688769	4.719946868	1.45E-06	4.39E-05	Ma07_g00120	chr07	154436	156611	+	1970	-	probable indole-3-acetic acid-amido synthetase GH3.1	-
Ma07_g19790	93.30589313	93.30252927	36.92453507	11.46911117	1.691026581	3.743179103	74.51098582	5.63443895	3.740999818	1.45E-06	4.41E-05	Ma07_g19790	chr07	27713095	27714546	-	1452	-	probable galacturonosyltransferase-like 6	Glyco_transf_8
Ma10_g27910	27.44290974	22.31147439	20.14065549	70.89995994	95.54300183	71.12040296	23.29834654	79.18778825	-1.759186757	1.46E-06	4.43E-05	Ma10_g27910	chr10	34978525	34979317	+	793	-	abscisic acid receptor PYL2-like	-
Ma09_g24230	381.848487	327.5730104	490.0892837	914.4009539	1001.087736	806.0312336	399.836927	907.1733078	-1.183423317	1.47E-06	4.45E-05	Ma09_g24230	chr09	35909142	35913646	+	1418	-	transcription factor DIVARICATA-like%2C transcript variant X4	Myb_DNA-binding
Ma07_g03440	26.65882661	13.18405305	23.49743141	0	0	0	21.11343702	0	6.799402495	1.49E-06	4.50E-05	Ma07_g03440	chr07	2661010	2661351	-	342	-	Hypothetical protein	-
novel.1204	14.11349644	11.15573719	34.68668446	98.00876815	210.5328094	107.3044676	19.98530603	138.6153484	-2.809526635	1.50E-06	4.53E-05	-	chrUn_random	7388438	7403960	-	4924	-	PF08284:Retroviral aspartyl protease	-
Ma05_g31440	298.7356746	351.9128006	20.14065549	10.4264647	9.300646196	13.72499005	223.5963769	11.15070031	4.331862114	1.50E-06	4.53E-05	Ma05_g31440	chr05	41356205	41357951	+	1333	-	transcription factor AS1-like	-
Ma05_g01060	876.6049455	814.3688152	699.3283157	435.8262243	342.4328827	408.0065223	796.7673588	395.4218764	1.01269962	1.50E-06	4.53E-05	Ma05_g01060	chr05	629684	632660	-	947	-	V-type proton ATPase 16 kDa proteolipid subunit c1-like	-
Ma08_g04390	27.44290974	72.0052128	30.21098324	1.04264647	4.227566453	2.495452736	43.21970193	2.588555219	4.021996567	1.51E-06	4.57E-05	Ma08_g04390	chr08	3055981	3058897	+	2659	-	protein LONGIFOLIA 2-like	-
Ma09_g24780	1643.438252	1774.776372	913.043049	545.3041036	435.4393446	466.6496615	1443.752558	482.4643699	1.581791378	1.52E-06	4.59E-05	Ma09_g24780	chr09	36397355	36398408	-	782	-	auxin-induced protein 22D-like	-
Ma04_g21420	4936.587421	3742.24275	6403.609521	13053.9338	11190.3684	12721.81805	5027.479898	12322.04008	-1.293375755	1.53E-06	4.59E-05	Ma04_g21420	chr04	23971789	23975451	+	913	-	remorin-like	-
novel.175	123.8851354	258.6102713	48.11378812	16.68234351	6.764106325	16.22044278	143.5363983	13.22229754	3.453795912	1.54E-06	4.63E-05	-	chr03	9243222	9244602	+	1348	-	-	-
Ma01_g17700	211.7024466	116.6281616	38.04346038	11.46911117	12.68269936	13.72499005	122.1246895	12.62560019	3.278756283	1.54E-06	4.63E-05	Ma01_g17700	chr01	12978286	12979000	+	715	-	uncharacterized LOC103996818	-
Ma03_g29290	497.1087079	101.4157927	370.364276	44.8337982	32.97501833	52.40450745	322.9629255	43.40444133	2.899758134	1.56E-06	4.67E-05	Ma03_g29290	chr03	32234549	32238695	+	3663	-	probable xyloglucan glycosyltransferase 5%2C transcript variant X1	-
Ma04_g07710	47.82907127	55.77868597	67.13551831	15.63969705	14.37372594	9.981810942	56.91442518	13.33174464	2.075663005	1.56E-06	4.69E-05	Ma04_g07710	chr04	5595542	5597427	+	1299	-	alpha-terpineol synthase%2C chloroplastic-like	-
Ma04_g32300	7.05674822	1.014157927	2.23785061	57.34555583	38.04809808	34.9363383	3.436252252	43.44333074	-3.588172121	1.58E-06	4.74E-05	Ma04_g32300	chr04	32333830	32335623	+	1794	-	phytosulfokine receptor 1-like	LRRNT_2
novel.821	31.36332542	80.11847622	7.832477136	0	0	0	39.77142626	0	7.710997543	1.60E-06	4.77E-05	-	chr08	16551548	16587337	-	4048	-	PF03171:2OG-Fe(II) oxygenase superfamily|PF14226:non-haem dioxygenase in morphine synthesis N-terminal	2OG-FeII_Oxy
Ma08_g21710	61.15848457	79.10431829	63.77874239	166.8234351	171.639198	265.7657163	68.01384842	201.4094498	-1.564629538	1.60E-06	4.79E-05	Ma08_g21710	chr08	35518823	35519503	-	681	-	histone H2B-like	Histone
Ma04_g31150	66.64706652	9.127421341	15.66495427	261.7042639	369.489308	328.1520347	30.47981404	319.7818689	-3.377594838	1.61E-06	4.80E-05	Ma04_g31150	chr04	31540930	31541881	+	873	-	cyclin-P2-1-like	-
mito3_g00150	124.6692186	33.46721158	77.20584606	606.8202454	782.9453071	274.4998009	78.4474254	554.7551178	-2.819389329	1.62E-06	4.83E-05	mito3_g00150	mito3	884603	887095	+	2493	-	cytochrome c oxidase subunit 3	-
Ma01_g13960	47.82907127	386.3941701	135.3899619	17.72498998	9.300646196	16.22044278	189.8710678	14.41535965	3.72538127	1.64E-06	4.89E-05	Ma01_g13960	chr01	10197249	10200709	+	2281	-	probable glycosyltransferase At3g07620%2C transcript variant X2	-
Ma03_g03640	2430.65772	5028.195001	3060.26071	1121.887601	1058.58264	1257.708179	3506.371144	1146.059473	1.613378587	1.65E-06	4.90E-05	Ma03_g03640	chr03	2430071	2431516	+	1446	-	DNA-damage-repair/toleration protein DRT100-like	LRRNT_2
Ma01_g02700	1339.998079	209.9306908	240.5689406	44.8337982	60.03144363	49.90905471	596.83257	51.59143218	3.531943545	1.65E-06	4.92E-05	Ma01_g02700	chr01	1799467	1802533	+	1940	-	aspartic proteinase-like protein 1	-
Ma09_g12370	663.3343327	579.0841762	645.6199011	1031.177359	1041.672374	1130.440089	629.3461366	1067.763274	-0.76183616	1.67E-06	4.97E-05	Ma09_g12370	chr09	8335251	8340646	-	1411	-	ADP-ribosylation factor GTPase-activating protein AGD12-like%2C transcript variant X1	C2
Ma04_g20360	1114.182136	1052.695928	1125.638857	1909.085686	1724.001599	1704.394218	1097.50564	1779.160501	-0.696986509	1.67E-06	4.97E-05	Ma04_g20360	chr04	23074619	23079316	-	1620	-	serine/threonine-protein phosphatase PP1 isozyme 3	Metallophos
Ma08_g30800	589.6305179	111.5573719	36.92453507	15.63969705	7.609619615	3.743179103	246.037475	8.997498588	4.768556539	1.69E-06	5.00E-05	Ma08_g30800	chr08	41940415	41942001	-	1418	-	uncharacterized LOC103995857	-
Ma04_g35210	119.1806366	61.86363354	63.77874239	13.55440411	14.37372594	21.21134825	81.60767084	16.3798261	2.334413465	1.69E-06	5.01E-05	Ma04_g35210	chr04	34091348	34091842	-	495	-	proline-rich receptor-like protein kinase PERK8	-
Ma01_g00440	1439.576637	1019.228716	1130.114558	2593.06177	2415.631471	2303.302875	1196.306637	2437.332039	-1.026136843	1.70E-06	5.02E-05	Ma01_g00440	chr01	313923	315583	-	1661	-	transcription factor MYB44-like	Myb_DNA-binding
Ma06_g11860	53.31765322	37.52384329	51.47056404	109.4778793	163.1840651	152.2226169	47.43735352	141.6281871	-1.576235489	1.70E-06	5.02E-05	Ma06_g11860	chr06	8259142	8262828	-	1373	-	probable protein phosphatase 2C 41%2C transcript variant X2	PP2C
Ma05_g03680	347.348829	272.8084823	283.0881022	145.9705058	142.8917461	149.7271641	301.0818045	146.196472	1.045163893	1.70E-06	5.02E-05	Ma05_g03680	chr05	2710087	2716309	+	1323	-	malate dehydrogenase-like	-
Ma03_g06610	25.87474347	127.7838988	25.73528202	1.04264647	0	1.247726368	59.79797476	0.763457612	6.408711065	1.71E-06	5.04E-05	Ma03_g06610	chr03	4545897	4547758	-	1265	-	transcription factor bHLH94-like	HLH
Ma02_g03450	17679.50654	364.0826957	4259.748637	363.8836179	109.9167278	253.2884527	7434.445958	242.3629328	4.939304435	1.71E-06	5.05E-05	Ma02_g03450	chr02	14831900	14832689	-	790	-	Hypothetical protein	-
Ma04_g28060	189.7481188	45.63710671	8.951402441	1.04264647	0	0	81.44554265	0.347548823	7.785391014	1.73E-06	5.08E-05	Ma04_g28060	chr04	29211594	29212294	+	619	-	Hypothetical protein	-
Ma02_g01360	90.16956059	112.5715299	138.7467378	36.49262644	39.73912466	24.95452736	113.8292761	33.72875948	1.739682011	1.75E-06	5.14E-05	Ma02_g01360	chr02	9748220	9756684	-	2109	-	uncharacterized protein At4g15970-like%2C transcript variant X1	-
Ma01_g18960	8388.905467	11138.49651	5433.501282	3124.81147	2840.924656	2586.53676	8320.301086	2850.757629	1.545277961	1.75E-06	5.16E-05	Ma01_g18960	chr01	14355962	14357726	+	1682	-	Putative Zinc finger protein CONSTANS-LIKE 5	CCT
Ma09_g25700	102.7148908	131.8405305	87.2761738	383.6939008	244.353341	535.2746118	107.2771983	387.7739512	-1.851711892	1.76E-06	5.16E-05	Ma09_g25700	chr09	37080955	37082650	-	1394	-	caffeoyl-CoA O-methyltransferase 5-like	-
Ma04_g02960	39.98823991	49.69373841	96.22757624	11.46911117	4.227566453	3.743179103	61.96985152	6.479952241	3.252206015	1.76E-06	5.16E-05	Ma04_g02960	chr04	2379433	2381513	+	1428	-	Putative Polygalacturonase At1g48100	-
Ma03_g15230	80.76056296	190.6616902	91.75187502	28.15145468	17.7557791	23.70680099	121.0580427	23.20467826	2.38744761	1.77E-06	5.19E-05	Ma03_g15230	chr03	15037752	15041768	-	1645	-	WUSCHEL-related homeobox 8-like	Homeobox
Ma11_g04960	101.9308076	14.19821098	14.54602897	0	0	0	43.55834919	0	7.846091708	1.77E-06	5.19E-05	Ma11_g04960	chr11	3843040	3843632	+	593	-	uncharacterized LOC103970450	-
Ma08_g07310	380.2803207	1166.281616	392.7427821	113.6484652	131.05456	109.7999204	646.4349062	118.1676485	2.450694311	1.79E-06	5.22E-05	Ma08_g07310	chr08	5023444	5028354	-	3506	-	G-type lectin S-receptor-like serine/threonine-protein kinase At1g11300	Pkinase_Tyr
Ma07_g02000	477.5066295	659.2026524	242.8067912	125.1175764	66.79554996	103.5612885	459.8386911	98.49147161	2.225726324	1.80E-06	5.27E-05	Ma07_g02000	chr07	1557585	1561016	+	2072	-	uncharacterized LOC103990878	-
novel.833	1016.955827	372.1959591	16.78387958	20.85292939	8.455132906	11.22953731	468.6452218	13.5125332	5.11828222	1.82E-06	5.31E-05	-	chr08	33862284	33864267	-	1148	-	-	-
Ma05_g06910	3088.503471	2214.920912	2638.42587	1378.378633	1344.366132	1150.403711	2647.283418	1291.049492	1.035845265	1.82E-06	5.31E-05	Ma05_g06910	chr05	5051412	5054238	+	609	-	60S ribosomal protein L36-2-like	-
Ma05_g14730	491.620126	170.3785317	228.2607623	67.77202053	39.73912466	61.13859202	296.75314	56.21657907	2.405255145	1.83E-06	5.32E-05	Ma05_g14730	chr05	10784907	10785645	+	739	-	uncharacterized LOC103984972	-
Ma11_g23710	78.40831355	108.5148982	78.32477136	32.32204056	21.13783226	19.96362188	88.41599436	24.47449824	1.851106451	1.83E-06	5.34E-05	Ma11_g23710	chr11	26968655	26973914	-	3031	-	uncharacterized LOC103972401	-
Ma02_g04230	0	0	0	12.51175764	19.44680568	29.94543283	0	20.63466538	-6.861204459	1.83E-06	5.34E-05	Ma02_g04230	chr02	15713756	15715068	-	1105	-	uncharacterized LOC103970015%2C transcript variant X2	HMA
Ma10_g14800	37.63599051	60.84947561	36.92453507	5.213232348	9.300646196	6.238631839	45.13666706	6.917503461	2.683047264	1.85E-06	5.38E-05	Ma10_g14800	chr10	27126978	27127637	-	660	-	uncharacterized LOC104000979	-
Ma04_g24980	1289.032675	2667.235347	2777.172607	473.3614972	71.02311641	160.9567014	2244.48021	235.1137717	3.255312086	1.86E-06	5.39E-05	Ma04_g24980	chr04	26863054	26863784	-	642	-	Bowman-Birk type proteinase inhibitor-like	-
novel.379	146.6235463	159.2227945	58.18411587	13.55440411	27.0564253	18.71589552	121.3434856	19.77557497	2.610678306	1.88E-06	5.45E-05	-	chr04	24020669	24024216	-	1160	-	-	-
Ma08_g08900	860.9232828	1196.706354	646.7388264	316.9645268	182.6308708	306.9406865	901.4561543	268.8453613	1.747271602	1.92E-06	5.55E-05	Ma08_g08900	chr08	6324810	6330154	+	2023	-	probable protein S-acyltransferase 7	-
Ma03_g18630	167.0097079	195.7324799	54.82733995	16.68234351	13.52821265	27.44998009	139.1898426	19.22017875	2.870815499	1.92E-06	5.55E-05	Ma03_g18630	chr03	24188481	24192770	+	3690	-	uncharacterized LOC103978572%2C transcript variant X1	-
Ma06_g02360	23.52249407	34.48136951	60.42196648	0	2.536539872	0	39.47527669	0.845513291	5.338427242	1.92E-06	5.55E-05	Ma06_g02360	chr06	1832454	1834004	-	1155	-	transcription factor PCL1-like	-
Ma09_g24720	63.51073398	72.0052128	61.54089178	20.85292939	9.300646196	7.486358207	65.68561286	12.5466446	2.384340705	1.93E-06	5.59E-05	Ma09_g24720	chr09	36343253	36346843	+	750	-	lipid transfer-like protein VAS%2C transcript variant X4	-
Ma01_g05960	46.260905	329.6013262	11.18925305	0	1.691026581	0	129.0171614	0.563675527	7.672634742	1.94E-06	5.59E-05	Ma01_g05960	chr01	4219423	4224514	-	1171	-	uncharacterized LOC103987678	-
Ma09_g17230	196.804867	118.6564774	129.7953354	36.49262644	26.21091201	52.40450745	148.4188933	38.36934863	1.967221951	1.94E-06	5.59E-05	Ma09_g17230	chr09	12760544	12765266	+	1424	-	transcription factor RF2b-like	bZIP_1
Ma08_g25810	5716.750141	4424.771035	4258.629711	2635.810275	2349.681434	2325.76195	4800.050296	2437.084553	0.978062549	1.95E-06	5.63E-05	Ma08_g25810	chr08	38539686	38543540	-	2941	-	probable indole-3-acetic acid-amido synthetase GH3.5%2C transcript variant X4	-
Ma07_g28500	631.1869241	254.5536396	210.3579574	87.58230345	52.42182402	52.40450745	365.3661737	64.13621164	2.511551269	1.97E-06	5.68E-05	Ma07_g28500	chr07	34517680	34520219	+	2143	-	transcription factor bHLH18-like	HLH
Ma10_g27780	429.6775583	302.2190622	6.713551831	6.255878818	0	2.495452736	246.2033908	2.917110518	6.419704	1.98E-06	5.69E-05	Ma10_g27780	chr10	34880470	34881640	-	939	-	protodermal factor 1-like	-
mito12_g00010	186.6117863	191.6758482	278.612401	573.4555583	721.2228369	471.640567	218.9666785	588.7729874	-1.430156301	1.98E-06	5.70E-05	mito12_g00010	mito12	109192	113220	-	2575	-	NADH-ubiquinone oxidoreductase chain 5	-
Ma10_g20040	76.84014728	126.7697409	6.713551831	0	0.845513291	0	70.10781332	0.281837764	7.56751681	2.04E-06	5.85E-05	Ma10_g20040	chr10	30349232	30349975	+	744	-	uncharacterized LOC103968734	-
Ma05_g15600	885.22986	809.2980256	637.7874239	374.3100826	379.6354675	290.7202437	777.4384365	348.2219313	1.15784601	2.04E-06	5.85E-05	Ma05_g15600	chr05	11877094	11880499	-	574	-	60S ribosomal protein L37-1-like	-
Ma05_g05730	1576.007102	1370.127359	1143.541662	715.2554782	642.5901008	709.9563033	1363.225374	689.2672941	0.984930317	2.09E-06	5.99E-05	Ma05_g05730	chr05	4350936	4358626	-	2191	-	glucan endo-1%2C3-beta-glucosidase 14-like%2C transcript variant X1	Glyco_hydro_17
Ma07_g22480	112.1238884	110.543214	93.98972563	34.4073335	29.59296517	46.16587561	105.552276	36.72205809	1.538995812	2.09E-06	5.99E-05	Ma07_g22480	chr07	30397276	30399769	+	2494	-	uncharacterized protein At3g28850-like	-
Ma05_g20500	89.38547745	75.04768658	120.843933	26.06616174	19.44680568	32.44088556	95.09236566	25.98461766	1.884171311	2.11E-06	6.02E-05	Ma05_g20500	chr05	32172172	32172746	-	575	-	pectinesterase inhibitor-like	-
novel.656	272.8609312	102.4299506	96.22757624	27.10880821	10.14615949	24.95452736	157.1728193	20.73649835	2.9359793	2.11E-06	6.03E-05	-	chr07	591441	592404	+	880	-	-	-
Ma05_g17410	79.19239669	77.07600244	127.5574848	237.7233951	361.8796884	270.7566218	94.60862797	290.1199018	-1.622183755	2.13E-06	6.07E-05	Ma05_g17410	chr05	20130387	20182977	+	3136	-	zinc finger CCCH domain-containing protein 4%2C transcript variant X1	Helicase_C
Ma06_g09630	961.2859242	765.6892347	825.7668752	1538.946189	1495.713011	1476.060293	850.9140114	1503.573164	-0.820492238	2.13E-06	6.07E-05	Ma06_g09630	chr06	6708758	6711807	-	2481	-	transport inhibitor response 1-like protein Os04g0395600%2C transcript variant X3	-
Ma04_g29500	63.51073398	61.86363354	183.50375	872.6950951	348.3514757	864.6743729	102.9593725	695.2403146	-2.758221531	2.14E-06	6.08E-05	Ma04_g29500	chr04	30426636	30429723	-	2506	-	protein TRANSPARENT TESTA 12-like	MatE
Ma05_g21240	498.6768742	681.5141268	522.5381175	283.5998398	257.0360403	275.7475273	567.5763728	272.1278025	1.060706242	2.16E-06	6.14E-05	Ma05_g21240	chr05	32913552	32914413	+	862	-	chaperone protein dnaJ 11%2C chloroplastic-like	DnaJ
Ma10_g26510	29.79515915	174.4351634	21.2595808	1.04264647	3.382053162	1.247726368	75.16330112	1.890808667	5.263326054	2.16E-06	6.14E-05	Ma10_g26510	chr10	34172229	34173629	+	1401	-	uncharacterized LOC103969300	-
mito11_g00080	92.52180999	52.73621219	99.58435216	323.2204056	414.3015124	205.8748507	81.61412478	314.4655896	-1.947345277	2.17E-06	6.15E-05	mito11_g00080	mito11	150491	154523	+	1525	-	cytochrome c oxidase subunit 2	-
Ma06_g18570	2474.566376	2501.927605	1619.084917	989.4714997	604.5420028	778.5812535	2198.526299	790.8649187	1.475585836	2.19E-06	6.20E-05	Ma06_g18570	chr06	12694108	12698686	+	1700	-	UDP-D-apiose/UDP-D-xylose synthase 2-like	Epimerase
Ma05_g06350	821.719126	602.4098085	699.3283157	291.9410115	143.7372594	250.7929999	707.8190834	228.8237569	1.631712217	2.20E-06	6.25E-05	Ma05_g06350	chr05	4734668	4736205	-	1538	-	Dehydration-responsive element-binding protein 3	AP2
Ma08_g14450	101.9308076	389.4366439	19.02173019	3.127939409	1.691026581	9.981810942	170.1297272	4.933592311	5.143369018	2.21E-06	6.25E-05	Ma08_g14450	chr08	12770105	12771914	+	1810	-	uncharacterized LOC103995012	-
Ma06_g01940	20.38616152	5.070789634	4.475701221	99.05141462	71.8686297	87.34084574	9.977550793	86.08696335	-3.067384917	2.22E-06	6.29E-05	Ma06_g01940	chr06	1583584	1584604	+	1021	-	Putative ethylene responsive element binding protein 1	AP2
Ma04_g06600	206.9979478	61.86363354	51.47056404	12.51175764	7.609619615	12.47726368	106.7773818	10.86621364	3.310854563	2.22E-06	6.29E-05	Ma04_g06600	chr04	4821300	4823974	+	1626	-	calmodulin-binding protein%2C putative%2C expressed	-
Ma04_g11130	71.35156533	43.60879085	5.594626526	0	0	0	40.18499424	0	7.728868209	2.23E-06	6.29E-05	Ma04_g11130	chr04	7833734	7835063	+	866	-	transcription factor bHLH92-like	-
Ma05_g03830	566.1080239	498.9657	475.5432547	944.6377015	890.325495	857.1880147	513.5389928	897.3837371	-0.804057964	2.23E-06	6.29E-05	Ma05_g03830	chr05	2844689	2848915	+	1943	-	uncharacterized LOC103983888%2C transcript variant X2	-
Ma06_g25430	125.4533017	94.31668719	232.7364635	10.4264647	27.90193859	3.743179103	150.8354841	14.0238608	3.397592736	2.24E-06	6.30E-05	Ma06_g25430	chr06	25762570	25774144	+	2933	-	chloride channel protein CLC-c-like	Voltage_CLC
Ma05_g22920	1467.019547	2771.693614	1488.170656	571.3702654	654.4272869	671.2767859	1908.961272	632.3581127	1.593931831	2.24E-06	6.30E-05	Ma05_g22920	chr05	34696085	34700883	+	3033	-	uncharacterized LOC103985668	VWA
Ma06_g15990	39.20415678	239.3412707	2.23785061	0	0	0	93.59442604	0	8.945086603	2.24E-06	6.30E-05	Ma06_g15990	chr06	10857143	10858563	+	1421	-	epidermis-specific secreted glycoprotein EP1	B_lectin
Ma05_g26610	570.0284395	566.9142811	382.6724544	205.4013545	162.3385518	228.3339253	506.5383917	198.6912772	1.3537114	2.25E-06	6.33E-05	Ma05_g26610	chr05	38179414	38181823	-	2303	-	U-box domain-containing protein 4-like	-
Ma09_g14490	1169.067955	1466.472362	644.5009758	323.2204056	281.5559258	373.070184	1093.347098	325.9488384	1.747137424	2.26E-06	6.34E-05	Ma09_g14490	chr09	9892140	9895715	-	1239	-	GLABRA2 expression modulator-like	GRAM
Ma06_g36090	38.42007364	26.3681061	30.21098324	92.7955358	93.85197525	86.09311938	31.66638766	90.91354348	-1.512799624	2.27E-06	6.36E-05	Ma06_g36090	chr06	35688936	35690236	-	1301	-	uncharacterized LOC103990163	-
Ma04_g02140	330.0990001	251.5111658	97.34650155	41.70585879	45.65771769	42.4226965	226.3188892	43.26209099	2.388330158	2.29E-06	6.43E-05	Ma04_g02140	chr04	1880906	1885306	-	3207	-	glutamate receptor 2.7-like	ANF_receptor
Ma03_g13270	9.408997626	8.113263414	8.951402441	35.44997997	47.34874427	42.4226965	8.824554494	41.74047358	-2.240167295	2.31E-06	6.48E-05	Ma03_g13270	chr03	10287787	10288423	+	637	-	protein GLUTAMINE DUMPER 2-like	-
Ma11_g15800	180.3391212	236.2987969	259.5906708	470.2335578	480.251549	466.6496615	225.4095296	472.3782561	-1.071051443	2.38E-06	6.66E-05	Ma11_g15800	chr11	21442771	21444211	+	1441	-	uncharacterized LOC103971699	-
Ma02_g21760	102.7148908	185.5909006	98.46542685	21.89557586	18.60129239	39.92724377	128.9237394	26.80803734	2.280955223	2.39E-06	6.69E-05	Ma02_g21760	chr02	27303352	27318151	-	4131	-	myb-related protein 3R-1-like%2C transcript variant X3	Myb_DNA-binding
Ma10_g16290	181.1232043	139.9537939	616.5278431	27.10880821	26.21091201	53.65223381	312.5349471	35.65731801	3.137076512	2.40E-06	6.70E-05	Ma10_g16290	chr10	28043493	28044801	-	1146	-	chlorophyll a-b binding protein CP26%2C chloroplastic%2C transcript variant X2	-
Ma05_g30580	1653.631333	1464.444046	1378.515976	870.6098022	837.0581577	699.9744923	1498.863785	802.5474841	0.900832421	2.45E-06	6.84E-05	Ma05_g30580	chr05	40913290	40920816	-	2127	-	glutamate--cysteine ligase A%2C chloroplastic-like	-
Ma06_g05230	474.370297	1842.724953	760.8692075	188.719011	171.639198	198.3884925	1025.988153	186.2489005	2.461848798	2.54E-06	7.09E-05	Ma06_g05230	chr06	3881068	3881974	-	608	-	uncharacterized LOC103986878	-
Ma07_g09020	19.60207839	89.24589756	30.21098324	2.085292939	1.691026581	0	46.3529864	1.258773173	5.127302251	2.55E-06	7.11E-05	Ma07_g09020	chr07	6765392	6770665	+	1886	-	regulatory protein NPR1-like	BTB
Ma06_g03700	592.7668505	102.4299506	82.80047258	21.89557586	21.13783226	12.47726368	259.3324246	18.50355727	3.805568197	2.56E-06	7.13E-05	Ma06_g03700	chr06	2692237	2692936	+	700	-	uncharacterized LOC103986701	-
mito1_g00010	20.38616152	4.056631707	7.832477136	86.53965698	136.1276398	63.63404476	10.75842346	95.43378051	-3.122517739	2.58E-06	7.18E-05	mito1_g00010	mito1	86554	87371	+	818	-	ribosomal protein S11%2C mitochondrial	-
Ma03_g25270	260.315601	181.5342689	193.5740778	95.92347521	80.3237626	74.86358207	211.8079826	83.70360663	1.340818269	2.59E-06	7.19E-05	Ma03_g25270	chr03	29378102	29380783	+	566	-	hypoxia-responsive family protein%2C putative%2C expressed	-
Ma10_g27700	1033.421573	1800.13032	1121.163156	529.6644066	486.1701421	499.0905471	1318.238349	504.9750319	1.38420067	2.60E-06	7.22E-05	Ma10_g27700	chr10	34857945	34859432	+	1086	-	GIL1%2C putative%2C expressed	-
Ma03_g31740	870.3322805	632.8345463	1109.973903	2081.122353	2075.735128	2157.31889	871.0469098	2104.725457	-1.273075011	2.61E-06	7.25E-05	Ma03_g31740	chr03	33839235	33842715	+	3361	-	scarecrow-like protein 4	GRAS
Ma08_g25560	355.1896604	241.3695866	819.0533234	2335.528092	1959.054294	2560.334507	471.8708568	2284.972298	-2.276449651	2.66E-06	7.37E-05	Ma08_g25560	chr08	38340148	38342687	-	2431	-	G-type lectin S-receptor-like serine/threonine-protein kinase At1g34300%2C transcript variant X6	Pkinase_Tyr
Ma07_g22640	1228.658273	1078.049876	1512.787013	2388.703062	2646.456599	2477.984566	1273.165054	2504.381409	-0.976451653	2.67E-06	7.38E-05	Ma07_g22640	chr07	30505068	30511680	+	2131	-	protein Hook homolog 2-like	-
Ma04_g29230	13150.64235	3978.541547	4568.572021	1375.250694	751.6613153	1502.262547	7232.585306	1209.724852	2.580125795	2.67E-06	7.38E-05	Ma04_g29230	chr04	30159511	30160981	+	1371	-	Hypothetical protein	-
Ma08_g19130	3384.102813	2553.64966	2691.015359	1578.566755	1532.070083	1503.510273	2876.255944	1538.049037	0.903344854	2.68E-06	7.41E-05	Ma08_g19130	chr08	32932919	32938554	-	1963	-	MLO-like protein 1	-
mito3_g00110	294.0311758	120.6847933	195.8119284	1167.764046	1512.623277	525.2928008	203.5092992	1068.560041	-2.391623255	2.72E-06	7.52E-05	mito3_g00110	mito3	684018	685616	+	1599	-	cytochrome b	-
Ma03_g06030	45.47682186	183.5625848	35.80560976	7.298525288	3.382053162	7.486358207	88.28167213	6.055645552	3.884471651	2.73E-06	7.52E-05	Ma03_g06030	chr03	4159417	4163309	-	1187	-	rac-like GTP-binding protein 3	Ras
Ma09_g19920	93.30589313	84.17510792	41.40023629	238.7660416	235.0526948	253.2884527	72.96041245	242.369063	-1.724661261	2.73E-06	7.53E-05	Ma09_g19920	chr09	26828560	26832839	+	4194	-	receptor-like protein kinase BRI1-like 3	Pkinase
Ma08_g18660	2448.691632	886.374028	525.8948934	234.5954557	140.3552062	190.9021343	1286.986851	188.6175987	2.771395819	2.74E-06	7.53E-05	Ma08_g18660	chr08	32200099	32201871	-	1153	-	protein TIFY 10B-like	Zim
Ma04_g19180	563.7557745	608.4947561	260.7095961	153.269031	96.38851513	117.2862786	477.6533755	122.3146082	1.967119614	2.74E-06	7.53E-05	Ma04_g19180	chr04	21765775	21767574	-	1155	-	zinc transporter 8-like	-
Ma02_g08710	5765.363296	7294.837968	6941.812593	3722.247897	3856.386118	3879.181277	6667.337952	3819.271764	0.803699571	2.76E-06	7.59E-05	Ma02_g08710	chr02	18974502	18978684	+	2474	-	two-component response regulator-like APRR3%2C transcript variant X1	Response_reg
Ma11_g09840	90.95364372	10.14157927	17.90280488	0	0	0	39.66600929	0	7.711140084	2.79E-06	7.66E-05	Ma11_g09840	chr11	9106737	9107959	+	1223	-	E3 ubiquitin-protein ligase PUB23-like	-
Ma07_g28670	42.34048932	134.8830043	3.356775915	0	0	0	60.19342317	0	8.308570668	2.79E-06	7.67E-05	Ma07_g28670	chr07	34642957	34643641	-	685	-	uncharacterized LOC103993094	-
mito11_g00040	365.3827412	192.6900061	247.2824924	1216.76843	1522.769436	615.1290993	268.4517466	1118.222322	-2.057816177	2.83E-06	7.75E-05	mito11_g00040	mito11	51112	53432	-	2321	-	ATP synthase subunit alpha%2C mitochondrial	ATP-synt_ab
Ma05_g12050	32.93149169	22.31147439	17.90280488	112.6058187	69.33208983	127.2680895	24.38192365	103.068666	-2.061635211	2.88E-06	7.90E-05	Ma05_g12050	chr05	8757023	8759877	+	2239	-	O-glucosyltransferase rumi homolog	-
Ma01_g17020	94.08997626	63.89194939	70.49229422	192.8895969	276.482846	183.4157761	76.15807329	217.596073	-1.512239575	2.89E-06	7.90E-05	Ma01_g17020	chr01	12450759	12451369	-	611	-	ocs element-binding factor 1-like	bZIP_1
Ma05_g07250	3005.390659	3384.245002	1788.042638	566.157033	1034.908268	462.9064824	2725.892766	687.9905944	1.98545592	2.89E-06	7.91E-05	Ma05_g07250	chr05	5282201	5283822	-	1382	-	probable WRKY transcription factor 38	WRKY
Ma00_g02930	3.920415678	5.070789634	12.30817836	79.2411317	128.5180202	29.94543283	7.099794556	79.23486156	-3.511409504	2.90E-06	7.92E-05	Ma00_g02930	chrUn_random	22640571	22645710	-	1433	-	Putative NAC domain-containing protein 8	NAM
Ma11_g18220	1305.498421	1128.757773	1295.715503	2013.350333	2192.415962	2003.848547	1243.323899	2069.871614	-0.735423756	2.90E-06	7.92E-05	Ma11_g18220	chr11	23325941	23330705	+	2685	-	probable serine/threonine-protein kinase WNK5	Pkinase
Ma07_g05210	1658.335832	480.7108573	425.191616	132.4161016	135.2821265	136.0021741	854.7461016	134.5668007	2.667841784	2.92E-06	7.98E-05	Ma07_g05210	chr07	3795182	3796305	-	1127	-	uncharacterized LOC103991091	-
Ma10_g02150	504.1654562	281.9359037	663.522706	96.96612168	142.0462328	148.4794378	483.2080219	129.1639308	1.903507669	2.98E-06	8.13E-05	Ma10_g02150	chr10	7412174	7414299	-	1170	-	short-chain dehydrogenase TIC 32%2C chloroplastic-like	adh_short
Ma10_g26100	105.0671402	67.9485811	33.56775915	3.127939409	0	7.486358207	68.86116014	3.538099205	4.365549426	3.01E-06	8.19E-05	Ma10_g26100	chr10	33962202	33962761	-	475	-	uncharacterized LOC103969265	-
Ma02_g22720	218.7591948	112.5715299	89.51402441	29.19410115	33.82053162	31.19315919	140.281583	31.40259732	2.161847555	3.03E-06	8.24E-05	Ma02_g22720	chr02	27963629	27965309	+	1273	-	putative 12-oxophytodienoate reductase 5	Oxidored_FMN
Ma02_g16890	39.98823991	45.63710671	74.96799545	188.719011	146.2737993	165.9476069	53.53111402	166.9801391	-1.649894281	3.03E-06	8.24E-05	Ma02_g16890	chr02	24038670	24043507	+	3125	-	homeobox-leucine zipper protein ROC8-like	START
Ma07_g27300	586.4941854	476.6542256	768.7016846	264.8322033	233.3616682	272.0043482	610.6166985	256.7327399	1.250506272	3.06E-06	8.30E-05	Ma07_g27300	chr07	33750922	33755936	+	2626	-	type I inositol 1%2C4%2C5-trisphosphate 5-phosphatase CVP2-like%2C transcript variant X2	Exo_endo_phos
Ma09_g17580	360.6782423	320.4739049	281.9691769	151.1837381	169.1026581	160.9567014	321.0404414	160.4143659	1.002022917	3.06E-06	8.30E-05	Ma09_g17580	chr09	13164843	13167223	-	872	-	uncharacterized LOC103998293	-
Ma11_g22280	110.5557221	31.43889573	33.56775915	1.04264647	5.918593034	2.495452736	58.52079233	3.152230746	4.174005756	3.06E-06	8.30E-05	Ma11_g22280	chr11	26109110	26109684	-	575	-	zinc finger protein ZAT11-like	-
Ma11_g04880	1317.259668	1412.721992	1515.024863	2766.141084	3971.375926	2643.932173	1415.002174	3127.149728	-1.144528466	3.09E-06	8.36E-05	Ma11_g04880	chr11	3810624	3811899	+	1276	-	ocs element-binding factor 1-like	bZIP_1
Ma07_g12490	269.7245986	62.87779146	41.40023629	6.255878818	0	0	124.6675421	2.085292939	5.906358627	3.10E-06	8.39E-05	Ma07_g12490	chr07	9400237	9401419	+	1183	-	uncharacterized LOC103991514	-
Ma08_g12710	360.6782423	20.28315854	184.6226753	12.51175764	8.455132906	9.981810942	188.5280254	10.31623383	4.195031458	3.13E-06	8.46E-05	Ma08_g12710	chr08	9707913	9708481	+	569	-	phylloplanin-like	-
Ma06_g12290	72.91973161	503.0223317	33.56775915	10.4264647	9.300646196	7.486358207	203.1699408	9.071156367	4.482094289	3.14E-06	8.49E-05	Ma06_g12290	chr06	8541646	8542684	+	1039	-	RING-H2 finger protein ATL3-like	-
Ma10_g08010	645.3004206	138.939636	118.6060823	31.27939409	21.13783226	36.18406467	300.948713	29.53376367	3.354836446	3.15E-06	8.51E-05	Ma10_g08010	chr10	22324424	22327422	+	2423	-	Probable metal-nicotianamine transporter YSL12	OPT
Ma05_g13590	159.9529597	138.939636	149.9359909	49.00438407	46.50323098	73.6158557	149.6095288	56.37449025	1.420257555	3.16E-06	8.53E-05	Ma05_g13590	chr05	9879433	9881398	-	1432	-	dof zinc finger protein DOF4.6-like	zf-Dof
Ma05_g23250	1219.249276	1055.738402	1102.141426	626.6305283	513.2265674	660.0472486	1125.709701	599.9681147	0.909627618	3.18E-06	8.57E-05	Ma05_g23250	chr05	35269062	35285790	+	2701	-	oxysterol-binding protein-related protein 2A-like%2C transcript variant X2	-
Ma02_g00310	654.7094182	629.7920725	533.7273706	344.073335	253.6539872	275.7475273	606.0762871	291.1582831	1.059027891	3.24E-06	8.71E-05	Ma02_g00310	chr02	4385974	4405557	+	1818	-	probable protein phosphatase 2C 33	PP2C
Ma08_g10220	2759.188554	1551.661628	1470.267851	744.4495793	620.6067553	627.606363	1927.039344	664.2208992	1.53706305	3.26E-06	8.76E-05	Ma08_g10220	chr08	7442353	7450456	-	2268	-	probable protein phosphatase 2C 33	PP2C
mito6_g00040	18.81799525	7.099105488	13.42710366	79.2411317	107.3801879	48.66132834	13.1147348	78.42754931	-2.570249506	3.26E-06	8.76E-05	mito6_g00040	mito6	92019	92904	-	352	-	Hypothetical protein	-
Ma08_g29430	562.1876082	546.6311225	663.522706	309.6660015	264.6456599	333.1429402	590.7804789	302.4848672	0.967376241	3.27E-06	8.78E-05	Ma08_g29430	chr08	41023041	41026467	-	3427	-	putative receptor protein kinase CRINKLY4	Pkinase
Ma06_g36780	99.57855821	35.49552744	70.49229422	282.5571933	291.7020852	235.8202835	68.52212663	270.0265207	-1.973725059	3.27E-06	8.78E-05	Ma06_g36780	chr06	36055728	36058646	+	1257	-	probable WRKY transcription factor 57	WRKY
Ma10_g18820	337.9398314	51.72205427	314.4180107	33.36468703	17.7557791	13.72499005	234.6932988	21.61515206	3.439034072	3.28E-06	8.78E-05	Ma10_g18820	chr10	29609647	29611888	+	1277	-	homeobox-leucine zipper protein HOX21-like%2C transcript variant X1	Homeobox
Ma04_g16070	189.7481188	146.0387415	151.0549162	63.60143465	69.33208983	74.86358207	162.2805922	69.26570218	1.233226577	3.28E-06	8.79E-05	Ma04_g16070	chr04	14731681	14733788	+	2108	-	uncharacterized LOC103981791	Arm
Ma04_g23910	445.359221	2969.45441	803.3883691	156.3969705	166.5661182	163.4521542	1406.067333	162.1384143	3.116210255	3.32E-06	8.88E-05	Ma04_g23910	chr04	25979328	25983597	+	3534	-	trihelix transcription factor GTL1-like%2C transcript variant X2	-
Ma08_g20870	47.04498813	85.18926585	13.42710366	1.04264647	0	1.247726368	48.55378588	0.763457612	6.113726635	3.35E-06	8.96E-05	Ma08_g20870	chr08	34933483	34934447	-	965	-	uncharacterized LOC103995080	-
Ma10_g25410	217.9751117	226.1572177	78.32477136	36.49262644	25.36539872	38.6795174	174.1523669	33.51251419	2.385070428	3.39E-06	9.05E-05	Ma10_g25410	chr10	33561576	33564247	+	996	-	uncharacterized LOC103969204%2C transcript variant X1	-
Ma05_g21010	926.0021831	933.0252927	996.9624469	589.0952554	615.5336755	556.48596	951.9966409	587.038297	0.696144422	3.42E-06	9.11E-05	Ma05_g21010	chr05	32724835	32728736	-	837	-	60S ribosomal protein L17	-
Ma05_g31450	147.4076295	212.9731646	83.91939789	39.62056585	21.98334555	32.44088556	148.100064	31.34826565	2.246780489	3.43E-06	9.15E-05	Ma05_g31450	chr05	41361511	41366188	+	1867	-	fasciclin-like arabinogalactan protein 4%2C transcript variant X2	-
Ma09_g15300	401.4505654	398.5640652	148.8170656	78.19848523	73.55965628	69.8726766	316.2772321	73.87693937	2.098821657	3.44E-06	9.17E-05	Ma09_g15300	chr09	10610662	10616090	-	2208	-	protein trichome birefringence-like 14%2C transcript variant X2	-
Ma04_g00530	74.48789788	93.30252927	85.03832319	18.76763645	10.14615949	28.69770646	84.27625011	19.20383413	2.160614514	3.45E-06	9.18E-05	Ma04_g00530	chr04	460628	461977	+	1207	-	homeobox-leucine zipper protein ATHB-13-like	Homeobox
Ma09_g05500	590.4146011	1312.320357	256.2338949	130.3308087	104.843648	84.84539301	719.6562844	106.6732832	2.753508541	3.50E-06	9.30E-05	Ma09_g05500	chr09	3537925	3541829	+	1588	-	protein BZR1 homolog 3	-
Ma06_g00820	216.4069454	131.8405305	71.61121953	32.32204056	10.99167278	16.22044278	139.9528985	19.84471871	2.825184756	3.58E-06	9.52E-05	Ma06_g00820	chr06	671672	673208	+	1175	-	protein YLS9-like	-
Ma05_g21200	6019.406232	4526.186827	6315.214422	3059.124742	2727.625875	2594.023119	5620.26916	2793.591245	1.008476458	3.59E-06	9.52E-05	Ma05_g21200	chr05	32869323	32874958	-	1665	-	enolase-like	-
Ma08_g24010	217.1910285	295.1199567	271.8988492	105.3072934	128.5180202	117.2862786	261.4032781	117.0371974	1.155714498	3.61E-06	9.58E-05	Ma08_g24010	chr08	37322483	37323561	-	1079	-	BRI1 kinase inhibitor 1-like	-
Ma07_g24470	181.9072874	187.6192165	221.5472104	344.073335	402.4643263	419.2360596	197.0245714	388.5912403	-0.981774192	3.62E-06	9.58E-05	Ma07_g24470	chr07	31834035	31836461	+	2427	-	transcription factor TCP20-like%2C transcript variant X1	TCP
Ma09_g08620	530.8242828	452.3144354	532.6084453	271.0880821	188.5494638	245.8020945	505.2490545	235.1465468	1.105950481	3.62E-06	9.60E-05	Ma09_g08620	chr09	5713667	5714448	+	782	-	protein YLS9-like	-
Ma08_g27900	99.57855821	131.8405305	1.118925305	0	0	0	77.51267133	0	8.67388257	3.64E-06	9.63E-05	Ma08_g27900	chr08	40013387	40014737	+	1273	-	gibberellin 2-beta-dioxygenase 1-like%2C transcript variant X1	2OG-FeII_Oxy
Ma04_g06860	263.4519335	96.34500305	12.30817836	4.170585879	0	0	124.0350383	1.390195293	6.485393602	3.68E-06	9.71E-05	Ma04_g06860	chr04	4997259	4999268	+	1130	-	phosphatase%2C putative%2C expressed	-
Ma11_g20110	82.32872923	643.9902835	29.09205793	0	0	0	251.8036902	0	10.37292171	3.68E-06	9.71E-05	Ma11_g20110	chr11	24697008	24698832	+	1342	-	dof zinc finger protein DOF1.8-like	zf-Dof
Ma04_g06920	25.87474347	38.53800122	20.14065549	2.085292939	2.536539872	1.247726368	28.18446673	1.956519726	3.807105949	3.73E-06	9.83E-05	Ma04_g06920	chr04	5039568	5043901	+	1842	-	calcium-dependent protein kinase 8-like	Pkinase
Ma04_g29120	125.4533017	70.99105488	26.85420732	6.255878818	8.455132906	8.734084574	74.43285463	7.815032099	3.257284769	3.75E-06	9.89E-05	Ma04_g29120	chr04	30079346	30081096	+	920	-	calmodulin-like%2C transcript variant X1	-
Ma10_g26880	196.804867	403.6348549	60.42196648	20.85292939	21.13783226	31.19315919	220.2872295	24.39464028	3.179648858	3.76E-06	9.89E-05	Ma10_g26880	chr10	34365974	34366635	-	586	-	uncharacterized LOC103969337	-
novel.432	32.14740856	65.92026524	21.2595808	1.04264647	3.382053162	0	39.77575153	1.474899877	4.624573335	3.77E-06	9.92E-05	-	chr05	9873486	9876178	+	2693	-	-	-
Ma11_g13590	112.1238884	104.4582665	167.8387958	38.57791938	38.89361137	48.66132834	128.1403169	42.04428636	1.610353871	3.84E-06	0.00010106	Ma11_g13590	chr11	18235362	18238811	+	1311	-	uncharacterized LOC103973465%2C transcript variant X2	-
Ma09_g09410	96.44222567	163.2794262	66.016593	21.89557586	8.455132906	22.45907462	108.579415	17.60326113	2.642287338	3.85E-06	0.00010106	Ma09_g09410	chr09	6199809	6200960	+	993	-	homeobox-leucine zipper protein HAT22-like%2C transcript variant X1	Homeobox
Ma10_g20510	1078.898395	392.4791177	118.6060823	62.55878818	34.66604491	52.40450745	529.9945315	49.87644685	3.412000821	3.86E-06	0.000101236	Ma10_g20510	chr10	30638181	30641968	-	2365	-	polyphenol oxidase I%2C chloroplastic-like	-
Ma04_g02090	58.02215203	90.26005549	19.02173019	4.170585879	0.845513291	4.990905471	55.76797923	3.335668213	4.117968921	3.88E-06	0.000101858	Ma04_g02090	chr04	1836722	1837761	+	1040	-	uncharacterized LOC103980289	-
Ma11_g17230	168.5778741	93.30252927	104.0600534	33.36468703	30.43847846	41.17497014	121.9801523	34.99271188	1.812555126	3.92E-06	0.000102711	Ma11_g17230	chr11	22584091	22588997	+	2619	-	E3 ubiquitin-protein ligase RNF170-like%2C transcript variant X1	-
Ma09_g04060	412.4277293	301.2049043	316.6558614	105.3072934	59.18593034	137.2499005	343.4294983	100.5810414	1.779165417	3.94E-06	0.00010312	Ma09_g04060	chr09	2658128	2665309	+	3593	-	125 kDa kinesin-related protein-like	Kinesin
Ma03_g06090	905.6160215	1010.101295	1161.444467	1826.716615	1743.448405	1946.453134	1025.720594	1838.872718	-0.84273115	3.97E-06	0.000103906	Ma03_g06090	chr03	4208567	4216635	-	3126	-	potassium transporter 6-like	K_trans
mito11_g00030	20.38616152	9.127421341	6.713551831	143.8852128	96.38851513	47.41360198	12.07571157	95.89577664	-2.966990687	4.01E-06	0.000104702	mito11_g00030	mito11	49349	50775	+	493	-	Putative uncharacterized protein	-
Ma10_g14890	134.0782162	95.33084512	82.80047258	35.44997997	34.66604491	28.69770646	104.0698446	32.93791045	1.659689855	4.02E-06	0.00010487	Ma10_g14890	chr10	27175570	27179541	-	1719	-	protein cfxQ homolog	AAA
Ma06_g08260	2728.609312	1413.73615	941.0161816	438.9541637	450.6585839	385.5474476	1694.453881	425.0533984	1.995241502	4.07E-06	0.000106201	Ma06_g08260	chr06	5851915	5863457	-	2922	-	copper amine oxidase 1-like	-
Ma07_g16310	58.80623517	491.8665945	3.356775915	0	1.691026581	2.495452736	184.6765352	1.395493106	7.065858039	4.08E-06	0.000106249	Ma07_g16310	chr07	13153335	13154809	+	1130	-	Putative Probable WRKY transcription factor 40	WRKY
Ma05_g13140	1436.440304	1510.081153	1530.689817	965.4906309	991.7870898	903.3538903	1492.403758	953.5438703	0.645349539	4.11E-06	0.000107113	Ma05_g13140	chr05	9520570	9525371	-	904	-	ubiquitin-conjugating enzyme E2 4-like	UQ_con
Ma10_g01840	107.4193896	91.27421341	292.0395046	770.5157411	805.7741659	761.1130843	163.5777025	779.1343304	-2.254649626	4.15E-06	0.000108026	Ma10_g01840	chr10	5323530	5324090	-	561	-	sigma factor binding protein 1%2C chloroplastic-like	-
Ma05_g21920	1919.435516	982.7190311	829.1236511	333.6468703	383.0175206	374.3179103	1243.759399	363.6607671	1.774568159	4.17E-06	0.000108507	Ma05_g21920	chr05	33675653	33678673	+	3021	-	AP003256-AK101847 - NBS/LRR genes that are S-rich%2Cdivergent TIR%2C divergent NBS%2C expressed	-
Ma05_g11910	2353.817573	2491.786026	984.6542685	539.0482248	478.5605225	586.4313929	1943.419289	534.6800467	1.862366971	4.18E-06	0.000108507	Ma05_g11910	chr05	8689218	8692746	+	1454	-	uncharacterized LOC103984499	-
Ma10_g27630	6.272665084	11.15573719	26.85420732	80.28377816	95.54300183	92.33175122	14.76086987	89.38617707	-2.626422035	4.21E-06	0.000109239	Ma10_g27630	chr10	34830946	34831500	+	555	-	uncharacterized LOC103969951	-
Ma07_g25760	52.53357008	198.7749537	23.49743141	6.255878818	5.073079743	1.247726368	91.60198505	4.19222831	4.423816908	4.22E-06	0.000109476	Ma07_g25760	chr07	32747293	32748009	-	717	-	uncharacterized LOC103992718	-
Ma05_g08490	800.5488814	1230.173565	1244.244939	450.4232749	238.4347479	384.2997213	1091.655795	357.719248	1.610458269	4.23E-06	0.000109675	Ma05_g08490	chr05	6239075	6244391	+	2823	-	lysosomal beta glucosidase-like%2C transcript variant X1	Glyco_hydro_3
Ma00_g03850	35.2837411	25.35394817	57.06519056	126.1602228	140.3552062	129.7635422	39.23429328	132.0929904	-1.759501855	4.26E-06	0.000110369	Ma00_g03850	chrUn_random	31609057	31624961	+	1518	-	uncharacterized LOC103973737%2C transcript variant X2	-
Ma06_g18050	1960.991922	1749.422424	1722.026045	3111.257066	3198.576778	2763.713905	1810.813463	3024.515916	-0.739971333	4.29E-06	0.000111024	Ma06_g18050	chr06	12236164	12237935	-	1612	-	ANAC083 transcription factor	NAM
Ma05_g01200	82.32872923	69.97689695	27.97313263	10.4264647	3.382053162	2.495452736	60.0929196	5.434656865	3.466384831	4.36E-06	0.000112703	Ma05_g01200	chr05	721988	724029	+	1851	-	probable pectinesterase/pectinesterase inhibitor 51	-
Ma06_g04150	39.20415678	75.04768658	11.18925305	0	0	1.247726368	41.8136988	0.415908789	6.822143919	4.40E-06	0.000113768	Ma06_g04150	chr06	3026440	3027821	-	1382	-	U-box domain-containing protein 21-like	U-box
Ma05_g29980	2473.782293	6929.741114	3152.012585	1106.247904	973.1857974	1075.540129	4185.178664	1051.657944	1.992629329	4.47E-06	0.000115301	Ma05_g29980	chr05	40494692	40505462	-	2235	-	alpha-L-arabinofuranosidase 1-like	-
Ma06_g12780	257.9633516	109.5290561	19.02173019	6.255878818	10.14615949	3.743179103	128.838046	6.715072469	4.244668519	4.47E-06	0.000115361	Ma06_g12780	chr06	8832814	8834396	-	1583	-	U-box domain-containing protein 21-like	U-box
Ma06_g11380	55.66990262	88.23173963	68.25444361	22.93822233	11.83718607	9.981810942	70.71869529	14.91907311	2.239566243	4.57E-06	0.000117804	Ma06_g11380	chr06	7952081	7954201	+	1278	-	probable transcription factor GLK2	Myb_DNA-binding
Ma09_g09110	1089.875558	2047.584854	2125.95808	585.967316	569.0304446	683.7540495	1754.472831	612.91727	1.517262723	4.59E-06	0.000118064	Ma09_g09110	chr09	6041291	6057132	-	3242	-	uncharacterized LOC103997509	-
Ma05_g27280	757.4243089	641.9619677	626.5981709	362.8409714	397.3912466	374.3179103	675.3281492	378.1833761	0.836956569	4.61E-06	0.000118688	Ma05_g27280	chr05	38639232	38645995	-	1824	-	serine/threonine-protein kinase PBS1-like	Pkinase
Ma01_g21910	76.84014728	262.666903	6.713551831	3.127939409	3.382053162	2.495452736	115.4068674	3.001815102	5.256470876	4.64E-06	0.000119254	Ma01_g21910	chr01	22181049	22181533	-	485	-	uncharacterized LOC103973327	-
Ma08_g27070	214.054696	114.5998457	189.0983766	50.04703054	14.37372594	31.19315919	172.5843061	31.87130523	2.445067282	4.65E-06	0.000119473	Ma08_g27070	chr08	39458158	39460838	-	1727	-	cytochrome P450 90B1-like	p450
Ma05_g28060	80.76056296	99.38747683	26.85420732	9.383818227	5.918593034	9.981810942	69.00074904	8.428074068	3.051137202	4.67E-06	0.000119922	Ma05_g28060	chr05	39147150	39154698	+	3244	-	formin-like protein 1	FH2
novel.322	21.17024466	10.14157927	29.09205793	0	0	0	20.13462729	0	6.727071579	4.68E-06	0.000120036	-	chr04	28454133	28455571	+	732	-	-	-
Ma07_g01650	1866.117863	324.5305366	472.1864788	91.75288933	125.135967	107.3044676	887.611626	108.0644413	3.038103882	4.69E-06	0.000120209	Ma07_g01650	chr07	1284818	1289151	-	1644	-	purple acid phosphatase 2-like	Metallophos
Ma11_g19050	1996.275663	688.6132323	632.1927974	264.8322033	125.9814803	182.1680497	1105.693898	190.9939111	2.534463679	4.70E-06	0.000120209	Ma11_g19050	chr11	24002000	24002749	-	750	-	uncharacterized LOC103971974	-
Ma06_g03560	27.44290974	46.65126463	6.713551831	256.4910315	139.5096929	229.5816517	26.93590874	208.5274587	-2.947338242	4.73E-06	0.000121024	Ma06_g03560	chr06	2593343	2593663	-	321	-	flowering-promoting factor 1-like protein 3	-
Ma11_g00840	63.51073398	107.5007402	207.0011815	12.51175764	0	2.495452736	126.0042186	5.002403457	4.666039352	4.87E-06	0.000124341	Ma11_g00840	chr11	616393	618542	-	1377	-	uncharacterized LOC103970822	-
Ma07_g05460	4746.839303	2919.760671	1775.734459	939.4244692	658.6548534	924.5652385	3147.444811	840.8815204	1.904692098	4.87E-06	0.000124385	Ma07_g05460	chr07	3951727	3964551	-	2261	-	synaptotagmin-5-like	C2
Ma04_g29720	635.1073398	683.5424427	1139.065961	2128.041445	2336.998735	1991.371283	819.238581	2152.137154	-1.394328974	4.91E-06	0.000125262	Ma04_g29720	chr04	30559299	30564892	-	1603	-	serine/threonine-protein kinase SAPK10-like	Pkinase
Ma02_g14340	87.03322805	47.66542256	156.6495427	12.51175764	18.60129239	16.22044278	97.11606444	15.77783094	2.616107359	4.95E-06	0.000126106	Ma02_g14340	chr02	22452729	22455552	+	1916	-	protein NRT1/ PTR FAMILY 2.13-like	-
Ma02_g23650	123.1010523	88.23173963	16.78387958	6.255878818	2.536539872	6.238631839	76.0388905	5.010350176	3.950146586	4.96E-06	0.000126171	Ma02_g23650	chr02	28577397	28578973	+	913	-	Putative Protein TIFY 10A	Zim
Ma05_g04240	189.7481188	1831.569216	8.951402441	0	0.845513291	2.495452736	676.7562457	1.113655342	9.284870157	4.97E-06	0.000126446	Ma05_g04240	chr05	3229972	3231753	+	1782	-	CBL-interacting serine/threonine-protein kinase 5-like	Pkinase
Ma07_g09150	889.1502757	11501.56505	174.5523476	163.6954957	64.25901008	109.7999204	4188.422557	112.5848087	5.217658556	4.98E-06	0.00012652	Ma07_g09150	chr07	6875610	6877309	+	1700	-	zinc finger CCCH domain-containing protein 2-like	zf-CCCH
Ma06_g34200	2645.496499	1505.010363	1451.246121	746.5348723	443.0489643	576.4495819	1867.250994	588.6778062	1.666064633	5.01E-06	0.000127316	Ma06_g34200	chr06	34552882	34556187	+	2926	-	protein trichome birefringence-like 28	-
Ma09_g10790	853.8665346	7260.356598	61.54089178	10.4264647	0	6.238631839	2725.254675	5.555032179	8.945147026	5.13E-06	0.000130115	Ma09_g10790	chr09	7339919	7341077	+	975	-	probable xyloglucan endotransglucosylase/hydrolase protein 23	-
Ma06_g28600	36.06782423	369.1534854	16.78387958	2.085292939	1.691026581	6.238631839	140.6683964	3.33831712	5.431027417	5.17E-06	0.000131177	Ma06_g28600	chr06	30237170	30238608	-	1253	-	gibberellin 2-beta-dioxygenase 1-like	2OG-FeII_Oxy
Ma05_g12300	79.19239669	27.38226402	5.594626526	0	0	0	37.38976241	0	7.62573325	5.18E-06	0.000131205	Ma05_g12300	chr05	8914793	8915563	-	771	-	Putative Ethylene-responsive transcription factor ERF105	AP2
Ma05_g24260	678.2319122	95.33084512	23.49743141	0	0	0	265.6867296	0	10.45068333	5.18E-06	0.000131206	Ma05_g24260	chr05	36533325	36534537	+	1048	-	probable xyloglucan endotransglucosylase/hydrolase protein 23	-
Ma05_g09650	405.3709811	522.2913323	416.2402135	221.0410516	237.5892347	233.3248308	447.967509	230.6517057	0.95692049	5.21E-06	0.000131825	Ma05_g09650	chr05	6965003	6971325	+	1942	-	DEAD-box ATP-dependent RNA helicase 36	DEAD
Ma10_g27900	0.784083136	0	7.832477136	50.04703054	59.18593034	49.90905471	2.872186757	53.04733853	-4.285032897	5.27E-06	0.000133263	Ma10_g27900	chr10	34972063	34977612	+	4552	-	ABC transporter C family member 8%2C transcript variant X2	ABC_membrane
Ma02_g11960	126.2373848	103.4441085	202.5254802	388.9071332	472.6419294	381.8042685	144.0689912	414.4511104	-1.527927647	5.28E-06	0.000133292	Ma02_g11960	chr02	20876399	20878282	-	1884	-	cytochrome P450 86B1-like	p450
Ma02_g19100	51.74948695	27.38226402	71.61121953	9.383818227	4.227566453	6.238631839	50.24765683	6.616672173	2.93655127	5.37E-06	0.000135386	Ma02_g19100	chr02	25397808	25401698	+	1315	-	peroxisomal membrane protein 13-like	-
Ma04_g35450	40.77232305	81.13263414	51.47056404	198.1028292	167.4116315	164.6998805	57.79184041	176.7381138	-1.617835985	5.43E-06	0.000136844	Ma04_g35450	chr04	34240108	34241694	-	1587	-	metalloendoproteinase 1-like	PG_binding_1
Ma03_g17220	17.24982898	92.28837134	7.832477136	0	0	0	39.12355915	0	7.68629386	5.44E-06	0.000137035	Ma03_g17220	chr03	22452084	22453694	+	1611	-	uncharacterized LOC103978433	-
Ma08_g02580	284.6221782	338.7287476	331.2018903	177.2498998	158.9564986	169.690786	318.184272	168.6323948	0.915606047	5.53E-06	0.000139156	Ma08_g02580	chr08	1955724	1956959	+	1101	-	Hypothetical protein	-
novel.567	7.840831355	2.028315854	3.356775915	28.15145468	39.73912466	48.66132834	4.408641041	38.85063589	-3.084890974	5.56E-06	0.000139788	-	chr06	26294998	26297186	+	632	-	-	-
Ma10_g20500	854.6506177	1589.185471	895.1402441	395.163012	348.3514757	430.4655969	1112.992111	391.3266949	1.508460425	5.60E-06	0.00014077	Ma10_g20500	chr10	30633117	30636296	-	2296	-	tubby-like F-box protein 5%2C transcript variant X1	Tub
Ma04_g08290	160.7370428	139.9537939	58.18411587	25.02351527	20.29231897	7.486358207	119.6249842	17.60073082	2.753620621	5.65E-06	0.000141666	Ma04_g08290	chr04	5962066	5963750	+	1443	-	uncharacterized LOC103980924	-
Ma05_g27860	36.06782423	19.26900061	23.49743141	79.2411317	88.77889551	97.32265669	26.27808542	88.4475613	-1.734498816	5.65E-06	0.000141666	Ma05_g27860	chr05	38990193	38994802	-	1645	-	uncharacterized LOC103986415	-
Ma08_g00130	1139.272796	1046.61098	1021.578804	633.9290536	557.1932585	673.7722386	1069.154193	621.6315169	0.784093492	5.65E-06	0.000141666	Ma08_g00130	chr08	116488	119529	-	1329	-	annexin D3-like	-
Ma05_g28030	638.2436723	576.0417024	550.5112501	355.5424462	327.2136435	291.9679701	588.2655416	324.9080199	0.856086267	5.66E-06	0.000141731	Ma05_g28030	chr05	39118736	39121399	-	482	-	60S ribosomal protein L38-like	-
Ma04_g15190	584.141936	595.310703	381.5535291	228.3395769	169.1026581	223.3430198	520.3353894	206.9284183	1.333083244	5.72E-06	0.000143254	Ma04_g15190	chr04	11490194	11499147	+	2752	-	probable LRR receptor-like serine/threonine-protein kinase MRH1%2C transcript variant X2	Pkinase_Tyr
Ma09_g24100	202.293449	199.7891116	126.4385595	70.89995994	51.57631072	38.6795174	176.1737067	53.71859602	1.71146517	5.80E-06	0.000145	Ma09_g24100	chr09	35775015	35775284	-	270	-	cyclin-dependent protein kinase inhibitor SMR1-like	-
Ma05_g16480	7.05674822	0	0	57.34555583	54.1128506	149.7271641	2.352249407	87.06185685	-5.110819329	5.84E-06	0.000145807	Ma05_g16480	chr05	16725706	16728593	-	1071	-	leucoanthocyanidin reductase-like	NmrA
Ma04_g16570	10.9771639	9.127421341	15.66495427	50.04703054	50.73079743	42.4226965	11.92317984	47.73350816	-2.016003489	5.84E-06	0.000145807	Ma04_g16570	chr04	15976233	15980127	+	2028	-	protein trichome birefringence-like 42%2C transcript variant X1	-
Ma05_g28580	43.12457245	104.4582665	26.85420732	2.085292939	5.073079743	7.486358207	58.14568208	4.881576963	3.591018105	5.85E-06	0.000145807	Ma05_g28580	chr05	39542012	39543341	+	1236	-	protein TRANSPARENT TESTA 1-like	-
Ma06_g11320	21.17024466	13.18405305	15.66495427	0	0	0	16.67308399	0	6.460336052	5.90E-06	0.000147179	Ma06_g11320	chr06	7930502	7934075	+	976	-	delta(7)-sterol-C5(6)-desaturase-like	-
Ma08_g15320	638.2436723	695.7123378	524.7759681	336.7748097	311.1488909	333.1429402	619.5773261	327.0222136	0.923149831	5.98E-06	0.000148971	Ma08_g15320	chr08	15401258	15404904	+	1153	-	uncharacterized LOC103994610	-
Ma03_g16340	896.2070239	917.8129238	1144.660587	1710.982857	1780.65099	1768.028263	986.226845	1753.220703	-0.830786351	5.99E-06	0.0001491	Ma03_g16340	chr03	18579684	18587430	-	4066	-	RING finger and CHY zinc finger domain-containing protein 1-like%2C transcript variant X7	zf-CHY
Ma06_g10290	44.69273873	19.26900061	29.09205793	3.127939409	0.845513291	0	31.01793242	1.324484233	4.523224557	6.03E-06	0.000150002	Ma06_g10290	chr06	7118923	7121022	-	1422	-	Peroxidase 4	-
Ma05_g25550	584.9260191	536.4895433	538.2030718	344.073335	311.9944042	334.3906666	553.2062114	330.1528019	0.746410703	6.05E-06	0.000150213	Ma05_g25550	chr05	37453942	37456875	+	750	-	probable signal peptidase complex subunit 2	-
novel.395	189.7481188	280.9217457	43.6380869	8.341171757	1.691026581	19.96362188	171.4359838	9.998606741	4.128241271	6.08E-06	0.000150695	-	chr04	30801753	30802571	-	289	-	-	-
Ma02_g22520	1472.508129	960.4075567	1013.746326	472.3188508	519.1451604	546.5041491	1148.887337	512.6560534	1.165069998	6.08E-06	0.000150695	Ma02_g22520	chr02	27813789	27822762	+	2111	-	uncharacterized protein At1g04910-like%2C transcript variant X2	-
Ma06_g23050	145.8394632	60.84947561	177.9091235	762.1745693	947.8203987	353.1065621	128.1993541	687.70051	-2.424140905	6.10E-06	0.000151126	Ma06_g23050	chr06	20183254	20183644	-	391	-	Predicted protein	-
Ma02_g18960	217.1910285	561.8434914	31.32990854	9.383818227	5.918593034	24.95452736	270.1214762	13.41897954	4.34614301	6.12E-06	0.000151445	Ma02_g18960	chr02	25296192	25296846	+	655	-	serine/arginine-rich splicing factor SR45-like	-
Ma10_g07640	134.8622993	217.0297963	114.1303811	33.36468703	45.65771769	53.65223381	155.3408256	44.22487951	1.815514755	6.22E-06	0.00015377	Ma10_g07640	chr10	21995872	21996928	+	1057	-	uncharacterized LOC104000176	-
Ma09_g07160	10232.28492	17749.79203	7445.32898	4060.065353	2989.734995	3623.397372	11809.13531	3557.732573	1.730920234	6.22E-06	0.00015377	Ma09_g07160	chr09	4633809	4639815	-	1717	-	serine carboxypeptidase 1-like	Peptidase_S10
Ma03_g07070	18.81799525	115.6140037	158.8873933	10.4264647	3.382053162	2.495452736	97.77313075	5.434656865	4.163442402	6.29E-06	0.000155491	Ma03_g07070	chr03	4855412	4855823	-	338	-	Hypothetical protein	-
novel.43	162.3052091	28.39642195	91.75187502	746.5348723	418.5290788	787.3153381	94.15116868	650.7930964	-2.785729569	6.32E-06	0.000156109	-	chr01	77152	78568	-	795	-	PF02298:Plastocyanin-like domain	Cu_bind_like
Ma06_g14930	58.02215203	66.93442317	44.75701221	17.72498998	7.609619615	9.981810942	56.5711958	11.77214018	2.275005149	6.33E-06	0.00015614	Ma06_g14930	chr06	10169012	10173929	-	1518	-	uncharacterized LOC103987724	-
Ma01_g18990	98.01039194	25.35394817	57.06519056	265.8748498	317.067484	283.2338855	60.14317689	288.7254064	-2.256971183	6.36E-06	0.000156675	Ma01_g18990	chr01	14371123	14389228	-	3894	-	histidine kinase 5%2C transcript variant X3	HATPase_c
Ma05_g20330	399.8823991	234.2704811	144.3413644	62.55878818	16.91026581	41.17497014	259.4980815	40.21467471	2.696643414	6.38E-06	0.000157095	Ma05_g20330	chr05	31981635	31985568	-	3384	-	WEB family protein At3g02930%2C chloroplastic-like	-
Ma09_g24520	38.42007364	121.6989512	184.6226753	15.63969705	16.91026581	12.47726368	114.9139001	15.00907551	2.927660623	6.43E-06	0.000158118	Ma09_g24520	chr09	36179911	36182176	+	1176	-	GDSL esterase/lipase At5g55050-like	Lipase_GDSL
Ma10_g21370	314.4173374	402.6206969	316.6558614	641.2275788	749.9702887	627.606363	344.5646319	672.9347435	-0.966990968	6.48E-06	0.000159415	Ma10_g21370	chr10	31205969	31209505	-	1430	-	monoglyceride lipase	-
Ma11_g04180	89.38547745	151.1095311	17.90280488	4.170585879	5.918593034	0	86.13260448	3.363059638	4.626834099	6.51E-06	0.000159888	Ma11_g04180	chr11	3306270	3307927	-	1316	-	S-norcoclaurine synthase 1-like	2OG-FeII_Oxy
Ma08_g14740	73.70381474	179.505953	53.70841465	11.46911117	20.29231897	9.981810942	102.3060608	13.91441369	2.862183806	6.53E-06	0.000160182	Ma08_g14740	chr08	14666638	14667890	+	1171	-	Germin-like protein 5-1	-
Ma02_g12580	214.054696	15.2123689	3.356775915	0	0	0	77.54128027	0	8.675599628	6.53E-06	0.000160245	Ma02_g12580	chr02	21254652	21257645	+	2994	-	probable leucine-rich repeat receptor-like protein kinase At1g35710	LRRNT_2
Ma10_g22710	313.6332542	766.7033927	488.9703584	177.2498998	138.6641797	129.7635422	523.1023351	148.5592072	1.815030913	6.61E-06	0.000161892	Ma10_g22710	chr10	31971331	31974097	+	599	-	60S ribosomal protein L36-2-like%2C transcript variant X1	-
Ma04_g10170	610.0166795	157.1944787	411.7645123	39.62056585	84.55132906	74.86358207	392.9918901	66.34515899	2.566225629	6.67E-06	0.000163301	Ma04_g10170	chr04	7272430	7278033	-	2337	-	Granule-bound starch synthase 2%2C chloroplastic/amyloplastic	Glycos_transf_1
Ma04_g01430	148.1917126	249.48285	2.23785061	2.085292939	0	0	133.3041377	0.695097646	7.592011664	6.69E-06	0.000163547	Ma04_g01430	chr04	1287081	1288486	+	1406	-	DNA-damage-repair/toleration protein DRT100-like	LRRNT_2
Ma08_g00310	239.1453563	266.7235347	213.7147333	473.3614972	413.4559991	445.4383133	239.8612081	444.0852699	-0.887337207	6.69E-06	0.000163547	Ma08_g00310	chr08	272809	281014	-	1907	-	ethylene-responsive transcription factor-like protein At4g13040%2C transcript variant X1	-
Ma08_g02570	334.0194157	492.8807524	398.3374086	186.6337181	197.85011	188.4066815	408.4125256	190.9635032	1.095022689	6.71E-06	0.000163869	Ma08_g02570	chr08	1954402	1954671	+	291	-	Hypothetical protein	-
Ma05_g01490	475.9384633	630.8062305	629.9549468	284.6424862	309.4578643	290.7202437	578.8998802	294.9401981	0.971001491	6.73E-06	0.000164371	Ma05_g01490	chr05	908594	916367	-	4111	-	uncharacterized LOC103983610	-
Ma10_g02270	929.1385156	893.4731335	1045.076235	1498.282977	1742.602892	1607.071562	955.8959614	1615.98581	-0.75812817	6.78E-06	0.000165282	Ma10_g02270	chr10	7571817	7575256	-	3353	-	scarecrow-like protein 9	GRAS
Ma06_g18110	100.3626413	678.471653	412.8834376	58.3882023	32.12950504	54.89996018	397.239244	48.47255584	3.036867646	6.80E-06	0.000165749	Ma06_g18110	chr06	12279642	12280576	-	935	-	nuclear transcription factor Y subunit C-4-like	-
Ma04_g13060	472.8021307	522.2913323	459.8783004	254.4057386	298.4661916	258.2793581	484.9905878	270.3837628	0.840891173	6.92E-06	0.000168516	Ma04_g13060	chr04	9887892	9890806	+	905	-	probable ADP-ribosylation factor GTPase-activating protein AGD13%2C transcript variant X1	C2
Ma08_g11080	43.12457245	101.4157927	34.68668446	9.383818227	4.227566453	1.247726368	59.74234986	4.953037016	3.572665557	6.93E-06	0.00016873	Ma08_g11080	chr08	8179818	8181201	+	1384	-	uncharacterized LOC103993266	-
Ma04_g22340	242.2816889	651.089389	34.68668446	21.89557586	12.68269936	23.70680099	309.3525875	19.42835874	3.997893506	6.99E-06	0.00016993	Ma04_g22340	chr04	24703981	24706376	+	1982	-	uncharacterized LOC103977327	ACT
Ma05_g21910	41.55640618	152.123689	53.70841465	9.383818227	12.68269936	7.486358207	82.46283662	9.850958597	3.050292137	7.04E-06	0.000171073	Ma05_g21910	chr05	33667758	33668460	-	436	-	uncharacterized LOC103985751	-
Ma06_g38680	33.71557483	19.26900061	15.66495427	141.7999199	191.931517	63.63404476	22.88317657	132.4551605	-2.5243109	7.05E-06	0.000171104	Ma06_g38680	chr06	37352045	37352805	-	761	-	NAD(P)H-quinone oxidoreductase subunit H%2C chloroplastic	-
Ma04_g20610	41.55640618	36.50968536	313.2990854	7.298525288	5.918593034	8.734084574	130.455059	7.317067632	4.161558936	7.10E-06	0.000172131	Ma04_g20610	chr04	23395453	23398204	-	2697	-	probable LRR receptor-like serine/threonine-protein kinase At4g08850	Pkinase
novel.804	853.0824515	493.8949104	43.6380869	4.170585879	0	0	463.5384829	1.390195293	8.382819614	7.11E-06	0.000172379	-	chr08	43972963	43974480	+	1518	-	-	-
Ma11_g01290	398.3142329	272.8084823	115.2493064	61.51614171	55.80387718	39.92724377	262.1240072	52.41575422	2.321168885	7.14E-06	0.000172912	Ma11_g01290	chr11	912339	916609	-	1924	-	serine/threonine-protein kinase PBS1-like	Pkinase
Ma01_g07820	413.9958956	354.9552744	334.5586662	204.3587081	198.6956233	184.6635024	367.8366121	195.9059446	0.909553994	7.15E-06	0.000172912	Ma01_g07820	chr01	5653907	5656958	-	2145	-	uncharacterized LOC103985926%2C transcript variant X2	-
Ma03_g06120	1302.362088	1234.230197	1509.430237	2550.313265	2238.919193	2232.182472	1348.674174	2340.471643	-0.795584043	7.19E-06	0.000173894	Ma03_g06120	chr03	4235130	4241746	-	1920	-	aldehyde dehydrogenase family 2 member B7%2C mitochondrial-like%2C transcript variant X1	Aldedh
Ma10_g28080	426.5412257	513.163911	538.2030718	910.230368	866.6511228	839.7198455	492.6360695	872.2004455	-0.825890051	7.20E-06	0.000173998	Ma10_g28080	chr10	35080194	35081891	-	1469	-	protein CHUP1%2C chloroplastic-like	-
Ma06_g05750	0	0	1.118925305	27.10880821	16.06475252	27.44998009	0.372975102	23.54118027	-6.088440433	7.21E-06	0.000173998	Ma06_g05750	chr06	4261570	4264955	-	2507	-	Putative Protein TRANSPARENT TESTA 12	MatE
Ma10_g22990	50.18132067	339.7429055	121.9628583	23.9808688	12.68269936	7.486358207	170.6290281	14.71664212	3.52968313	7.23E-06	0.000174356	Ma10_g22990	chr10	32109887	32111434	-	1548	-	metal tolerance protein 1-like	-
Ma08_g17050	222.6796105	227.1713756	199.1687043	361.798325	383.8630339	390.5383531	216.3398968	378.7332373	-0.806310322	7.28E-06	0.000175326	Ma08_g17050	chr08	22598725	22603002	-	1333	-	E3 ubiquitin-protein ligase RING1-like%2C transcript variant X1	-
Ma06_g34740	640.5959217	418.8472238	533.7273706	1176.105218	1019.689028	1201.560492	531.0568387	1132.451579	-1.091196217	7.28E-06	0.000175326	Ma06_g34740	chr06	34863045	34868906	-	2235	-	uncharacterized LOC103989721	-
Ma10_g22970	180.3391212	31.43889573	39.16238568	4.170585879	2.536539872	8.734084574	83.64680086	5.147070108	4.060005218	7.32E-06	0.000176129	Ma10_g22970	chr10	32101236	32102394	+	1072	-	trihelix transcription factor GT-3b-like	-
Ma03_g08740	1071.841646	752.5051817	1011.508476	1943.493019	2355.600028	1775.514621	945.2851013	2024.869223	-1.099048881	7.37E-06	0.000177111	Ma03_g08740	chr03	6438159	6440338	-	1922	-	inactive beta-amylase 9-like	-
Ma10_g05560	651.5730856	75.04768658	110.7736052	23.9808688	17.7557791	23.70680099	279.1314591	21.81448296	3.681336495	7.42E-06	0.000178168	Ma10_g05560	chr10	16909540	16912185	+	1720	-	Glucan endo-1%2C3-beta-glucosidase	Glyco_hydro_17
Ma06_g11940	22.73841093	26.3681061	20.14065549	0	0	1.247726368	23.08239084	0.415908789	5.964452452	7.46E-06	0.000179106	Ma06_g11940	chr06	8326584	8328271	-	1182	-	protein UPSTREAM OF FLC	-
Ma09_g11910	573.1647721	638.9194939	161.1252439	96.96612168	55.80387718	87.34084574	457.7365033	80.0369482	2.518405266	7.53E-06	0.000180578	Ma09_g11910	chr09	8069685	8072661	-	2598	-	probable L-type lectin-domain containing receptor kinase S.5	Pkinase_Tyr
Ma01_g02030	18.03391212	261.6527451	38.04346038	5.213232348	3.382053162	3.743179103	105.9100392	4.112821538	4.688211746	7.64E-06	0.000183043	Ma01_g02030	chr01	1363253	1364451	+	1199	-	putative DNA-binding protein ESCAROLA	-
Ma02_g04890	1143.193212	40.56631707	280.8502516	26.06616174	19.44680568	31.19315919	488.2032601	25.56870887	4.258162854	7.66E-06	0.000183589	Ma02_g04890	chr02	16290866	16293507	-	2642	-	G-type lectin S-receptor-like serine/threonine-protein kinase At2g19130	Pkinase
Ma10_g00140	192.1003682	616.6080195	100.7032775	37.53527291	33.82053162	41.17497014	303.1372217	37.51025822	3.016026666	7.68E-06	0.000183884	Ma10_g00140	chr10	1380073	1382564	-	1976	-	3-ketoacyl-CoA synthase 11	-
Ma06_g04520	1562.677689	1999.919432	2394.500153	996.770025	962.1941247	928.3084176	1985.699091	962.4241891	1.044372383	7.72E-06	0.000184701	Ma06_g04520	chr06	3338732	3344372	-	1007	-	probable ATP synthase 24 kDa subunit%2C mitochondrial	-
Ma07_g05350	351.2692447	287.0066933	327.8451144	159.5249099	182.6308708	164.6998805	322.0403508	168.9518871	0.929737405	7.78E-06	0.000186015	Ma07_g05350	chr07	3902787	3905427	+	1076	-	chorismate mutase 2	-
Ma06_g02710	279.1335963	33.46721158	25.73528202	6.255878818	0.845513291	3.743179103	112.7786966	3.614857071	4.987518988	7.81E-06	0.000186547	Ma06_g02710	chr06	2066351	2070771	+	1351	-	pollen-specific protein SF21-like	Ndr
Ma10_g20840	20.38616152	2.028315854	13.42710366	99.05141462	81.16927589	117.2862786	11.94719368	99.1689897	-3.035278497	7.83E-06	0.000186707	Ma10_g20840	chr10	30899913	30905834	+	2043	-	acyl-protein thioesterase 2-like%2C transcript variant X3	Abhydrolase_2
Ma02_g15180	846.0257032	1990.79201	2102.460648	489.0011943	517.4541338	405.5110695	1646.426121	470.6554659	1.805827667	7.86E-06	0.000187478	Ma02_g15180	chr02	22990116	22990876	-	673	-	Hypothetical protein	-
Ma03_g19220	292.4630096	776.8449719	270.7799238	94.88082874	67.64106325	112.2953731	446.6959684	91.60575503	2.288220542	7.87E-06	0.000187573	Ma03_g19220	chr03	24585276	24588701	+	1796	-	F-box protein At2g32560-like	-
novel.953	136.4304656	232.2421652	48.11378812	14.59705058	10.99167278	26.20225372	138.9288063	17.26365903	3.023251826	7.90E-06	0.000187936	-	chr09	33782139	33783101	-	963	-	-	-
Ma01_g04590	15.68166271	40.56631707	10.07032775	0	0	0	22.10610251	0	6.862898069	7.93E-06	0.00018852	Ma01_g04590	chr01	3115945	3117271	-	876	-	no apical meristem protein%2C putative%2C expressed	NAM
Ma09_g13240	2760.75672	2598.272608	2347.50529	1601.504977	1567.581641	1661.971522	2568.844873	1610.352713	0.674256956	7.99E-06	0.000189907	Ma09_g13240	chr09	8932022	8938704	+	2646	-	VIN3-like protein 2%2C transcript variant X2	-
Ma10_g28850	189.7481188	41.580475	24.61635671	3.127939409	0	4.990905471	85.3149835	2.706281627	5.0444338	8.01E-06	0.00019025	Ma10_g28850	chr10	35611718	35612377	-	475	-	Putative expressed protein	-
Ma03_g32050	82.32872923	48.67958049	15.66495427	2.085292939	3.382053162	4.990905471	48.891088	3.486083858	3.833840443	8.02E-06	0.000190394	Ma03_g32050	chr03	34040266	34041223	-	958	-	uncharacterized LOC103979785	-
Ma03_g23680	518.2789526	587.1974396	511.3488645	907.1024286	1064.501233	882.142542	538.9417522	951.2487345	-0.820632954	8.10E-06	0.000191977	Ma03_g23680	chr03	28196247	28199851	+	974	-	uricase-2	-
Ma11_g11550	272.8609312	296.1341146	361.4128736	587.0099624	626.5253483	834.72894	310.1359731	682.7547503	-1.138988516	8.10E-06	0.00019201	Ma11_g11550	chr11	13978717	13994398	+	3402	-	nuclear transcription factor Y subunit A-7-like%2C transcript variant X5	CBFB_NFYA
Ma08_g00560	74.48789788	118.6564774	40.28131099	16.68234351	12.68269936	12.47726368	77.8085621	13.94743552	2.481009516	8.12E-06	0.000192164	Ma08_g00560	chr08	542801	544025	-	784	-	aspartokinase 1%2C chloroplastic-like	AA_kinase
Ma04_g33020	423.4048932	413.7764341	824.6479499	1876.763645	1429.762974	1753.055547	553.9430924	1686.527389	-1.607102985	8.13E-06	0.000192294	Ma04_g33020	chr04	32856457	32858487	-	1339	-	probable cinnamyl alcohol dehydrogenase 1	ADH_N
Ma09_g01130	83.11281237	54.76452805	81.68154728	167.8660816	180.9398442	172.1862388	73.1862959	173.6640549	-1.244929271	8.24E-06	0.000194744	Ma09_g01130	chr09	829010	840224	+	5181	-	uncharacterized LOC103996642	-
Ma06_g02380	844.457537	861.0200799	863.8103356	420.1865273	458.2682035	551.4950546	856.4293175	476.6499284	0.846813397	8.30E-06	0.000196145	Ma06_g02380	chr06	1847876	1851844	-	800	-	uncharacterized protein At2g34160-like	-
Ma03_g05900	124.6692186	146.0387415	54.82733995	23.9808688	23.67437214	24.95452736	108.5117667	24.2032561	2.168167336	8.36E-06	0.000197401	Ma03_g05900	chr03	4053666	4059490	-	2380	-	keratin-associated protein 10-6-like	-
Ma08_g18330	642.9481711	729.1795494	521.4191922	324.2630521	331.4412099	316.9224974	631.1823042	324.2089198	0.961265341	8.37E-06	0.000197404	Ma08_g18330	chr08	29818480	29821266	-	608	-	60S ribosomal protein L34-like	-
Ma03_g05150	228.1681924	510.1214372	116.3682317	57.34555583	46.50323098	36.18406467	284.8859538	46.67761716	2.607904375	8.39E-06	0.000197613	Ma03_g05150	chr03	3360065	3361675	+	1408	-	probable WRKY transcription factor 11	WRKY
Ma03_g07780	54.88581949	178.4917951	66.016593	10.4264647	0	3.743179103	99.7980692	4.7232146	4.42191281	8.42E-06	0.00019831	Ma03_g07780	chr03	5512058	5513167	-	1110	-	suppressor protein SRP40-like	-
novel.551	116.0443041	152.123689	128.6764101	255.4483851	261.2636068	260.7748109	132.2814677	259.1622676	-0.972931872	8.45E-06	0.000198907	-	chr06	10627238	10632460	+	2335	-	-	-
Ma09_g07920	38.42007364	16.22652683	23.49743141	0	0	1.247726368	26.04801063	0.415908789	6.143852622	8.47E-06	0.000199126	Ma09_g07920	chr09	5206663	5207836	+	1174	-	probable carboxylesterase 18	Abhydrolase_3
Ma04_g05010	700.9703232	718.0238122	320.0126373	183.5057787	82.01478919	148.4794378	579.6689242	138.0000019	2.07318267	8.49E-06	0.000199438	Ma04_g05010	chr04	3795264	3796779	+	1439	-	carboxylesterase 1-like%2C transcript variant X5	Abhydrolase_3
novel.304	90.16956059	1218.00367	24.61635671	12.51175764	7.609619615	17.46816915	444.2631958	12.5298488	5.15392938	8.55E-06	0.000200687	-	chr04	10593318	10598419	+	2938	-	-	-
Ma06_g37070	190.5322019	22.31147439	22.3785061	2.085292939	4.227566453	1.247726368	78.40739414	2.520195253	4.922323841	8.60E-06	0.000201782	Ma06_g37070	chr06	36250339	36251764	+	1426	-	arogenate dehydrogenase 2%2C chloroplastic-like	-
Ma05_g03690	101.1467245	30.4247378	12.30817836	2.085292939	1.691026581	1.247726368	47.95988022	1.674681963	4.833757976	8.61E-06	0.000201831	Ma05_g03690	chr05	2718181	2719844	-	1238	-	myb-related protein Myb4-like	Myb_DNA-binding
Ma02_g15270	653.925335	796.1139725	127.5574848	83.41171757	72.71414299	64.88177112	525.8655975	73.66921056	2.835516331	8.64E-06	0.000202432	Ma02_g15270	chr02	23039855	23041239	+	1385	-	zinc finger protein 1-like	-
novel.708	57.23806889	82.14679207	78.32477136	152.2263846	174.1757379	179.672597	72.56987744	168.6915731	-1.223266007	8.66E-06	0.000202704	-	chr07	4118977	4121815	-	2209	-	-	-
Ma05_g11990	2686.268822	2919.760671	3037.882203	1704.726978	1711.3189	1936.471323	2881.303899	1784.1724	0.691652936	8.67E-06	0.000202824	Ma05_g11990	chr05	8722651	8725647	-	1000	-	membrane steroid-binding protein 1-like	-
Ma09_g07320	127.8055511	57.80700183	22.3785061	5.213232348	4.227566453	8.734084574	69.33035301	6.058294459	3.543738033	8.68E-06	0.000202945	Ma09_g07320	chr09	4781634	4782980	-	1347	-	notchless protein homolog 1-like	-
Ma05_g06050	151.3280452	141.9821098	132.033186	67.77202053	61.72247021	71.12040296	141.7811136	66.87163123	1.0904725	8.71E-06	0.000203301	Ma05_g06050	chr05	4531106	4533357	-	2252	-	uncharacterized LOC103984084	-
mito3_g00080	160.7370428	65.92026524	115.2493064	632.8864071	864.9600963	273.2520745	113.9688715	590.3661926	-2.371889174	8.71E-06	0.000203314	mito3_g00080	mito3	680602	682418	+	1817	-	ATP synthase subunit a	-
Ma04_g23780	141.9190475	62.87779146	164.4820199	32.32204056	23.67437214	27.44998009	123.092953	27.81546426	2.148444674	8.80E-06	0.000205073	Ma04_g23780	chr04	25885313	25885938	+	626	-	calcium-binding protein KIC-like	-
Ma06_g00730	43.12457245	147.0528994	36.92453507	9.383818227	8.455132906	4.990905471	75.70066897	7.609952201	3.301277223	8.81E-06	0.000205212	Ma06_g00730	chr06	566408	566890	-	483	-	sigma factor binding protein 2%2C chloroplastic-like	-
Ma01_g16580	384.9848196	316.4172732	281.9691769	172.0366675	153.0379056	155.965796	327.7904232	160.3467897	1.034022206	8.85E-06	0.000205921	Ma01_g16580	chr01	12014228	12019545	-	2704	-	probable serine/threonine-protein kinase At1g18390%2C transcript variant X1	Pkinase
Ma05_g11770	326.9626675	339.7429055	222.6661357	139.7146269	110.7622411	121.0294577	296.4572362	123.8354419	1.261923996	8.93E-06	0.000207746	Ma05_g11770	chr05	8612317	8614947	+	2631	-	Putative Disease resistance protein RPS2	NB-ARC
Ma02_g16390	19.60207839	64.90610732	6.713551831	0	0	0	30.40724584	0	7.323181136	8.94E-06	0.000207862	Ma02_g16390	chr02	23777308	23778703	+	977	-	uncharacterized LOC103975533	-
Ma05_g27600	9022.444641	3323.395526	2228.899208	1010.324429	401.618813	855.9402883	4858.246458	755.9611768	2.684432447	8.95E-06	0.000207872	Ma05_g27600	chr05	38824340	38826490	-	1429	-	uncharacterized LOC103986436	Cytochrom_B561
Ma09_g05840	994.2174159	712.9530225	1258.790968	318.0071733	399.0822731	440.4474078	988.6538022	385.8456181	1.357643493	9.01E-06	0.000209204	Ma09_g05840	chr09	3764122	3771187	-	2398	-	probable glutamate carboxypeptidase 2	TFR_dimer
Ma04_g02030	236.7931069	4.056631707	27.97313263	0	0.845513291	0	89.60762376	0.281837764	7.922452179	9.09E-06	0.00021074	Ma04_g02030	chr04	1783918	1785546	+	1341	-	Peroxidase 18	-
Ma02_g16240	44.69273873	102.4299506	24.61635671	6.255878818	6.764106325	4.990905471	57.24634868	6.003630205	3.243412377	9.10E-06	0.000210774	Ma02_g16240	chr02	23693739	23699583	+	645	-	Hypothetical protein	-
Ma05_g03570	75.27198101	132.8546884	54.82733995	16.68234351	18.60129239	22.45907462	87.65133646	19.24757018	2.192311577	9.11E-06	0.000211011	Ma05_g03570	chr05	2585132	2586967	+	1225	-	probable inactive poly [ADP-ribose] polymerase SRO2	-
Ma03_g26210	281.4858457	298.1624305	209.2390321	126.1602228	122.5994271	113.5430995	262.9624361	120.7675831	1.122966368	9.13E-06	0.000211268	Ma03_g26210	chr03	30024017	30027870	+	1869	-	Putative disease resistance protein RGA4	NB-ARC
Ma04_g36920	61.94256771	63.89194939	32.44883385	13.55440411	8.455132906	7.486358207	52.76111698	9.831965073	2.425269934	9.15E-06	0.000211565	Ma04_g36920	chr04	35088906	35089787	-	882	-	indole-3-acetic acid-induced protein ARG7-like	Auxin_inducible
mito3_g00100	116.8283872	38.53800122	64.8976677	450.4232749	620.6067553	203.3793979	73.42135204	424.8031427	-2.529443654	9.27E-06	0.00021419	mito3_g00100	mito3	683022	683849	+	828	-	ribosomal protein S14%2C mitochondrial	Ribosomal_S14
Ma06_g16350	14.11349644	12.16989512	23.49743141	88.62494992	47.34874427	93.57947758	16.59360766	76.51772393	-2.211455712	9.29E-06	0.000214486	Ma06_g16350	chr06	11053372	11054799	+	1339	-	Transcription repressor MYB5	Myb_DNA-binding
Ma05_g22800	952.6610097	766.7033927	635.5495733	397.2483049	382.1720073	354.3542884	784.9713252	377.9248669	1.055142287	9.30E-06	0.000214583	Ma05_g22800	chr05	34586965	34589344	+	928	-	60S ribosomal protein L9	-
Ma09_g02780	722.924651	255.5677976	492.3271343	143.8852128	62.5679835	107.3044676	490.2731943	104.585888	2.231598947	9.32E-06	0.000214853	Ma09_g02780	chr09	1915494	1917901	-	1826	-	sugar carrier protein C-like	Sugar_tr
Ma07_g15030	94.08997626	42.59463293	21.2595808	1.04264647	5.073079743	4.990905471	52.64806333	3.702210561	3.832784065	9.34E-06	0.000215053	Ma07_g15030	chr07	11291436	11293440	+	1321	-	expansin-A6-like	-
Ma04_g34900	91.73772686	101.4157927	162.2441692	15.63969705	31.28399175	37.43179103	118.4658963	28.11849328	2.076489726	9.43E-06	0.000216949	Ma04_g34900	chr04	33868038	33875191	-	3334	-	homeobox-leucine zipper protein HOX32-like	START
Ma06_g01470	5408.605469	4271.633188	5294.754544	3048.698277	2632.082874	2541.618611	4991.6644	2740.799921	0.864924291	9.58E-06	0.000220386	Ma06_g01470	chr06	1190510	1194408	-	1353	-	glyceraldehyde-3-phosphate dehydrogenase 2%2C cytosolic-like	-
Ma03_g07150	76.84014728	221.086428	337.9154422	33.36468703	39.73912466	14.97271641	211.9473392	29.3588427	2.841344997	9.64E-06	0.000221656	Ma03_g07150	chr03	4904444	4906188	+	1040	-	alpha-amylase isozyme 3A-like	-
Ma09_g00550	385.7689027	313.3747994	381.5535291	612.0334777	642.5901008	640.0836267	360.2324104	631.5690684	-0.809468386	9.70E-06	0.000222761	Ma09_g00550	chr09	397808	404867	+	1925	-	uncharacterized LOC103996585%2C transcript variant X1	-
Ma00_g02200	134.8622993	84.17510792	134.2710366	274.2160215	301.0027314	267.0134427	117.7694813	280.7440652	-1.252695307	9.71E-06	0.000222806	Ma00_g02200	chrUn_random	16797763	16800978	-	1342	-	protein trichome birefringence-like 26	-
Ma03_g24670	54.10173635	41.580475	191.3362272	5.213232348	1.691026581	12.47726368	95.67281284	6.460507536	3.926453619	9.73E-06	0.000223062	Ma03_g24670	chr03	28939225	28941769	+	2138	-	uncharacterized LOC103979022%2C transcript variant X4	-
Ma08_g19810	18.81799525	23.32563232	21.2595808	71.94260641	68.48657654	53.65223381	21.13440279	64.69380559	-1.623712832	9.83E-06	0.000225236	Ma08_g19810	chr08	33685469	33686528	+	1060	-	DNA binding protein%2C putative	AP2
Ma05_g11360	61.15848457	50.70789634	97.34650155	20.85292939	14.37372594	11.22953731	69.73762749	15.48539755	2.161898644	9.85E-06	0.000225532	Ma05_g11360	chr05	8198734	8199808	-	1075	-	uncharacterized LOC103984539	-
Ma09_g15510	2465.941461	18324.81958	876.1185139	509.8541237	271.4097663	456.6678506	7222.293185	412.6439135	4.129637497	9.89E-06	0.000226251	Ma09_g15510	chr09	10823943	10824845	-	903	-	Germin-like protein 8-14	-
Ma02_g14150	16.46574585	11.15573719	20.14065549	0	0	0	15.92071284	0	6.388617291	9.90E-06	0.000226311	Ma02_g14150	chr02	22282020	22284362	-	2026	-	protein SHI RELATED SEQUENCE 1	-
Ma05_g25440	877.3890287	333.6579579	334.5586662	111.5631723	130.2090467	127.2680895	515.2018843	123.0134362	2.067407514	9.92E-06	0.000226618	Ma05_g25440	chr05	37375958	37380313	-	1659	-	beta-1%2C3-galactosyltransferase 7-like	Galactosyl_T
Ma05_g09750	1113.398052	1063.851665	1076.406144	659.9952153	738.1331027	667.5336068	1084.551954	688.5539749	0.654765258	9.96E-06	0.000227303	Ma05_g09750	chr05	7029482	7032465	-	1245	-	guanine nucleotide-binding protein subunit beta-like protein	WD40
Ma08_g20550	128.5896342	58.82115975	128.6764101	402.4615373	562.2663382	274.4998009	105.3624014	413.0758921	-1.971329753	9.98E-06	0.000227644	Ma08_g20550	chr08	34661406	34662370	+	965	-	short-chain type dehydrogenase/reductase-like	-
Ma03_g01840	345.7806628	556.7727018	391.6238568	1060.37146	859.8870165	1151.651437	431.3924071	1023.969971	-1.247326254	1.00E-05	0.000228699	Ma03_g01840	chr03	1267995	1273155	-	1730	-	peroxisomal (S)-2-hydroxy-acid oxidase GLO4-like%2C transcript variant X2	FMN_dh
novel.197	840.5371213	2444.120604	1000.319223	347.2012744	350.0425023	355.6020148	1428.325649	350.9485972	2.024878892	1.02E-05	0.000231724	-	chr03	29904952	29910292	+	1498	-	-	-
Ma04_g11010	436.7343065	404.6490128	514.7056404	791.3686705	909.7723007	779.8289799	452.0296532	826.9899837	-0.872936768	1.02E-05	0.000232173	Ma04_g11010	chr04	7762640	7769157	-	1559	-	uncharacterized LOC103981154%2C transcript variant X1	PfkB
Ma04_g19870	656.2775844	363.0685378	198.049779	103.2220005	71.02311641	96.07493032	405.7986338	90.10668241	2.174074008	1.02E-05	0.00023282	Ma04_g19870	chr04	22531939	22535026	+	1823	-	protein IQ-DOMAIN 1-like	IQ
Ma04_g32880	474.370297	1346.801727	54.82733995	53.17496995	18.60129239	36.18406467	625.3331213	35.98677567	4.121153974	1.02E-05	0.00023282	Ma04_g32880	chr04	32764374	32765914	+	1087	-	uncharacterized LOC103982667	-
Ma10_g03650	691.5613255	366.1110116	532.6084453	1297.052208	1350.284725	1277.671801	530.0935941	1308.336245	-1.302480883	1.03E-05	0.000234693	Ma10_g03650	chr10	14250477	14255713	-	3532	-	two-component response regulator ARR12-like%2C transcript variant X1	Response_reg
Ma05_g20490	218.7591948	133.8688463	62.65981709	23.9808688	19.44680568	32.44088556	138.4292861	25.28952002	2.463886951	1.03E-05	0.000234714	Ma05_g20490	chr05	32170997	32171512	-	516	-	putative invertase inhibitor	-
Ma01_g14300	3401.352642	1030.384454	364.7696495	229.3822233	117.5263474	145.983985	1598.835582	164.2975186	3.283135565	1.04E-05	0.000236771	Ma01_g14300	chr01	10443939	10447816	-	2922	-	alpha-xylosidase 1	Glyco_hydro_31
Ma06_g12070	47.04498813	28.39642195	17.90280488	2.085292939	2.536539872	3.743179103	31.11473832	2.788337305	3.51178189	1.05E-05	0.000237765	Ma06_g12070	chr06	8392392	8392992	-	601	-	uncharacterized LOC103987475	-
Ma11_g05730	23.52249407	88.23173963	49.23271343	6.255878818	6.764106325	6.238631839	53.66231571	6.419538994	3.056400626	1.06E-05	0.000238915	Ma11_g05730	chr11	4414701	4423666	-	1717	-	hexokinase-3-like%2C transcript variant X2	-
Ma03_g05280	584.9260191	387.408328	655.6902288	1262.644875	1214.157085	1204.055945	542.6748587	1226.952635	-1.176995888	1.06E-05	0.000238915	Ma03_g05280	chr03	3446820	3452436	+	1302	-	uncharacterized LOC103976853	-
Ma11_g22720	4099.970716	7409.437813	1574.327904	1064.542046	559.7297984	582.6882138	4361.245478	735.6533525	2.567675513	1.06E-05	0.000239173	Ma11_g22720	chr11	26391105	26391985	-	624	-	metallothionein-like protein type 2	-
Ma07_g26050	193.6685345	60.84947561	181.2658994	27.10880821	28.74745188	31.19315919	145.2613032	29.0164731	2.325906702	1.06E-05	0.000239233	Ma07_g26050	chr07	33015348	33017511	-	2052	-	mitogen-activated protein kinase kinase kinase 7	Pkinase_Tyr
Ma10_g15130	14.89757958	50.70789634	8.951402441	0	0	0	24.85229279	0	7.031569311	1.07E-05	0.0002408	Ma10_g15130	chr10	27359967	27361112	-	822	-	uncharacterized LOC103969749	-
Ma08_g11540	3982.358245	5531.217333	1785.804787	1174.019925	820.9934051	843.4630246	3766.460122	946.1587849	1.993125939	1.07E-05	0.000240846	Ma08_g11540	chr08	8543791	8545975	-	1652	-	methionine gamma-lyase-like	Cys_Met_Meta_PP
novel.1156	25.87474347	28.39642195	34.68668446	89.66759639	163.1840651	79.85448754	29.65261663	110.9020497	-1.913500615	1.07E-05	0.000240846	-	chrUn_random	4427078	4430644	+	3567	-	-	-
Ma07_g23180	650.0049194	260.6385872	72.73014483	32.32204056	33.82053162	41.17497014	327.7912171	35.77251411	3.198494306	1.08E-05	0.000242464	Ma07_g23180	chr07	30931923	30933477	+	1381	-	Putative Myb-related protein 306	Myb_DNA-binding
Ma08_g09910	515.9267032	1221.046144	418.4780641	2822.443993	2594.034775	3191.684049	718.4836371	2869.387606	-1.997764323	1.08E-05	0.000243379	Ma08_g09910	chr08	7218669	7220025	+	1175	-	pollen-specific leucine-rich repeat extensin-like protein 2	HMA
Ma07_g04350	235.2249407	311.3464835	61.54089178	31.27939409	10.14615949	29.94543283	202.7041053	23.7903288	3.100728579	1.10E-05	0.000247574	Ma07_g04350	chr07	3249584	3250450	+	867	-	mannose-specific lectin 3-like	B_lectin
Ma09_g23060	296.3834252	296.1341146	250.6392684	517.152649	464.1867965	565.2200446	281.0522694	515.51983	-0.872459145	1.10E-05	0.000247574	Ma09_g23060	chr09	34972695	34992366	-	4551	-	chromosome-associated kinesin KIF4A-like	Kinesin
Ma09_g25730	127.021468	89.24589756	105.1789787	39.62056585	38.04809808	46.16587561	107.1487814	41.27817984	1.385125941	1.10E-05	0.000247761	Ma09_g25730	chr09	37124825	37126836	+	2012	-	protein IRX15-LIKE-like	-
Ma01_g18040	184.2595369	332.6438	390.5049315	106.3499399	41.43015124	49.90905471	302.4694228	65.89638195	2.198410002	1.11E-05	0.000248594	Ma01_g18040	chr01	13344016	13347394	-	2693	-	probable linoleate 9S-lipoxygenase 5	Lipoxygenase
novel.1208	3617.759587	2157.11391	2583.59853	13670.13786	11555.63014	5341.51658	2786.157342	10189.09486	-1.87062207	1.11E-05	0.00024979	-	chrUn_random	14196344	14199214	-	2871	-	-	-
Ma01_g14780	203.0775321	460.4276988	14.54602897	11.46911117	1.691026581	0	226.0170866	4.386712583	5.681289864	1.13E-05	0.000252275	Ma01_g14780	chr01	10792761	10794689	-	1775	-	root phototropism protein 3-like	-
Ma03_g17650	34.49965796	30.4247378	48.11378812	103.2220005	187.7039505	106.0567413	37.67939463	132.3275641	-1.82078543	1.13E-05	0.000252275	Ma03_g17650	chr03	23249972	23250909	-	861	-	uncharacterized protein At5g48480-like	-
Ma06_g12370	108.9875558	0	40.28131099	10913.3806	3759.997603	8997.354838	49.75628894	7890.244346	-7.307615117	1.13E-05	0.000252275	Ma06_g12370	chr06	8595879	8597616	+	1389	-	chalcone synthase 2-like	Chal_sti_synt_N
Ma08_g33910	271.2927649	249.48285	305.4666083	542.1761642	508.1534876	454.1723979	275.4140744	501.5006832	-0.866300499	1.14E-05	0.000254397	Ma08_g33910	chr08	44071820	44073654	+	1409	-	myb family transcription factor APL-like	Myb_DNA-binding
Ma05_g16620	76.05606415	13.18405305	69.37336892	371.1821432	248.5809074	452.9246715	52.87116204	357.562574	-2.754919548	1.14E-05	0.000254397	Ma05_g16620	chr05	17809294	17810561	-	687	-	uncharacterized LOC103973649	-
Ma06_g09790	261.0996841	35.49552744	30.21098324	5.213232348	5.918593034	7.486358207	108.9353983	6.206061196	4.142147164	1.14E-05	0.000254725	Ma06_g09790	chr06	6807824	6811170	+	1620	-	nudix hydrolase 12%2C mitochondrial-like%2C transcript variant X4	NUDIX
Ma04_g16620	1592.472848	1450.245835	1736.572074	2509.650053	2882.354808	2580.298129	1593.096919	2657.43433	-0.738541511	1.14E-05	0.000255264	Ma04_g16620	chr04	16159036	16181894	-	1936	-	7-hydroxymethyl chlorophyll a reductase%2C chloroplastic%2C transcript variant X2	-
Ma06_g21570	290.8948433	361.0402219	207.0011815	107.3925864	84.55132906	123.5249104	286.3120822	105.1562753	1.449949424	1.15E-05	0.000256164	Ma06_g21570	chr06	15826231	15842668	+	2241	-	probable serine/threonine-protein kinase At1g54610	Pkinase
Ma04_g24780	158.3847934	149.0812152	200.2876296	57.34555583	23.67437214	57.39541292	169.2512127	46.13844696	1.885323339	1.15E-05	0.000256807	Ma04_g24780	chr04	26713300	26714861	+	1380	-	Hypothetical protein	-
Ma05_g28070	32.93149169	111.5573719	38.04346038	5.213232348	0	0	60.84410801	1.737744116	5.135235203	1.15E-05	0.000256966	Ma05_g28070	chr05	39157908	39158669	-	762	-	LOB domain-containing protein 6-like	-
Ma02_g22610	50.96540381	18.25484268	21.2595808	144.9278593	281.5559258	109.7999204	30.15994243	178.7612351	-2.557853397	1.16E-05	0.00025766	Ma02_g22610	chr02	27899167	27901464	+	1725	-	amino acid permease 4-like%2C transcript variant X1	Aa_trans
Ma01_g19370	27.44290974	27.38226402	40.28131099	88.62494992	78.63273602	101.0658358	31.70216158	89.44117391	-1.502330139	1.16E-05	0.0002588	Ma01_g19370	chr01	14927302	14929044	+	1382	-	cell division cycle 20.2%2C cofactor of APC complex-like	-
Ma10_g07590	1329.804998	10968.11798	3269.499742	749.6628117	552.1201787	565.2200446	5189.140906	622.334345	3.059702028	1.17E-05	0.000259481	Ma10_g07590	chr10	21927867	21933824	-	1756	-	Putative Eyes absent homolog 2	-
Ma06_g05960	11.76124703	0	4.475701221	174.1219604	38.04809808	124.7726368	5.412316085	112.3142318	-4.341895727	1.17E-05	0.000260646	Ma06_g05960	chr06	4396733	4397886	-	893	-	myb-like DNA-binding domain containing protein%2C putative%2C expressed	Myb_DNA-binding
Ma03_g22000	225.815943	191.6758482	257.3528202	115.7337581	105.6891613	92.33175122	224.9482038	104.5848902	1.101830566	1.18E-05	0.000261091	Ma03_g22000	chr03	26854977	26857022	+	1279	-	transcription factor LUX-like	Myb_DNA-binding
Ma06_g21200	92.52180999	126.7697409	34.68668446	5.213232348	8.455132906	17.46816915	84.65941177	10.3788448	3.050134567	1.18E-05	0.000262304	Ma06_g21200	chr06	15348293	15351361	+	2877	-	Putative disease resistance protein RGA1	NB-ARC
Ma06_g17420	84.68097864	50.70789634	80.56262197	12.51175764	23.67437214	17.46816915	71.98383232	17.88476631	1.999293963	1.20E-05	0.000266089	Ma06_g17420	chr06	11840453	11841512	-	764	-	protein LURP-one-related 8-like	-
Ma03_g20880	786.4353849	2485.701079	1036.124833	364.9262644	301.0027314	346.8679302	1436.087099	337.5989754	2.088838158	1.21E-05	0.000266829	Ma03_g20880	chr03	25945436	25951123	-	2304	-	probable methyltransferase PMT2%2C transcript variant X1	-
Ma02_g16530	0	0	2.23785061	20.85292939	24.51988543	31.19315919	0.745950203	25.52199134	-5.28616089	1.21E-05	0.000266874	Ma02_g16530	chr02	23850058	23850177	+	120	-	Predicted protein (Fragment)	-
Ma01_g17400	3911.00668	10303.84454	2002.876296	1120.844955	581.7131439	845.9584774	5405.909171	849.5055254	2.669968694	1.21E-05	0.000267434	Ma01_g17400	chr01	12754178	12757096	+	1633	-	CBL-interacting protein kinase 1-like	Pkinase
Ma07_g09300	2499.657036	1124.701141	1998.400595	662.0805082	478.5605225	685.0017759	1874.252924	608.5476022	1.623591337	1.23E-05	0.000271956	Ma07_g09300	chr07	6966811	6986133	+	919	-	uncharacterized LOC103991250	-
Ma03_g02050	461.8249668	417.8330658	466.5918522	734.0231147	717.8407837	699.9744923	448.7499616	717.2794636	-0.676654768	1.23E-05	0.00027229	Ma03_g02050	chr03	1401143	1403466	-	2251	-	probable inactive receptor kinase At1g48480	Pkinase
Ma06_g03240	575.5170215	585.1691238	608.695366	370.1394967	367.7982814	381.8042685	589.7938371	373.2473489	0.660188666	1.23E-05	0.00027229	Ma06_g03240	chr06	2399405	2405630	+	1336	-	WD repeat-containing protein 43-like	-
Ma03_g25240	37.63599051	104.4582665	7.832477136	1.04264647	1.691026581	1.247726368	49.97557803	1.32713314	5.217370462	1.24E-05	0.00027229	Ma03_g25240	chr03	29356100	29357464	-	1187	-	protein LURP-one-related 11-like	-
Ma05_g18190	39.98823991	221.086428	61.54089178	8.341171757	14.37372594	8.734084574	107.5385199	10.48299409	3.34695976	1.24E-05	0.000272557	Ma05_g18190	chr05	22920168	22920839	-	672	-	transcription repressor OFP13	-
Ma11_g16650	1566.598105	1500.953732	360.2939483	263.7895568	117.5263474	172.1862388	1142.615262	184.5007143	2.631469293	1.25E-05	0.000274812	Ma11_g16650	chr11	22108488	22109321	+	684	-	late embryogenesis abundant protein Lea5-like	-
Ma10_g31510	24.3065772	12.16989512	43.6380869	91.75288933	178.4033043	145.983985	26.70485307	138.7133929	-2.384495324	1.26E-05	0.000276122	Ma10_g31510	chr10	37637057	37637973	-	519	-	Putative Benzoate carboxyl methyltransferase	-
Ma04_g21820	279.1335963	151.1095311	266.3042226	536.9629319	632.4439413	638.8359003	232.18245	602.7475912	-1.375364933	1.26E-05	0.000276335	Ma04_g21820	chr04	24270937	24274730	+	3794	-	phytosulfokine receptor 1-like	Pkinase
Ma09_g31490	382.6325701	107.5007402	8.951402441	0	6.764106325	1.247726368	166.3615709	2.670610897	5.91427105	1.29E-05	0.000282636	Ma09_g31490	chr09	41188010	41189580	+	830	-	CASP-like protein MA4_106O17.52	-
Ma07_g29040	83.8968955	50.70789634	49.23271343	11.46911117	2.536539872	12.47726368	61.27916842	8.827638239	2.834852637	1.29E-05	0.000282888	Ma07_g29040	chr07	34870100	34872816	-	1632	-	uncharacterized LOC103993063%2C transcript variant X1	-
Ma02_g00070	579.4374372	384.3658543	539.3219971	1015.537661	1072.956366	985.7038305	501.0417628	1024.732619	-1.031780663	1.31E-05	0.000286793	Ma02_g00070	chr02	862638	863677	+	893	-	Hypothetical protein	AP2
Ma10_g13160	167.0097079	1566.873997	114.1303811	46.91909114	32.12950504	36.18406467	616.0046953	38.41088695	4.003656667	1.32E-05	0.000288309	Ma10_g13160	chr10	26065056	26067353	-	862	-	uncharacterized LOC104000965	-
Ma09_g23890	140.3508813	44.62294878	96.22757624	21.89557586	12.68269936	7.486358207	93.73380209	14.02154448	2.735489366	1.32E-05	0.000289312	Ma09_g23890	chr09	35596533	35597549	+	1017	-	uncharacterized LOC103998760	-
Ma09_g16780	2458.884713	1536.449259	1033.886982	522.3658813	564.8028781	568.9632237	1676.406985	552.0439944	1.602967608	1.33E-05	0.000291763	Ma09_g16780	chr09	12244078	12247355	+	861	-	calmodulin-3	-
Ma07_g24680	2669.018993	3671.251695	2852.140603	1752.688716	1438.218107	1539.694338	3064.137097	1576.867054	0.958427318	1.33E-05	0.000291853	Ma07_g24680	chr07	31962797	31965366	+	2011	-	patellin-3-like	CRAL_TRIO_N
Ma08_g32910	15.68166271	22.31147439	31.32990854	0	0.845513291	0	23.10768188	0.281837764	5.959065854	1.34E-05	0.000292062	Ma08_g32910	chr08	43459430	43461601	-	1726	-	cytochrome P450 71A1-like	p450
Ma07_g12270	250.1225202	204.8599012	124.2007089	74.02789935	46.50323098	54.89996018	193.0610434	58.47703017	1.727575517	1.35E-05	0.00029476	Ma07_g12270	chr07	9177468	9178264	-	797	-	uncharacterized LOC103991491	-
Ma10_g15530	285.4062613	679.485811	166.7198705	77.15583876	50.73079743	77.3590348	377.2039809	68.41522366	2.465279563	1.36E-05	0.000296523	Ma10_g15530	chr10	27597987	27609324	+	6506	-	protein ROS1-like%2C transcript variant X1	-
Ma07_g14730	1122.80705	849.8643427	721.7068218	435.8262243	330.5956966	421.7315123	898.1260715	396.0511444	1.18306228	1.37E-05	0.000297698	Ma07_g14730	chr07	11060663	11067536	-	2552	-	C2 domain-containing protein At1g53590-like	C2
Ma05_g17180	6.272665084	6.084947561	8.951402441	28.15145468	35.5115582	43.67042287	7.103005029	35.77781192	-2.342581837	1.38E-05	0.000300552	Ma05_g17180	chr05	19500617	19503081	+	1234	-	uncharacterized LOC103973299	Myb_DNA-binding
Ma01_g15960	192.1003682	109.5290561	121.9628583	55.26026289	35.5115582	29.94543283	141.1974275	40.23908464	1.811567579	1.38E-05	0.000300704	Ma01_g15960	chr01	11611188	11611985	-	481	-	cysteine-rich and transmembrane domain-containing protein A-like	-
Ma03_g00210	476.7225464	753.5193396	113.0114558	80.28377816	23.67437214	44.91814924	447.7511139	49.62543318	3.175899488	1.38E-05	0.000300934	Ma03_g00210	chr03	233602	237069	+	1647	-	probable pectate lyase 8	-
Ma03_g07350	338.7239146	35.49552744	86.1572485	4.170585879	8.455132906	17.46816915	153.4588968	10.03129598	3.950634521	1.39E-05	0.000301468	Ma03_g07350	chr03	5152292	5153890	-	1599	-	3-ketoacyl-CoA synthase 6	-
Ma11_g00930	844.457537	1095.290561	336.7965169	194.9748898	146.2737993	205.8748507	758.8482049	182.3745133	2.058294631	1.40E-05	0.000303751	Ma11_g00930	chr11	674197	676053	+	1761	-	glucan endo-1%2C3-beta-glucosidase 10-like	Glyco_hydro_17
Ma05_g31360	340.2920808	437.1020665	345.7479193	123.0322834	185.1674106	179.672597	374.3806889	162.624097	1.202291062	1.40E-05	0.000304664	Ma05_g31360	chr05	41306702	41314009	-	1868	-	ultraviolet-B receptor UVR8-like%2C transcript variant X2	-
Ma05_g10690	18.03391212	68.96273902	24.61635671	0	1.691026581	0	37.20433595	0.563675527	5.836019589	1.41E-05	0.000305551	Ma05_g10690	chr05	7802934	7803620	-	605	-	Bowman-Birk type proteinase inhibitor-like	-
Ma08_g10050	1398.020231	44.62294878	607.5764407	60.47349524	27.0564253	28.69770646	683.40654	38.74254233	4.141154832	1.41E-05	0.000305725	Ma08_g10050	chr08	7333978	7334875	+	732	-	phylloplanin-like	-
Ma10_g27690	83.8968955	172.4068476	113.0114558	37.53527291	29.59296517	39.92724377	123.1050663	35.68516062	1.790143378	1.41E-05	0.000306158	Ma10_g27690	chr10	34856369	34856685	+	246	-	Hypothetical protein	-
Ma03_g28650	828.7758743	1035.455243	1096.546799	577.6261442	497.1618149	469.1451143	986.9259722	514.6443578	0.938346683	1.42E-05	0.000308269	Ma03_g28650	chr03	31770156	31772145	+	670	-	NADH dehydrogenase [ubiquinone] iron-sulfur protein 6%2C mitochondrial-like	-
Ma01_g19450	250.1225202	111.5573719	12.30817836	7.298525288	0.845513291	0	124.6626902	2.714679526	5.515764405	1.43E-05	0.000308269	Ma01_g19450	chr01	15123736	15124312	-	577	-	protein RALF-like 33	-
Ma03_g14830	298.7356746	222.100586	398.3374086	672.5069729	1023.916595	761.1130843	306.3912231	819.1788841	-1.42003956	1.43E-05	0.000308269	Ma03_g14830	chr03	14666554	14670375	+	2045	-	UPF0051 protein in atpA 3'region-like	-
Ma11_g07980	1814.368376	1372.155675	2073.36859	3512.675956	3513.953236	3355.136203	1753.297547	3460.588465	-0.981063792	1.43E-05	0.00030899	Ma11_g07980	chr11	6353805	6356560	+	1101	-	ferritin-4%2C chloroplastic-like	Ferritin
Ma04_g15260	7017.544063	3685.449906	1874.199886	919.6141863	990.0960633	1008.162905	4192.397952	972.6243849	2.107974451	1.43E-05	0.000309419	Ma04_g15260	chr04	11560363	11592037	-	2377	-	two pore calcium channel protein 1	Ion_trans
Ma11_g02800	92.52180999	34.48136951	17.90280488	5.213232348	1.691026581	2.495452736	48.3019948	3.133237222	3.964836597	1.44E-05	0.000310111	Ma11_g02800	chr11	2081950	2083791	-	1275	-	beta-carotene 3-hydroxylase 2%2C chloroplastic	-
novel.1206	9.408997626	14.19821098	31.32990854	93.83818227	153.0379056	69.8726766	18.31237238	105.5829215	-2.549101107	1.45E-05	0.000312018	-	chrUn_random	12993899	12995425	-	1527	-	-	-
Ma02_g17740	588.0623517	757.5759713	502.397462	295.0689509	312.8399175	262.0225372	616.0119283	289.9771352	1.085908845	1.45E-05	0.000312416	Ma02_g17740	chr02	24547800	24549448	-	1649	-	UDP-glycosyltransferase 73C6-like	UDPGT
Ma01_g02050	68.21523279	48.67958049	109.6546799	185.5910716	302.693758	298.2066019	75.51649773	262.1638105	-1.799076693	1.46E-05	0.000313371	Ma01_g02050	chr01	1373977	1375501	+	1525	-	zinc finger protein ZAT5-like	-
Ma06_g05240	6684.30873	5771.572761	11226.17759	3132.109995	2716.634203	3138.031815	7894.019693	2995.592004	1.397913593	1.46E-05	0.000313524	Ma06_g05240	chr06	3885460	3888152	+	2693	-	subtilisin-like protease	Peptidase_S8
novel.293	225.0318599	218.0439543	147.6981403	69.85731347	24.51988543	53.65223381	196.9246515	49.34314424	2.004912594	1.46E-05	0.000314064	-	chr04	5122065	5122755	+	607	-	-	-
Ma04_g05020	436.7343065	3789.908172	251.7581937	105.3072934	80.3237626	111.0476467	1492.800224	98.89290092	3.91647136	1.47E-05	0.00031546	Ma04_g05020	chr04	3796707	3798414	-	1527	-	B-box zinc finger protein 20-like	zf-B_box
Ma07_g13590	43.12457245	9.127421341	6.713551831	191.8469504	123.4449404	203.3793979	19.65518188	172.8904296	-3.115038569	1.47E-05	0.00031546	Ma07_g13590	chr07	10215552	10217192	-	1515	-	Hypothetical protein	Myb_DNA-binding
novel.47	12.54533017	6.084947561	7.832477136	43.79115173	34.66604491	49.90905471	8.820918289	42.78875045	-2.247141417	1.48E-05	0.000316521	-	chr01	1170934	1171740	-	787	-	-	-
Ma00_g00180	667.2547483	2472.517026	1.118925305	0	0.845513291	0	1046.963566	0.281837764	11.46697074	1.48E-05	0.00031692	Ma00_g00180	chrUn_random	197597	198571	-	762	-	heavy metal-associated isoprenylated plant protein 26-like	HMA
Ma06_g17870	272.076848	259.6244293	135.3899619	728.8098823	525.9092667	678.7631441	222.3637464	644.4940977	-1.532672777	1.48E-05	0.000318084	Ma06_g17870	chr06	12128934	12130629	+	1406	-	chalcone synthase 2	Chal_sti_synt_N
Ma04_g08930	243.8498552	783.9440774	12.30817836	2.085292939	0	0	346.7007036	0.695097646	8.966271286	1.49E-05	0.000318222	Ma04_g08930	chr04	6376855	6378353	-	1013	-	ribonuclease 3-like	Ribonuclease_T2
Ma11_g08240	19.60207839	26.3681061	17.90280488	1.04264647	0	0	21.29099646	0.347548823	5.847081231	1.49E-05	0.000319513	Ma11_g08240	chr11	6568505	6569401	+	897	-	uncharacterized LOC103970954	-
Ma11_g23300	746.447145	604.4381244	587.4357852	1372.122754	2414.785958	1351.287656	646.1070182	1712.732123	-1.406474876	1.55E-05	0.000330371	Ma11_g23300	chr11	26684370	26688418	+	1682	-	cytochrome P450 714B3-like	p450
Ma10_g15330	1040.478321	1764.634793	1257.672043	503.5982449	660.3458799	530.2837063	1354.261719	564.7426104	1.260939728	1.55E-05	0.000330371	Ma10_g15330	chr10	27470933	27471751	+	819	-	uncharacterized LOC103969752	-
Ma08_g06480	85.46506177	271.7943244	83.91939789	31.27939409	16.91026581	21.21134825	147.0595947	23.13366938	2.670363042	1.55E-05	0.000330371	Ma08_g06480	chr08	4376532	4379031	-	782	-	universal stress protein A-like protein	Usp
Ma07_g00020	65.86298339	39.55215915	30.21098324	158.4822634	342.4328827	139.7453532	45.20870859	213.5534998	-2.234845411	1.56E-05	0.000332236	Ma07_g00020	chr07	54814	56843	-	1268	-	isoflavone reductase-like protein	NmrA
Ma04_g01640	29.01107602	41.580475	14.54602897	1.04264647	0	1.247726368	28.37919333	0.763457612	5.351374218	1.56E-05	0.000332951	Ma04_g01640	chr04	1455971	1461853	-	2476	-	subtilisin-like protease SBT5.3	Peptidase_S8
Ma10_g27530	66.64706652	83.16095	68.25444361	13.55440411	16.91026581	29.94543283	72.68748671	20.13670091	1.87112157	1.57E-05	0.000335169	Ma10_g27530	chr10	34771329	34774086	-	1424	-	probable inositol oxygenase%2C transcript variant X1	-
Ma03_g29460	151.3280452	115.6140037	143.2224391	65.68672759	59.18593034	57.39541292	136.721496	60.75602362	1.170900012	1.58E-05	0.000335938	Ma03_g29460	chr03	32364180	32364594	-	415	-	Hypothetical protein	-
Ma02_g06090	734.685898	454.3427512	709.3986435	276.3013145	205.4597296	285.7293382	632.8090976	255.8301274	1.308625918	1.59E-05	0.000338779	Ma02_g06090	chr02	17150117	17153727	-	720	-	uncharacterized LOC103971646	-
Ma08_g17600	12.54533017	2.028315854	16.78387958	98.00876815	93.00646196	52.40450745	10.45250853	81.13991252	-2.96010031	1.60E-05	0.000339207	Ma08_g17600	chr08	26304381	26305412	+	959	-	UDP-glycosyltransferase 85A2-like	-
Ma03_g20750	286.9744276	448.2578036	238.33109	118.8616975	50.73079743	92.33175122	324.5211071	87.30808206	1.897801788	1.61E-05	0.000342302	Ma03_g20750	chr03	25858963	25859850	+	888	-	uncharacterized LOC103979335	-
Ma08_g22380	445.359221	469.5551201	651.2145276	990.5141462	1066.192259	1100.494656	522.0429562	1052.400354	-1.012736369	1.61E-05	0.000342302	Ma08_g22380	chr08	35976363	35983953	-	1514	-	major facilitator superfamily antiporter%2C putative%2C expressed	MFS_1
Ma08_g29710	2950.504839	2317.350863	3620.842287	5572.94538	7321.299583	6318.486326	2962.89933	6404.243763	-1.112149372	1.61E-05	0.000342302	Ma08_g29710	chr08	41189457	41200765	+	2186	-	ferrochelatase-2%2C chloroplastic	-
Ma02_g13230	419.4844775	188.6333744	38.04346038	9.383818227	28.74745188	8.734084574	215.3871041	15.62178489	3.773188772	1.64E-05	0.00034846	Ma02_g13230	chr02	21723360	21725372	-	1345	-	protein kinase 2A%2C chloroplastic-like	Pkinase_Tyr
Ma09_g19280	44.69273873	35.49552744	62.65981709	118.8616975	143.7372594	121.0294577	47.61602775	127.8761382	-1.432517226	1.64E-05	0.000348497	Ma09_g19280	chr09	22372493	22375329	-	2076	-	trihelix transcription factor GTL1-like	-
Ma02_g15670	1731.255563	2199.708543	1914.481197	1157.337581	1104.240357	1186.587776	1948.481768	1149.388572	0.761484052	1.65E-05	0.000348602	Ma02_g15670	chr02	23286026	23292920	-	2497	-	putative receptor-like protein kinase At3g46340	-
Ma05_g09540	5320.004075	3517.09969	2207.639627	1313.734552	1132.142296	1234.001378	3681.581131	1226.626075	1.58588829	1.65E-05	0.000349457	Ma05_g09540	chr05	6910980	6912499	-	1297	-	probable inactive 2-oxoglutarate-dependent dioxygenase AOP2	2OG-FeII_Oxy
Ma04_g08700	1317.259668	5586.996019	1054.027637	405.5894767	387.2450871	376.8133631	2652.761108	389.8826423	2.766324331	1.65E-05	0.000349457	Ma04_g08700	chr04	6194482	6197024	-	2424	-	transcription factor bHLH87-like%2C transcript variant X2	-
Ma04_g10340	274.4290974	266.7235347	303.2287577	167.8660816	147.1193126	137.2499005	281.4604633	150.7450982	0.898806455	1.65E-05	0.000349457	Ma04_g10340	chr04	7362648	7366039	-	687	-	Hypothetical protein	-
Ma03_g14440	532.392449	711.9388646	575.1276068	1039.51853	1297.017388	1149.155985	606.4863068	1161.897301	-0.93876949	1.67E-05	0.000353433	Ma03_g14440	chr03	11595770	11601907	-	2922	-	U-box domain-containing protein 33-like	Pkinase
Ma08_g05730	199.1571164	317.4314311	294.2773553	103.2220005	125.135967	108.552194	270.2886343	112.3033872	1.263022843	1.69E-05	0.000356279	Ma08_g05730	chr08	3893914	3895306	+	1393	-	transcription factor PCL1-like	Myb_DNA-binding
Ma05_g27970	120.7488029	127.7838988	138.7467378	64.64408112	60.87695692	57.39541292	129.0931465	60.97215032	1.078374883	1.71E-05	0.000359852	Ma05_g27970	chr05	39066292	39071335	-	1121	-	uncharacterized LOC103986405%2C transcript variant X2	-
Ma07_g14770	1.568166271	0	0	14.59705058	50.73079743	27.44998009	0.52272209	30.9259427	-5.674499306	1.71E-05	0.000361324	Ma07_g14770	chr07	11080747	11085045	-	1231	-	exostosin-2%2C transcript variant X2	-
Ma06_g36070	25.09066034	23.32563232	15.66495427	71.94260641	56.64939047	77.3590348	21.36041564	68.65034389	-1.667462821	1.73E-05	0.000364174	Ma06_g36070	chr06	35674162	35683169	+	1403	-	inactive rhomboid protein 1-like	Rhomboid
Ma06_g20040	683.7204942	640.9478097	490.0892837	334.6895168	283.2469523	255.7839054	604.9191959	291.2401248	1.054757483	1.73E-05	0.000364174	Ma06_g20040	chr06	14094160	14099279	+	2886	-	F-box protein At5g39450-like	-
Ma02_g10170	165.4415416	917.8129238	85.03832319	39.62056585	21.98334555	33.68861193	389.4309295	31.76417444	3.617888807	1.74E-05	0.000364969	Ma02_g10170	chr02	19835539	19836621	+	797	-	EG45-like domain containing protein	-
Ma01_g21550	808.3897127	5306.074273	82.80047258	93.83818227	101.4615949	61.13859202	2065.754819	85.47945639	4.594280024	1.74E-05	0.000365587	Ma01_g21550	chr01	21341312	21344709	+	2079	-	3-hydroxy-3-methylglutaryl-coenzyme A reductase 3-like	-
Ma09_g09340	417.9163112	389.4366439	622.1224697	191.8469504	180.9398442	229.5816517	476.4918083	200.7894821	1.247614206	1.75E-05	0.000367339	Ma09_g09340	chr09	6172974	6174498	-	1525	-	RING-H2 finger protein ATL65	-
Ma03_g02030	582.5737697	161.2511104	57.06519056	35.44997997	10.14615949	8.734084574	266.9633569	18.11007468	3.882216052	1.76E-05	0.000368669	Ma03_g02030	chr03	1382835	1384314	+	950	-	protein TIFY 10A-like	Zim
Ma02_g12830	140.3508813	435.0737506	303.2287577	72.98525288	65.10452337	79.85448754	292.8844632	72.64808793	2.01165208	1.78E-05	0.000373351	Ma02_g12830	chr02	21470076	21472393	-	1416	-	psbQ-like protein 2%2C chloroplastic%2C transcript variant X1	-
Ma05_g14950	202.293449	289.0350091	234.9743141	57.34555583	93.85197525	108.552194	242.1009241	86.58324169	1.484679304	1.78E-05	0.000373938	Ma05_g14950	chr05	10997498	11000429	+	1940	-	protein NRT1/ PTR FAMILY 2.11-like	-
novel.715	128.5896342	108.5148982	13.42710366	0	5.073079743	0	83.51054535	1.691026581	5.521376939	1.79E-05	0.000375466	-	chr07	7108575	7109585	-	959	-	-	-
Ma07_g26130	369.3031568	170.3785317	444.2133461	105.3072934	85.39684235	86.09311938	327.9650116	92.26575172	1.82963731	1.80E-05	0.000375723	Ma07_g26130	chr07	33055879	33059060	-	1318	-	probable protein ABIL1	-
Ma03_g07790	347.348829	99.38747683	8.951402441	9.383818227	2.536539872	1.247726368	151.8959028	4.389361489	5.109086066	1.80E-05	0.000375723	Ma03_g07790	chr03	5516004	5516865	+	771	-	heavy metal-associated isoprenylated plant protein 26-like	HMA
Ma02_g13680	1812.016126	2500.913447	1358.37532	816.3921858	640.053561	819.7562236	1890.434965	758.7339901	1.317565308	1.80E-05	0.000375723	Ma02_g13680	chr02	21960954	21963395	+	2442	-	probable membrane-associated kinase regulator 6	-
Ma09_g01900	185.04362	60.84947561	35.80560976	12.51175764	3.382053162	9.981810942	93.89956845	8.625207247	3.464837728	1.81E-05	0.000378078	Ma09_g01900	chr09	1415455	1416364	-	830	-	high-affinity nitrate transporter-activating protein 2.1	-
Ma03_g21600	907.968271	506.0648055	2190.855747	5054.750085	8135.528882	5579.832317	1201.629608	6256.703761	-2.380695664	1.81E-05	0.000378565	Ma03_g21600	chr03	26573298	26575073	+	1240	-	uncharacterized LOC103979262	DnaJ
Ma09_g24260	105.0671402	99.38747683	39.16238568	13.55440411	0.845513291	4.990905471	81.20566756	6.463607622	3.669787353	1.83E-05	0.000382083	Ma09_g24260	chr09	35948098	35950921	-	2197	-	BTB/POZ domain-containing protein At3g19850-like	-
Ma04_g26820	158.3847934	76.06184451	25.73528202	8.341171757	7.609619615	12.47726368	86.72730664	9.47601835	3.209833581	1.83E-05	0.000382083	Ma04_g26820	chr04	28147667	28149057	-	1391	-	UDP-glycosyltransferase 73D1-like	UDPGT
Ma03_g05850	10555.32717	3851.771806	2413.521883	1251.175764	941.0562924	1038.108338	5606.87362	1076.780131	2.380606629	1.85E-05	0.000384791	Ma03_g05850	chr03	4015136	4016846	-	1316	-	protein TIFY 10B-like	Zim
Ma00_g00050	217.1910285	347.8561689	136.5088872	78.19848523	55.80387718	43.67042287	233.8520282	59.22426176	1.979638322	1.85E-05	0.000385106	Ma00_g00050	chrUn_random	52722	54446	-	1069	-	uncharacterized LOC103974355%2C transcript variant X1	Cytochrom_B561
Ma03_g05090	2897.971269	464.4843305	642.2631252	174.1219604	82.86030248	200.8839452	1334.906242	152.6220694	3.130263926	1.85E-05	0.000385106	Ma03_g05090	chr03	3324030	3325277	-	1108	-	probable xyloglucan endotransglucosylase/hydrolase protein 23	-
Ma03_g01950	249.3384371	139.9537939	136.5088872	64.64408112	45.65771769	57.39541292	175.2670394	55.89907058	1.655143668	1.86E-05	0.000385887	Ma03_g01950	chr03	1327391	1334890	+	2653	-	uncharacterized LOC103977152%2C transcript variant X5	-
Ma06_g27560	1906.890186	2898.463355	391.6238568	269.0027892	270.564253	223.3430198	1732.325799	254.303354	2.7679469	1.86E-05	0.00038628	Ma06_g27560	chr06	29532249	29535870	+	1192	-	carboxyvinyl-carboxyphosphonate phosphorylmutase%2C chloroplastic-like	-
Ma08_g24620	200.7252827	165.3077421	268.5420732	78.19848523	94.69748854	86.09311938	211.5250327	86.32969772	1.289805755	1.88E-05	0.000391119	Ma08_g24620	chr08	37720283	37722576	-	1703	-	uncharacterized LOC103995170	-
Ma04_g30620	32.93149169	12.16989512	10.07032775	0	0	0	18.39057152	0	6.605775416	1.90E-05	0.000393194	Ma04_g30620	chr04	31221210	31222211	-	921	-	sphinganine C(4)-monooxygenase 1-like	-
Ma04_g24160	1832.402288	3654.01101	1942.45433	878.9509739	917.3819203	899.6107112	2476.289209	898.6478685	1.462240154	1.90E-05	0.000394394	Ma04_g24160	chr04	26215131	26216907	-	1484	-	homeobox-leucine zipper protein HAT4-like	HD-ZIP_N
Ma06_g03810	474.370297	579.0841762	199.1687043	109.4778793	84.55132906	126.0203631	417.5410592	106.6831905	1.97149484	1.91E-05	0.00039473	Ma06_g03810	chr06	2754845	2759619	-	1667	-	uncharacterized LOC103986710	-
Ma02_g04310	2900.323518	3495.802374	3297.472874	5658.442391	5148.330426	5005.878188	3231.199589	5270.883668	-0.706196099	1.91E-05	0.000395384	Ma02_g04310	chr02	15796927	15800612	+	958	-	superoxide dismutase [Cu-Zn]%2C transcript variant X1	-
Ma01_g05550	59.5903183	3.04247378	33.56775915	0	0	0	32.06685041	0	7.402318187	1.93E-05	0.000398678	Ma01_g05550	chr01	3920858	3922514	-	534	-	transcription factor bHLH120-like	-
Ma08_g25670	7.05674822	5.070789634	4.475701221	29.19410115	26.21091201	39.92724377	5.534413025	31.77741898	-2.49074422	1.94E-05	0.000401281	Ma08_g25670	chr08	38424010	38424665	-	96	-	Hypothetical protein	-
Ma04_g37120	17.24982898	24.33979024	82.80047258	2.085292939	1.691026581	3.743179103	41.46336394	2.506499541	4.079558508	1.95E-05	0.000402656	Ma04_g37120	chr04	35166824	35168080	+	1065	-	zinc finger protein CONSTANS-LIKE 2-like	CCT
Ma07_g28680	43.90865559	118.6564774	10.07032775	4.170585879	0.845513291	1.247726368	57.54515359	2.087941846	4.795344111	1.95E-05	0.000402894	Ma07_g28680	chr07	34644502	34645622	+	1121	-	uncharacterized LOC103993093	-
Ma04_g32140	149.7598789	87.21758171	14.54602897	5.213232348	0	0	83.84116319	1.737744116	5.598035859	1.96E-05	0.000403467	Ma04_g32140	chr04	32255445	32257569	-	1608	-	thaumatin-like protein 1b	Thaumatin
Ma05_g31460	444.5751379	73.01937073	30.21098324	9.383818227	9.300646196	14.97271641	182.6018306	11.21906028	4.032869442	1.97E-05	0.000405627	Ma05_g31460	chr05	41369565	41372547	+	2579	-	probable protein phosphatase 2C 4	PP2C
Ma06_g33170	3.136332542	0	3.356775915	79.2411317	17.7557791	31.19315919	2.164369486	42.73002333	-4.288284245	1.97E-05	0.00040565	Ma06_g33170	chr06	33902865	33903637	+	773	-	protein P21-like	Thaumatin
Ma02_g08620	116.8283872	91.27421341	23.49743141	10.4264647	3.382053162	9.981810942	77.20001067	7.9301096	3.307634839	1.98E-05	0.000406792	Ma02_g08620	chr02	18906146	18907112	-	967	-	21 kDa protein-like	-
Ma11_g13650	18.81799525	25.35394817	48.11378812	107.3925864	102.3071082	132.258995	30.76191051	113.9862298	-1.903225673	1.98E-05	0.000407309	Ma11_g13650	chr11	18695646	18697742	+	1468	-	probable beta-1%2C3-galactosyltransferase 8%2C transcript variant X2	Galactosyl_T
Ma01_g03480	18.03391212	20.28315854	38.04346038	1.04264647	0.845513291	0	25.45351034	0.629386587	5.236941546	1.99E-05	0.000408015	Ma01_g03480	chr01	2304435	2306670	+	1655	-	endoglucanase 1-like	-
Ma10_g11310	19.60207839	24.33979024	73.84907014	292.983658	197.85011	165.9476069	39.26364626	218.927125	-2.4895172	1.99E-05	0.000408015	Ma10_g11310	chr10	24880909	24881921	-	921	-	22.0 kDa class IV heat shock protein-like	-
Ma07_g22170	1712.437568	1044.582665	1265.50452	533.8349925	393.1636801	645.0745321	1340.841584	524.0244016	1.356985173	1.99E-05	0.000408299	Ma07_g22170	chr07	30214861	30221249	+	4390	-	putative leucine-rich repeat-containing protein DDB_G0290503	-
Ma04_g12820	280.7017625	256.5819555	367.0075001	566.157033	678.9471723	581.4404874	301.430406	608.8482309	-1.016361642	2.00E-05	0.000410047	Ma04_g12820	chr04	9675886	9680518	+	1211	-	methyltransferase-like protein 22	-
Ma04_g18910	77.62423042	28.39642195	68.25444361	7.298525288	7.609619615	13.72499005	58.09169866	9.544378316	2.628076796	2.01E-05	0.000412517	Ma04_g18910	chr04	21326410	21330862	+	1329	-	protein notum homolog	-
Ma07_g15660	791.9239669	1116.587877	870.5238874	496.2997196	460.8047434	495.347368	926.3452439	484.1506103	0.936082373	2.01E-05	0.000412517	Ma07_g15660	chr07	11801558	11812869	-	1857	-	protein PHR1-LIKE 1-like	Myb_DNA-binding
Ma05_g28450	1990.002998	4228.024397	2453.803194	905.0171357	1033.217241	1131.687816	2890.610196	1023.307397	1.498132623	2.02E-05	0.000413333	Ma05_g28450	chr05	39455870	39461267	+	3451	-	filament-like plant protein 3	-
Ma09_g04720	48.6131544	53.75037012	2.23785061	0	0	0	34.86712504	0	7.522707091	2.03E-05	0.000415012	Ma09_g04720	chr09	3040973	3041503	-	465	-	expansin-A2-like	-
Ma01_g14980	69.78339906	64.90610732	71.61121953	150.1410916	233.3616682	144.7362587	68.76690864	176.0796728	-1.360467091	2.04E-05	0.000416374	Ma01_g14980	chr01	10892913	10895625	-	2713	-	pentatricopeptide repeat-containing protein At4g39530	-
Ma07_g05340	1009.899079	1637.865052	653.4523782	295.0689509	248.5809074	409.2542486	1100.405503	317.6347023	1.793873245	2.04E-05	0.000416374	Ma07_g05340	chr07	3897088	3900956	+	3349	-	probable LRR receptor-like serine/threonine-protein kinase At2g24230	Pkinase_Tyr
Ma05_g16880	4854.258692	9894.124734	7221.543919	2570.123548	3217.178071	2468.002755	7323.309115	2751.768125	1.41195256	2.04E-05	0.000417328	Ma05_g16880	chr05	19092266	19094005	-	1448	-	Probable aquaporin PIP1-2	-
Ma06_g05530	370.8713231	433.0454347	365.8885748	207.4866475	230.8251283	179.672597	389.9351109	205.9947909	0.917086663	2.05E-05	0.000417958	Ma06_g05530	chr06	4131833	4134370	+	1866	-	S-adenosylmethionine decarboxylase proenzyme-like	SAM_decarbox
Ma05_g13670	9.408997626	12.16989512	6.713551831	36.49262644	37.20258479	46.16587561	9.43081486	39.95369561	-2.072316245	2.05E-05	0.000418056	Ma05_g13670	chr05	9927656	9930028	+	2373	-	vacuolar protein 8-like	-
Ma05_g01980	105.0671402	67.9485811	14.54602897	3.127939409	0	4.990905471	62.52058341	2.706281627	4.601279676	2.06E-05	0.000420122	Ma05_g01980	chr05	1246421	1254129	-	3165	-	kinesin-like protein KIF19	Kinesin
Ma10_g14470	706.4589051	296.1341146	1037.243758	2721.307286	2406.330825	2962.102397	679.9455925	2696.580169	-1.987799448	2.07E-05	0.000421388	Ma10_g14470	chr10	26912910	26916293	+	1466	-	GDSL esterase/lipase At5g45910-like	Lipase_GDSL
Ma10_g15240	4038.028148	1092.248087	643.3820505	312.7939409	93.85197525	243.3066417	1924.552762	216.6508526	3.152046397	2.08E-05	0.000423216	Ma10_g15240	chr10	27435145	27436163	+	1019	-	fasciclin-like arabinogalactan protein 13	-
Ma01_g04210	1412.133727	909.6996603	1197.250077	2197.898758	2609.254015	2423.084606	1173.027821	2410.079126	-1.038488015	2.08E-05	0.000423726	Ma01_g04210	chr01	2763293	2766394	-	2182	-	probable indole-3-acetic acid-amido synthetase GH3.5	-
Ma10_g27220	69.78339906	22.31147439	81.68154728	9.383818227	1.691026581	4.990905471	57.92547358	5.355250093	3.45650883	2.09E-05	0.000424251	Ma10_g27220	chr10	34594596	34598031	+	2160	-	probable sulfate transporter 3.4	Sulfate_transp
Ma11_g11880	44.69273873	46.65126463	55.94626526	14.59705058	16.06475252	12.47726368	49.09675621	14.37968892	1.756955468	2.09E-05	0.00042436	Ma11_g11880	chr11	15094001	15096732	-	2659	-	probable leucine-rich repeat receptor-like protein kinase At1g68400	Pkinase
Ma03_g11520	10987.35698	15583.5507	19472.65709	7276.629712	6332.049033	6706.529227	15347.85492	6771.735991	1.180399754	2.09E-05	0.000425024	Ma03_g11520	chr03	8935641	8940695	-	3060	-	linoleate 13S-lipoxygenase 2-1%2C chloroplastic-like	Lipoxygenase
Ma03_g04630	244.6339383	100.4016348	2.23785061	1.04264647	4.227566453	1.247726368	115.7578079	2.17264643	5.697851256	2.10E-05	0.000425267	Ma03_g04630	chr03	3049628	3052106	+	1157	-	Peroxidase 18	-
Ma07_g23720	68.99931593	250.4970079	24.61635671	11.46911117	2.536539872	7.486358207	114.7042269	7.164003082	4.014450052	2.11E-05	0.000427762	Ma07_g23720	chr07	31265746	31268066	-	1621	-	sodium-coupled neutral amino acid transporter 1-like	Aa_trans
Ma03_g05570	24.3065772	10.14157927	19.02173019	67.77202053	68.48657654	61.13859202	17.82329555	65.79906303	-1.872021127	2.12E-05	0.000428718	Ma03_g05570	chr03	3649902	3655291	-	2125	-	uncharacterized LOC103976876	-
Ma10_g14330	301.087924	400.5923811	346.8668446	186.6337181	183.4763841	148.4794378	349.5157166	172.86318	1.011971874	2.13E-05	0.00043116	Ma10_g14330	chr10	26831387	26834985	+	1249	-	mitochondrial dicarboxylate/tricarboxylate transporter DTC-like	Mito_carr
Ma02_g07900	434.3820571	340.7570634	324.4883385	204.3587081	159.8020119	167.1953333	366.5424863	177.1186844	1.051462659	2.13E-05	0.000431574	Ma02_g07900	chr02	18391211	18399688	-	1793	-	actin-related protein 3-like	Actin
Ma02_g04100	136.4304656	118.6564774	130.9142607	225.2116374	233.3616682	267.0134427	128.6670679	241.8622495	-0.907402992	2.13E-05	0.000431707	Ma02_g04100	chr02	15562195	15568865	+	2080	-	uncharacterized LOC103969881	Lipase_3
Ma11_g21440	139.5667981	137.925478	121.9628583	64.64408112	66.79554996	52.40450745	133.1517115	61.28137951	1.114458408	2.15E-05	0.000434477	Ma11_g21440	chr11	25581258	25583580	-	2220	-	eukaryotic translation initiation factor isoform 4G-1-like%2C transcript variant X1	-
Ma07_g12800	189.7481188	176.4634793	105.1789787	59.43084877	48.19425756	58.64313929	157.1301922	55.42274854	1.50978885	2.16E-05	0.000435942	Ma07_g12800	chr07	9622365	9632882	+	2124	-	probable protein phosphatase 2C 12	PP2C
Ma05_g17940	266.5882661	326.5588524	373.7210519	576.5834977	630.7529148	615.1290993	322.2893901	607.4885039	-0.917099259	2.17E-05	0.000437697	Ma05_g17940	chr05	21925591	21927003	-	1261	-	putative NAC domain-containing protein 94%2C transcript variant X2	NAM
Ma05_g15540	6.272665084	21.29731646	6.713551831	55.26026289	61.72247021	83.59766664	11.42784446	66.86013325	-2.556178509	2.17E-05	0.000438387	Ma05_g15540	chr05	11702157	11704419	+	2263	-	9-cis-epoxycarotenoid dioxygenase 1%2C chloroplastic	RPE65
Ma08_g17530	294.0311758	326.5588524	882.8320658	2086.335586	2312.47885	1795.478243	501.140698	2064.764226	-2.043762367	2.17E-05	0.000438387	Ma08_g17530	chr08	26028471	26029511	+	964	-	7-deoxyloganetin glucosyltransferase-like	-
Ma05_g03790	644.5163374	656.1601786	712.7554194	322.1777591	421.911132	380.5565422	671.1439785	374.8818111	0.838793358	2.19E-05	0.000440659	Ma05_g03790	chr05	2811136	2816721	+	1292	-	peptidyl-tRNA hydrolase ICT1%2C mitochondrial%2C transcript variant X2	-
mito8_g00050	47.04498813	23.32563232	52.58948934	163.6954957	224.061022	104.8090149	40.98670326	164.1885109	-2.004523684	2.19E-05	0.000440709	mito8_g00050	mito8	289589	292661	-	3073	-	uncharacterized LOC103973234	-
Ma08_g33660	110.5557221	54.76452805	73.84907014	19.81028292	4.227566453	13.72499005	79.72310677	12.58761314	2.683926298	2.21E-05	0.000445093	Ma08_g33660	chr08	43927860	43930903	-	1544	-	Tubulin beta-1 chain	Tubulin
Ma02_g05270	233.6567744	154.1520049	1319.212935	4612.667982	5388.456201	5689.632237	569.007238	5230.25214	-3.200922123	2.24E-05	0.000449561	Ma02_g05270	chr02	16610978	16613074	-	1959	-	Putative Cytochrome P450 78A3	p450
Ma02_g16400	37.63599051	72.0052128	12.30817836	2.085292939	2.536539872	3.743179103	40.64979389	2.788337305	3.885952541	2.24E-05	0.000451	Ma02_g16400	chr02	23779759	23780340	-	582	-	non-specific lipid-transfer protein 2-like	-
Ma07_g12970	745.6630619	158.2086366	87.2761738	42.74850526	31.28399175	21.21134825	330.3826241	31.74794842	3.378547425	2.26E-05	0.00045305	Ma07_g12970	chr07	9759169	9762919	-	2308	-	glucan endo-1%2C3-beta-glucosidase 14-like	Glyco_hydro_17
Ma07_g06000	130.9418836	113.5856878	39.16238568	11.46911117	21.13783226	6.238631839	94.56331904	12.94852509	2.847770621	2.27E-05	0.000454597	Ma07_g06000	chr07	4339765	4340877	+	1113	-	Putative Dehydration-responsive element-binding protein 1D	AP2
Ma06_g17620	567.6761901	491.8665945	184.6226753	110.5205258	40.58463795	88.58857211	414.72182	79.89791195	2.379774719	2.27E-05	0.000454765	Ma06_g17620	chr06	11955821	11957116	-	748	-	uncharacterized GPI-anchored protein At5g19250-like	-
Ma10_g10530	395.9619834	25.35394817	200.2876296	22.93822233	5.918593034	12.47726368	207.2011871	13.77802635	3.916610179	2.27E-05	0.000454765	Ma10_g10530	chr10	24429241	24430986	-	1234	-	Putative Auxin-induced protein 5NG4	DUF6
Ma03_g12880	29.79515915	139.9537939	1.118925305	0	0	0	56.95595945	0	8.228578899	2.27E-05	0.000454765	Ma03_g12880	chr03	9918163	9919353	+	1080	-	Putative uncharacterized protein	-
Ma07_g24750	79.19239669	38.53800122	87.2761738	219.9984051	195.3135701	203.3793979	68.3355239	206.2304577	-1.592770111	2.28E-05	0.000455623	Ma07_g24750	chr07	32008221	32011908	-	2626	-	serine/threonine-protein kinase PAK 6	Pkinase
Ma05_g16130	567.6761901	510.1214372	355.818247	202.2734151	117.5263474	200.8839452	477.8719581	173.5612359	1.465049377	2.28E-05	0.00045664	Ma05_g16130	chr05	15331061	15333220	-	2160	-	scarecrow-like protein 8	GRAS
Ma03_g10020	2216.603024	1681.473843	242.8067912	190.804304	102.3071082	199.6362188	1380.294553	164.2492103	3.07213235	2.28E-05	0.00045664	Ma03_g10020	chr03	7480609	7482727	-	2044	-	uncharacterized LOC103977822	-
Ma09_g11240	1054.591817	3479.575847	1088.714322	325.3056985	448.9675573	409.2542486	1874.293995	394.5091682	2.248025198	2.30E-05	0.000459827	Ma09_g11240	chr09	7610427	7611303	+	797	-	15.4 kDa class V heat shock protein	-
Ma06_g02700	61.94256771	47.66542256	21.2595808	6.255878818	7.609619615	4.990905471	43.62252369	6.285467968	2.785361543	2.30E-05	0.000459827	Ma06_g02700	chr06	2062070	2063522	-	1188	-	heat shock factor protein HSF30-like	HSF_DNA-bind
Ma03_g11870	17.24982898	196.7466378	1.118925305	0	0	0	71.7051307	0	8.560592518	2.32E-05	0.000463404	Ma03_g11870	chr03	9205071	9205500	+	222	-	Hypothetical protein	-
Ma11_g01520	14.11349644	154.1520049	19.02173019	1.04264647	2.536539872	2.495452736	62.42907717	2.024879692	4.94327341	2.33E-05	0.00046366	Ma11_g01520	chr11	1076496	1077519	+	776	-	uncharacterized LOC103970154	-
Ma09_g18580	97.22630881	23.32563232	51.47056404	309.6660015	210.5328094	328.1520347	57.34083505	282.7836152	-2.294802401	2.33E-05	0.00046366	Ma09_g18580	chr09	18124738	18143918	-	3486	-	uncharacterized LOC103998449%2C transcript variant X2	-
Ma05_g06570	1617.563509	2015.131801	1801.469741	1009.281783	1143.133969	924.5652385	1811.38835	1025.66033	0.819568577	2.33E-05	0.000463866	Ma05_g06570	chr05	4864923	4869146	+	1370	-	60S acidic ribosomal protein P0-like	-
Ma01_g22940	145.8394632	152.123689	210.3579574	340.9453956	344.1239093	344.3724775	169.4403699	343.1472608	-1.021806259	2.35E-05	0.000467606	Ma01_g22940	chr01	26289270	26293700	-	1007	-	uncharacterized protein At3g27210%2C transcript variant X1	-
Ma09_g02810	0.784083136	3.04247378	0	12.51175764	46.50323098	33.68861193	1.275518972	30.90120018	-4.602591463	2.37E-05	0.000471832	Ma09_g02810	chr09	1932864	1935066	+	1158	-	QWRF motif-containing protein 3-like	-
Ma11_g02320	213.2706129	252.5253238	136.5088872	85.49701051	52.42182402	61.13859202	200.7682746	66.35247552	1.600266438	2.38E-05	0.000472859	Ma11_g02320	chr11	1662719	1667333	-	3068	-	uncharacterized LOC103970226%2C transcript variant X2	VWA
Ma03_g20500	182.6913706	195.7324799	83.91939789	46.91909114	23.67437214	41.17497014	154.1144161	37.25614447	2.056999556	2.39E-05	0.000474125	Ma03_g20500	chr03	25658084	25662705	-	4070	-	LRR receptor-like serine/threonine-protein kinase RPK2%2C transcript variant X1	Pkinase
Ma04_g31700	116.0443041	244.4120604	887.307767	65.68672759	35.5115582	42.4226965	415.9213771	47.87366077	3.118850399	2.40E-05	0.000475548	Ma04_g31700	chr04	31933397	31934022	+	626	-	Hypothetical protein	-
Ma03_g17390	984.8084182	1049.653454	1234.174612	642.2702253	418.5290788	441.6951342	1089.545495	500.8314794	1.12117297	2.40E-05	0.000475548	Ma03_g17390	chr03	22634100	22635544	+	1378	-	UDP-glycosyltransferase 83A1-like	UDPGT
Ma07_g06930	210.1342803	149.0812152	462.116151	1020.750894	1061.964693	1024.383348	273.7772155	1035.699645	-1.92102225	2.40E-05	0.000475548	Ma07_g06930	chr07	5021117	5022622	-	1266	-	transcription factor MYB1R1-like%2C transcript variant X2	Myb_DNA-binding
Ma03_g32510	292.4630096	23.32563232	4.475701221	2.085292939	0	1.247726368	106.754781	1.111006436	6.635577932	2.42E-05	0.000480125	Ma03_g32510	chr03	34273739	34275369	-	1137	-	probable WRKY transcription factor 28	WRKY
Ma04_g13100	261.8837673	313.3747994	117.487157	739.236347	684.8657654	869.6652783	230.9152412	764.5891302	-1.725662486	2.43E-05	0.000480906	Ma04_g13100	chr04	9909130	9917145	-	1660	-	phosphatidylinositol/phosphatidylcholine transfer protein SFH1-like	CRAL_TRIO_N
Ma05_g21930	374.7917388	726.1370756	308.8233842	157.4396169	109.9167278	149.7271641	469.9173995	139.0278363	1.758492339	2.49E-05	0.000492372	Ma05_g21930	chr05	33682003	33685503	+	1550	-	uncharacterized LOC103985747%2C transcript variant X2	-
Ma02_g21520	606.0962638	32.45305366	82.80047258	12.51175764	13.52821265	16.22044278	240.44993	14.08680436	4.096445053	2.49E-05	0.000492372	Ma02_g21520	chr02	27113948	27117664	+	2729	-	boron transporter 4-like%2C transcript variant X1	-
Ma07_g18790	27.44290974	36.50968536	4.475701221	0	0	0	22.80943211	0	6.911276796	2.50E-05	0.00049343	Ma07_g18790	chr07	26732120	26745039	-	2757	-	phospholipase D delta-like%2C transcript variant X2	C2
Ma03_g26930	1438.792554	2304.16681	1258.790968	752.7907511	644.2811274	622.6154575	1667.250111	673.229112	1.308205778	2.52E-05	0.00049732	Ma03_g26930	chr03	30470309	30474742	+	1781	-	4-hydroxy-3-methylbut-2-enyl diphosphate reductase%2C chloroplastic-like	-
Ma04_g10400	148.9757958	103.4441085	73.84907014	35.44997997	26.21091201	36.18406467	108.7563248	32.61498555	1.748910957	2.53E-05	0.000499223	Ma04_g10400	chr04	7407305	7410272	-	2459	-	probable rhamnose biosynthetic enzyme 3	-
Ma11_g22850	1622.268007	1807.229426	1757.831654	1131.27142	1008.697356	869.6652783	1729.109696	1003.211351	0.784689689	2.54E-05	0.000500254	Ma11_g22850	chr11	26445603	26449048	-	926	-	glutathione S-transferase DHAR2-like	-
Ma04_g33380	349.7010785	249.48285	154.4116921	10.4264647	0	28.69770646	251.1985402	13.04139039	4.289190248	2.56E-05	0.00050524	Ma04_g33380	chr04	33041261	33041854	+	594	-	14 kDa proline-rich protein DC2.15	-
novel.134	364.598658	699.7689695	316.6558614	121.989637	106.5346746	32.44088556	460.341163	86.98839904	2.399779604	2.59E-05	0.000509367	-	chr02	17862789	17874254	-	2607	-	-	-
Ma05_g09720	34.49965796	19.26900061	13.42710366	0	0	1.247726368	22.39858741	0.415908789	5.928270952	2.59E-05	0.000509861	Ma05_g09720	chr05	7013938	7015991	-	1332	-	uncharacterized LOC103984812	-
Ma07_g08800	758.2083921	9343.43698	398.3374086	257.533678	120.9084006	174.6816915	3499.99426	184.37459	4.246816284	2.62E-05	0.00051478	Ma07_g08800	chr07	6583319	6588417	-	2795	-	beta-galactosidase-like	-
Ma09_g27300	8.624914491	67.9485811	8.951402441	0	0	0	28.50829934	0	7.228846199	2.66E-05	0.000522551	Ma09_g27300	chr09	38320541	38321631	-	1007	-	germacrene A oxidase-like	p450
Ma04_g21630	5077.722386	15443.59691	4050.509605	1941.407727	1222.612218	1731.844198	8190.609633	1631.954714	2.327440471	2.66E-05	0.000522624	Ma04_g21630	chr04	24140256	24144351	-	1879	-	Alpha-galactosidase	-
Ma02_g00290	2223.659772	577.0558604	1690.696136	422.2718202	166.5661182	252.0407263	1497.137256	280.2928883	2.417755625	2.66E-05	0.000522624	Ma02_g00290	chr02	4086418	4089233	+	1197	-	myb-related protein P-like	Myb_DNA-binding
Ma07_g09470	365.3827412	49.69373841	185.7416007	1077.053803	1337.602026	1486.042104	200.2726934	1300.232644	-2.697118602	2.66E-05	0.000522624	Ma07_g09470	chr07	7078568	7091634	-	2319	-	cytochrome P450 90D2-like%2C transcript variant X2	p450
Ma05_g28380	725.2769004	740.3352866	521.4191922	282.5571933	341.5873694	346.8679302	662.343793	323.670831	1.03391471	2.67E-05	0.00052355	Ma05_g28380	chr05	39407627	39416885	+	2641	-	uncharacterized LOC103986375%2C transcript variant X2	-
Ma05_g15730	564.5398576	2028.315854	380.4346038	153.269031	103.1526214	188.4066815	991.0967716	148.2761113	2.741888902	2.71E-05	0.000530717	Ma05_g15730	chr05	12138075	12141167	+	1752	-	uncharacterized transporter YBR287W-like%2C transcript variant X2	-
Ma02_g04880	473.5862139	125.7555829	87.2761738	35.44997997	27.90193859	31.19315919	228.8726569	31.51502592	2.863376322	2.71E-05	0.000531358	Ma02_g04880	chr02	16286931	16289426	-	1334	-	uncharacterized Cys-rich domain containing protein%2C putative%2C expressed	-
Ma05_g04430	2230.716521	668.3300738	614.2899925	263.7895568	206.3052429	233.3248308	1171.112196	234.4732102	2.321076401	2.72E-05	0.000531494	Ma05_g04430	chr05	3391574	3393234	+	1661	-	UDP-glucuronate 4-epimerase 1	-
Ma04_g25780	4.704498813	85.18926585	13.42710366	0	0	0	34.44028944	0	7.501436229	2.73E-05	0.000533435	Ma04_g25780	chr04	27433245	27435355	+	567	-	uncharacterized LOC103977449	Auxin_inducible
Ma09_g01620	493.1882923	894.4872914	176.7901982	81.32642463	56.64939047	122.277184	521.488594	86.75099972	2.590895646	2.75E-05	0.000537427	Ma09_g01620	chr09	1202407	1202748	-	342	-	protein RALF-like 33	-
Ma01_g00190	47.04498813	43.60879085	57.06519056	12.51175764	16.91026581	13.72499005	49.23965652	14.38233783	1.762991644	2.77E-05	0.00054117	Ma01_g00190	chr01	165011	170726	+	1123	-	phosphatidylinositol/phosphatidylcholine transfer protein SFH9-like	CRAL_TRIO_N
novel.1149	330.0990001	244.4120604	285.3259528	115.7337581	34.66604491	64.88177112	286.6123377	71.76052472	2.001545026	2.78E-05	0.000542422	-	chr11	27236940	27238702	-	1019	-	-	-
Ma06_g04090	310.4969217	220.0722701	183.50375	95.92347521	103.9981347	94.82720395	238.0243139	98.24960463	1.278258439	2.79E-05	0.000543913	Ma06_g04090	chr06	2962152	2965847	+	1344	-	14-3-3-like protein%2C transcript variant X1	-
Ma02_g01190	189.7481188	94.31668719	33.56775915	13.55440411	15.21923923	14.97271641	105.8775217	14.58211992	2.863557801	2.79E-05	0.000544596	Ma02_g01190	chr02	8300054	8300854	-	801	-	uncharacterized LOC103968921	-
Ma05_g07690	697.8339906	194.7183219	80.56262197	35.44997997	12.68269936	42.4226965	324.3716448	30.18512528	3.433169024	2.80E-05	0.000544596	Ma05_g07690	chr05	5590111	5591390	+	891	-	uncharacterized LOC103984224	-
Ma04_g30430	468.0976319	590.2399134	403.9320352	899.8039033	1021.380055	915.8311539	487.4231935	945.6717041	-0.956247889	2.80E-05	0.000544596	Ma04_g30430	chr04	31124740	31125804	-	817	-	probable histone H2A.3	Histone
Ma05_g30330	18.03391212	60.84947561	4.475701221	0	0	0	27.78636298	0	7.193252653	2.81E-05	0.000547453	Ma05_g30330	chr05	40772948	40774370	-	652	-	uncharacterized LOC103986201	-
Ma08_g26800	739.3903968	8.113263414	72.73014483	2.085292939	5.073079743	12.47726368	273.4112684	6.54521212	5.398447506	2.82E-05	0.000547453	Ma08_g26800	chr08	39246279	39249774	-	3291	-	probable LRR receptor-like serine/threonine-protein kinase At3g47570	Pkinase
Ma09_g08320	47.04498813	46.65126463	7.832477136	166.8234351	273.1007929	197.1407661	33.84290997	212.354998	-2.642116847	2.82E-05	0.000548817	Ma09_g08320	chr09	5511832	5515993	+	2109	-	alkaline/neutral invertase CINV2-like%2C transcript variant X1	-
Ma01_g06200	82.32872923	168.3502158	98.46542685	38.57791938	32.97501833	21.21134825	116.3814573	30.92142865	1.903398222	2.84E-05	0.000551448	Ma01_g06200	chr01	4434439	4439399	-	1030	-	uncharacterized LOC103987533	-
Ma08_g18510	1482.701209	1395.481307	1059.622264	747.5775188	688.2478185	637.5881739	1312.601594	691.1378371	0.925617347	2.84E-05	0.000551995	Ma08_g18510	chr08	31813611	31818441	-	1575	-	PTI1-like tyrosine-protein kinase At3g15890	Pkinase
Ma01_g15470	234.4408575	294.1057988	193.5740778	104.264647	65.10452337	106.0567413	240.7069114	91.8086372	1.396583244	2.86E-05	0.000555553	Ma01_g15470	chr01	11200713	11202023	-	1034	-	Peroxidase N	-
Ma07_g10410	707.2429883	696.7264957	1047.314086	429.5703455	322.986077	324.4088556	817.0945232	358.988426	1.18595059	2.88E-05	0.000558051	Ma07_g10410	chr07	7745600	7748014	-	2415	-	L-type lectin-domain containing receptor kinase IV.1-like	Pkinase
Ma09_g23570	854.6506177	1639.893368	594.149337	273.1733751	205.4597296	348.1156566	1029.564441	275.5829204	1.902698575	2.89E-05	0.000559313	Ma09_g23570	chr09	35400311	35405394	-	2131	-	squamosa promoter-binding-like protein 12%2C transcript variant X3	SBP
Ma06_g00920	203.0775321	148.0670573	162.2441692	78.19848523	68.48657654	86.09311938	171.1295862	77.59272705	1.148689385	2.90E-05	0.000561105	Ma06_g00920	chr06	750124	755650	+	1391	-	uncharacterized LOC103971056	-
Ma11_g08210	40.77232305	31.43889573	10.07032775	159.5249099	93.85197525	167.1953333	27.42718218	140.1907395	-2.339089007	2.90E-05	0.000561524	Ma11_g08210	chr11	6550293	6551938	-	1434	-	uncharacterized LOC103970721%2C transcript variant X2	-
Ma05_g19730	73.70381474	74.03352866	8.951402441	1.04264647	0.845513291	4.990905471	52.22958195	2.293021744	4.585586753	2.90E-05	0.000561524	Ma05_g19730	chr05	28251182	28253580	-	1764	-	ABC transporter G family member 11-like	ABC2_membrane
Ma04_g15440	2396.942145	1018.214559	812.3397715	419.1438808	317.9129973	361.8406467	1409.165492	366.2991749	1.944396151	2.91E-05	0.000562028	Ma04_g15440	chr04	11725516	11729491	+	1608	-	putative dual specificity protein phosphatase DSP8	DSPc
Ma06_g36450	58.02215203	86.20342378	49.23271343	196.0175363	159.8020119	149.7271641	64.48609641	168.5155708	-1.386264563	2.91E-05	0.000562046	Ma06_g36450	chr06	35853630	35860364	-	4977	-	pleiotropic drug resistance protein 3-like	ABC2_membrane
Ma07_g07900	549.642278	49.69373841	16.78387958	0	0	0	205.3732987	0	10.0792605	2.92E-05	0.000562815	Ma07_g07900	chr07	5870100	5872089	+	1990	-	tyrosine/DOPA decarboxylase 2-like	-
Ma08_g21690	41.55640618	189.6475323	108.5357546	18.76763645	21.13783226	11.22953731	113.2465644	17.04500201	2.720059527	2.92E-05	0.000562815	Ma08_g21690	chr08	35494200	35497626	+	1574	-	uncharacterized LOC103995444	-
Ma09_g30920	91.73772686	58.82115975	118.6060823	213.7425263	281.5559258	237.0680099	89.72165632	244.122154	-1.446595687	2.92E-05	0.000562815	Ma09_g30920	chr09	40813546	40818536	+	2022	-	uncharacterized LOC103999526	Myb_DNA-binding
Ma07_g16550	53.31765322	28.39642195	79.44369667	228.3395769	142.8917461	308.1884128	53.71925728	226.4732453	-2.076482427	2.93E-05	0.00056412	Ma07_g16550	chr07	14268412	14299525	-	2324	-	probable LRR receptor-like serine/threonine-protein kinase At1g56140	-
Ma10_g22820	79.97647983	484.767489	168.9577211	34.4073335	37.20258479	34.9363383	244.56723	35.51541886	2.782401135	2.93E-05	0.000564298	Ma10_g22820	chr10	32023437	32029749	+	3616	-	uncharacterized LOC103969001	-
Ma04_g01670	56.45398576	5.070789634	76.08692075	2.085292939	0.845513291	1.247726368	45.87056538	1.392844199	5.057546647	2.93E-05	0.000564298	Ma04_g01670	chr04	1476901	1483194	-	2209	-	UPF0481 protein At3g47200-like	-
Ma03_g23170	4.704498813	9.127421341	3.356775915	28.15145468	36.35707149	32.44088556	5.729565357	32.31647058	-2.49907457	2.96E-05	0.000568287	Ma03_g23170	chr03	27799296	27800913	-	1462	-	Myb-related protein 308	Myb_DNA-binding
Ma05_g26260	4539.841355	5920.653977	7124.197418	3018.46153	2564.44181	3014.506905	5861.56425	2865.803415	1.032325924	2.97E-05	0.00056997	Ma05_g26260	chr05	37933511	37936213	+	1601	-	probable amino acid permease 7	Aa_trans
Ma09_g28120	315.2014205	310.3323256	359.175023	536.9629319	566.4939047	519.054169	328.2362563	540.8370019	-0.722460272	2.98E-05	0.000572205	Ma09_g28120	chr09	38951155	38957883	-	2024	-	F-box protein At-B%2C transcript variant X1	-
Ma02_g06880	1953.935174	1229.159407	369.2453507	267.9601427	153.0379056	214.6089353	1184.113311	211.8689945	2.483424459	2.99E-05	0.000573156	Ma02_g06880	chr02	17768187	17769587	+	1306	-	Putative Zinc finger protein CONSTANS-LIKE 5	CCT
Ma05_g24400	649.2208362	1142.955984	391.6238568	2389.745708	2336.998735	2685.107143	727.9335588	2470.617196	-1.762830344	2.99E-05	0.000574261	Ma05_g24400	chr05	36656552	36658201	+	924	-	CASP-like protein Os04g0281900	-
Ma11_g24260	49.39723754	114.5998457	2.23785061	1.04264647	0	0	55.41164463	0.347548823	7.2277298	3.00E-05	0.000574562	Ma11_g24260	chr11	27301824	27302473	+	650	-	calcium-binding protein PBP1-like	-
Ma07_g07930	4116.436462	3002.921621	1852.940305	1107.290551	1056.891613	1166.624154	2990.766129	1110.268773	1.429947728	3.02E-05	0.000577318	Ma07_g07930	chr07	5890511	5895329	+	2264	-	cationic amino acid transporter 1-like%2C transcript variant X2	-
Ma08_g04460	159.9529597	100.4016348	10.07032775	4.170585879	0	4.990905471	90.14164072	3.05383045	4.931667522	3.02E-05	0.000577318	Ma08_g04460	chr08	3109755	3110858	+	1104	-	short-chain type dehydrogenase/reductase-like	-
Ma06_g24830	1232.578689	375.2384329	691.4958386	5932.658412	6729.44028	1623.292004	766.4376535	4761.796899	-2.635015615	3.02E-05	0.000577637	Ma06_g24830	chr06	24206624	24208423	+	1802	-	ribulose bisphosphate carboxylase large chain	RuBisCO_large
Ma06_g25680	83.11281237	88.23173963	33.56775915	13.55440411	10.99167278	2.495452736	68.30410372	9.013843206	2.899903308	3.03E-05	0.000579569	Ma06_g25680	chr06	26051839	26053665	-	1606	-	uncharacterized LOC103988958	-
Ma03_g16420	35.2837411	7.099105488	25.73528202	163.6954957	76.94170944	245.8020945	22.70604287	162.1464332	-2.827176424	3.06E-05	0.000584024	Ma03_g16420	chr03	18984307	18989170	-	2851	-	homeobox-leucine zipper protein GLABRA 2-like	START
Ma03_g33210	597.4713493	256.5819555	31.32990854	30.23674762	6.764106325	19.96362188	295.1277378	18.98815861	3.964251048	3.06E-05	0.000584774	Ma03_g33210	chr03	34641824	34643931	+	1758	-	probable indole-3-acetic acid-amido synthetase GH3.5	-
Ma04_g37060	81.5446461	1430.976835	30.21098324	21.89557586	12.68269936	1.247726368	514.2441547	11.94200053	5.422106392	3.07E-05	0.000585461	Ma04_g37060	chr04	35139191	35140466	+	763	-	plant-specific domain TIGR01589 family protein%2C expressed	-
Ma05_g21350	2928.550511	2676.362769	2563.457874	1853.825423	1797.561256	1758.046452	2722.790385	1803.144377	0.594775707	3.07E-05	0.000585461	Ma05_g21350	chr05	32995337	32998967	-	1791	-	probable 26S proteasome non-ATPase regulatory subunit 3	-
Ma04_g38750	984.0243351	783.9440774	571.7708309	361.798325	339.0508295	355.6020148	779.9130812	352.1503898	1.14836148	3.08E-05	0.000587073	Ma04_g38750	chr04	36142227	36157299	-	3097	-	CSC1-like protein RXW8%2C transcript variant X2	-
Ma04_g21410	381.0644039	326.5588524	482.2568065	736.1084076	879.3338222	757.3699052	396.6266876	790.9373783	-0.997154452	3.10E-05	0.000589622	Ma04_g21410	chr04	23957211	23967490	+	1065	-	probable ascorbate-specific transmembrane electron transporter 1%2C transcript variant X1	Cytochrom_B561
Ma10_g02250	210.1342803	415.80475	243.9257165	88.62494992	117.5263474	72.36812933	289.9549156	92.83980888	1.637912711	3.10E-05	0.000589656	Ma10_g02250	chr10	7532056	7535571	-	1764	-	uncharacterized LOC103999799%2C transcript variant X2	-
Ma07_g01330	752.7198101	1024.299506	1057.384413	1831.929847	1745.984945	1694.412407	944.8012432	1757.4424	-0.896345661	3.11E-05	0.000590894	Ma07_g01330	chr07	1014524	1025780	-	1177	-	methyl-CpG-binding domain-containing protein 11-like	MBD
Ma05_g24770	507.3017887	605.4522823	311.0612348	202.2734151	175.0212511	178.4248706	474.6051019	185.2398456	1.358152085	3.12E-05	0.000593923	Ma05_g24770	chr05	36932626	36935680	-	1647	-	mannan endo-1%2C4-beta-mannosidase 6-like	-
Ma06_g19470	377.1439882	293.0916408	435.2619437	692.3172559	881.8703621	712.451756	368.4991909	762.2131246	-1.049528607	3.13E-05	0.000594227	Ma06_g19470	chr06	13334242	13335621	+	1380	-	protein ROOT PRIMORDIUM DEFECTIVE 1	-
Ma02_g14470	740.9585631	325.5446945	104.0600534	74.02789935	17.7557791	27.44998009	390.1877703	39.74455285	3.297369563	3.13E-05	0.000594782	Ma02_g14470	chr02	22532852	22533990	-	890	-	auxin-induced protein 22D-like	-
Ma01_g04750	239.9294395	387.408328	438.6187196	145.9705058	134.4366132	86.09311938	355.318829	122.1667461	1.535747825	3.14E-05	0.000595302	Ma01_g04750	chr01	3261495	3263012	+	1118	-	putative golgin subfamily A member 6-like protein 6	-
Ma07_g13750	89.38547745	234.2704811	90.63294972	31.27939409	28.74745188	33.68861193	138.0963028	31.23848597	2.145775318	3.18E-05	0.000602112	Ma07_g13750	chr07	10317409	10323680	+	1444	-	tubby-like F-box protein 1	Tub
Ma08_g18470	0	3.04247378	1.118925305	18.76763645	43.12117782	19.96362188	1.387133029	27.28414539	-4.380993624	3.18E-05	0.000603253	Ma08_g18470	chr08	31108789	31112287	-	2850	-	uncharacterized LOC103994881	-
Ma06_g00150	527.6879502	498.9657	488.9703584	301.3248297	321.2950504	257.0316318	505.2080029	293.2171706	0.782701005	3.20E-05	0.000605519	Ma06_g00150	chr06	109657	113472	-	1101	-	uncharacterized LOC103970987	-
Ma05_g13870	83.11281237	146.0387415	80.56262197	30.23674762	35.5115582	31.19315919	103.2380586	32.31382167	1.671582604	3.23E-05	0.000611303	Ma05_g13870	chr05	10086442	10090159	+	1196	-	mitochondrial carnitine/acylcarnitine carrier-like protein	Mito_carr
Ma01_g20900	643.7322543	930.9969768	505.7542379	311.7512944	283.2469523	269.5088954	693.4944897	288.1690474	1.266852707	3.23E-05	0.000611611	Ma01_g20900	chr01	19756641	19765482	+	1824	-	GDP-mannose transporter GONST3-like	-
Ma06_g07200	283.0540119	229.1996915	148.8170656	83.41171757	89.6244088	73.6158557	220.356923	82.21732736	1.42245132	3.24E-05	0.000612577	Ma06_g07200	chr06	5128420	5135068	+	4649	-	uncharacterized LOC103988248	Pkinase
Ma02_g10060	65.07890025	345.827853	4.475701221	6.255878818	0.845513291	2.495452736	138.4608182	3.198948281	5.44745404	3.26E-05	0.000615426	Ma02_g10060	chr02	19764452	19765893	-	1311	-	uncharacterized LOC103976050	-
Ma05_g26590	653.925335	791.0431829	779.8909377	364.9262644	417.6835655	459.1633033	741.6198185	413.9243778	0.841358283	3.28E-05	0.000619267	Ma05_g26590	chr05	38151962	38156258	-	1221	-	calcineurin subunit B-like	-
Ma10_g24720	827.9917911	328.5871683	960.0379118	211.6572333	202.9231897	178.4248706	705.5389571	197.6684312	1.835225622	3.30E-05	0.00062293	Ma10_g24720	chr10	33195936	33200787	-	1884	-	dicarboxylate transporter 2.1%2C chloroplastic-like	Na_sulph_symp
Ma04_g05850	56.45398576	49.69373841	48.11378812	17.72498998	17.7557791	14.97271641	51.4205041	16.8178285	1.608429924	3.31E-05	0.000623457	Ma04_g05850	chr04	4381199	4381718	+	520	-	uncharacterized LOC103980716	-
Ma08_g30390	71.35156533	61.86363354	10.07032775	2.085292939	0	3.743179103	47.76184221	1.942824014	4.710003466	3.31E-05	0.000624671	Ma08_g30390	chr08	41670275	41675354	+	2424	-	rab9 effector protein with kelch motifs-like	Kelch_1
Ma08_g03700	1535.234779	338.7287476	876.1185139	165.7807887	224.061022	183.4157761	916.6940136	191.0858622	2.262120216	3.33E-05	0.000627215	Ma08_g03700	chr08	2646152	2648572	-	1843	-	sugar carrier protein C-like	Sugar_tr
Ma02_g05160	10600.80399	13254.02995	12735.60782	19749.80943	21197.86371	19147.60884	12196.81392	20031.76066	-0.71587172	3.40E-05	0.000639372	Ma02_g05160	chr02	16497703	16498489	+	691	-	histone H3.3	Histone
Ma05_g03020	555.9149431	833.6378158	590.7925611	305.4954156	340.7418561	314.4270447	660.1151067	320.2214388	1.042699952	3.42E-05	0.000644106	Ma05_g03020	chr05	2094441	2117513	-	2282	-	HAUS augmin-like complex subunit 3	-
Ma01_g01500	149.7598789	154.1520049	147.6981403	278.3866074	257.0360403	247.0498208	150.5366747	260.8241562	-0.793437635	3.47E-05	0.000653146	Ma01_g01500	chr01	1035699	1046613	-	4484	-	topless-related protein 1-like	-
Ma05_g29390	2890.914521	2155.085594	3499.998355	1377.335986	1468.656586	1222.77184	2848.666157	1356.254804	1.070318229	3.48E-05	0.00065357	Ma05_g29390	chr05	40080612	40084057	-	542	-	40S ribosomal protein S21-like	Ribosomal_S21e
Ma08_g24480	30.57924229	118.6564774	6.713551831	2.085292939	1.691026581	1.247726368	51.98309052	1.674681963	4.945392204	3.49E-05	0.000654442	Ma08_g24480	chr08	37637351	37639178	-	1741	-	pectinesterase-like	-
Ma01_g18170	35.2837411	16.22652683	21.2595808	65.68672759	97.23402842	106.0567413	24.25661624	89.65916576	-1.870663788	3.54E-05	0.000664173	Ma01_g18170	chr01	13474540	13474914	-	375	-	Hypothetical protein	-
Ma03_g05660	10347.54514	4741.188308	5509.588203	2549.270618	1829.690761	2549.104969	6866.107217	2309.35545	1.572217613	3.57E-05	0.000668778	Ma03_g05660	chr03	3884665	3886651	+	1860	-	pectinesterase-like	-
Ma06_g25080	6221.699681	6078.862613	5877.714628	3951.63012	4268.151091	3577.231496	6059.425641	3932.337569	0.623576204	3.57E-05	0.000668778	Ma06_g25080	chr06	25281750	25288525	-	3105	-	chaperone protein ClpD2%2C chloroplastic-like	AAA
Ma08_g08370	3.136332542	1.014157927	8.951402441	124.0749299	18.60129239	57.39541292	4.367297637	66.69054507	-3.956482726	3.57E-05	0.000669513	Ma08_g08370	chr08	5830288	5832033	-	1668	-	flavonoid 3'%2C5'-hydroxylase 1-like	p450
Ma02_g02160	1535.234779	1579.043892	923.1133767	639.1422859	469.2598763	572.7064028	1345.797349	560.3695217	1.264821787	3.58E-05	0.000669596	Ma02_g02160	chr02	13181585	13188010	-	2152	-	purple acid phosphatase 15	Metallophos
Ma08_g20020	28903.65663	48014.29289	20384.58121	12814.12511	9164.518557	10868.94439	32434.17691	10949.19602	1.566703551	3.60E-05	0.000673685	Ma08_g20020	chr08	33877213	33880756	+	1655	-	tubulin alpha-3 chain-like	Tubulin
Ma11_g16150	2204.057694	409.7198024	353.5803964	166.8234351	57.49490376	102.3135622	989.1192976	108.8773004	3.184666888	3.60E-05	0.000673685	Ma11_g16150	chr11	21712282	21713968	-	1517	-	Hypothetical protein	Myb_DNA-binding
Ma04_g24280	29.79515915	20.28315854	101.8222028	326.348345	306.9213245	249.5452736	50.63350682	294.2716477	-2.546027718	3.61E-05	0.000673685	Ma04_g24280	chr04	26314481	26316824	+	1924	-	cytochrome P450 78A5-like	p450
Ma10_g18980	2621.189922	2085.108698	1026.054505	6372.655223	4836.336022	6876.220013	1910.784375	6028.403753	-1.657274677	3.62E-05	0.000676427	Ma10_g18980	chr10	29713296	29729901	-	7428	-	acetyl-CoA carboxylase 1	Carboxyl_trans
Ma04_g33170	3771.439882	12864.5933	3833.438095	1400.274209	1498.249551	1575.878403	6823.157093	1491.467387	2.193701762	3.65E-05	0.000680501	Ma04_g33170	chr04	32952800	32954634	+	1835	-	cytochrome P450 86B1-like	p450
Ma04_g29810	90.95364372	256.5819555	7.832477136	5.213232348	0	0	118.4560254	1.737744116	6.093636454	3.66E-05	0.000682831	Ma04_g29810	chr04	30641561	30642676	+	980	-	lamin-like protein	Cu_bind_like
Ma09_g08110	4826.815782	5806.054131	13654.2455	32051.99512	26401.99801	28353.33398	8095.705137	28935.77571	-1.837693592	3.66E-05	0.000682831	Ma09_g08110	chr09	5334730	5338007	+	1481	-	Alcohol dehydrogenase 2	ADH_zinc_N
Ma07_g11480	143.4872138	34.48136951	273.0177745	23.9808688	6.764106325	13.72499005	150.3287859	14.82332172	3.347628794	3.67E-05	0.000682831	Ma07_g11480	chr07	8523659	8524557	+	839	-	Hypothetical protein	-
Ma06_g19150	79.19239669	171.3926896	45.87593751	22.93822233	10.14615949	13.72499005	98.82034128	15.60312396	2.667646667	3.67E-05	0.000684168	Ma06_g19150	chr06	13098987	13106728	-	1964	-	MLO-like protein 4	-
Ma03_g04820	33.71557483	24.33979024	34.68668446	93.83818227	67.64106325	102.3135622	30.91401651	87.93093589	-1.501595496	3.73E-05	0.000694405	Ma03_g04820	chr03	3186079	3186755	-	1031	-	glutamate receptor 2.7-like	-
Ma10_g18110	370.08724	223.1147439	116.3682317	61.51614171	11.83718607	24.95452736	236.5234052	32.76928504	2.855958806	3.75E-05	0.00069756	Ma10_g18110	chr10	29199399	29199986	+	502	-	peamaclein-like	-
Ma03_g23140	43.12457245	12.16989512	87.2761738	247.1072133	370.3348213	278.24298	47.52354713	298.5616715	-2.655219456	3.78E-05	0.000702631	Ma03_g23140	chr03	27773018	27775478	-	2224	-	patellin-3-like	CRAL_TRIO_N
Ma02_g15280	7314.711571	6512.922206	8285.641885	3869.261049	4202.201054	4723.892028	7371.091887	4265.118044	0.789361948	3.82E-05	0.00070955	Ma02_g15280	chr02	23046350	23052758	+	3347	-	BTB/POZ domain-containing protein NPY4-like%2C transcript variant X1	BTB
Ma09_g08840	139.5667981	68.96273902	38.04346038	13.55440411	14.37372594	16.22044278	82.19099917	14.71619094	2.489752789	3.84E-05	0.000711877	Ma09_g08840	chr09	5877058	5878034	+	977	-	calmodulin-like protein 7	-
Ma08_g03010	352.837411	660.2168103	123.0817836	89.66759639	47.34874427	48.66132834	378.7120016	61.89255634	2.613596765	3.85E-05	0.000714316	Ma08_g03010	chr08	2257321	2263927	+	2535	-	serine/threonine-protein kinase Nek2-like	Pkinase
Ma03_g01260	41.55640618	261.6527451	23.49743141	10.4264647	2.536539872	4.990905471	108.9021942	5.98463668	4.193555377	3.85E-05	0.000714316	Ma03_g01260	chr03	944639	946045	+	1192	-	myb-related protein 305-like	Myb_DNA-binding
Ma08_g05990	56.45398576	386.3941701	44.75701221	17.72498998	7.609619615	12.47726368	162.535056	12.60395776	3.69322891	3.87E-05	0.000716642	Ma08_g05990	chr08	4061712	4062465	+	636	-	uncharacterized LOC103993715	-
Ma04_g25660	2013.525492	2314.308389	2008.470923	1423.212431	1287.716742	1330.076308	2112.101601	1347.001827	0.648976943	3.88E-05	0.000717758	Ma04_g25660	chr04	27372188	27376729	-	1238	-	vesicle-associated protein 1-3-like%2C transcript variant X2	Motile_Sperm
novel.367	246.2021046	256.5819555	209.2390321	120.9469905	59.18593034	84.84539301	237.3410307	88.32610461	1.430091918	3.88E-05	0.000717758	-	chr04	11718901	11720552	-	1652	-	-	-
Ma05_g24610	51.74948695	54.76452805	76.08692075	131.3734552	140.3552062	136.0021741	60.86697858	135.9102785	-1.167121353	3.89E-05	0.000718666	Ma05_g24610	chr05	36854238	36855350	-	1113	-	Ethylene-responsive transcription factor ERF011	AP2
Ma04_g17260	65.07890025	93.30252927	55.94626526	21.89557586	7.609619615	18.71589552	71.44256492	16.073697	2.171169839	3.90E-05	0.000720102	Ma04_g17260	chr04	17542414	17543748	-	1335	-	uncharacterized LOC103981871	-
Ma03_g15490	39.98823991	29.41057988	105.1789787	266.9174962	228.2885885	269.5088954	58.19259949	254.9049934	-2.137191233	3.90E-05	0.000720949	Ma03_g15490	chr03	15413730	15415213	-	1264	-	PTI1-like tyrosine-protein kinase At3g15890	Pkinase
Ma01_g00720	668.8229146	420.8755396	166.7198705	99.05141462	103.1526214	76.11130843	418.8061082	92.7717815	2.174213626	3.91E-05	0.000721245	Ma01_g00720	chr01	534568	535952	-	1070	-	Putative Probable WRKY transcription factor 40	WRKY
novel.941	646.0845037	232.2421652	858.2157091	126.1602228	41.43015124	129.7635422	578.8474593	99.11797211	2.548977629	3.92E-05	0.000722799	-	chr09	16545665	16547800	-	1308	-	PF00891:O-methyltransferase|PF08100:Dimerisation domain	-
Ma10_g14140	32.93149169	79.10431829	4.475701221	1.04264647	0	0	38.8371704	0.347548823	6.715181977	3.92E-05	0.000722799	Ma10_g14140	chr10	26673204	26675067	+	1864	-	MATE efflux family protein 5-like	MatE
Ma02_g21420	31.36332542	24.33979024	30.21098324	67.77202053	71.02311641	88.58857211	28.63803297	75.79456968	-1.396957824	3.92E-05	0.000722799	Ma02_g21420	chr02	27040424	27045216	-	1698	-	inositol-pentakisphosphate 2-kinase-like	-
Ma10_g04140	2775.6543	1558.760733	1838.394276	991.5567927	730.5234831	840.9675719	2057.603103	854.3492825	1.268587101	3.95E-05	0.00072773	Ma10_g04140	chr10	14837487	14840325	+	1274	-	uncharacterized LOC103999963	-
Ma06_g09240	160.7370428	67.9485811	2.23785061	0	1.691026581	0	76.9744915	0.563675527	6.938877754	3.95E-05	0.000727922	Ma06_g09240	chr06	6515063	6516452	+	1390	-	mitogen-activated protein kinase kinase kinase NPK1-like	Pkinase
Ma02_g21670	1655.983582	4371.020665	173.4334223	193.9322434	103.1526214	190.9021343	2066.812556	162.662333	3.668020871	3.98E-05	0.000732688	Ma02_g21670	chr02	27228223	27231035	-	2733	-	probable pectinesterase/pectinesterase inhibitor 34	-
Ma04_g04500	344.2124965	405.6631707	373.7210519	577.6261442	696.7029514	641.331353	374.5322397	638.5534829	-0.771168381	3.99E-05	0.000732688	Ma04_g04500	chr04	3434908	3443857	+	1493	-	mitogen-activated protein kinase homolog MMK2-like	Pkinase
Ma03_g02880	843.6734538	756.5618134	703.8040169	367.0115573	481.9425756	427.9701441	768.0130947	425.6414257	0.851233809	4.00E-05	0.000735634	Ma03_g02880	chr03	1943481	1947696	-	1446	-	calmodulin-binding protein%2C putative%2C expressed	-
Ma08_g00340	323.826335	226.1572177	88.39509911	57.34555583	16.91026581	27.44998009	212.7928839	33.90193391	2.654254454	4.01E-05	0.000736333	Ma08_g00340	chr08	315351	316375	+	924	-	polyphenol oxidase%2C chloroplastic-like	-
Ma05_g29450	1592.472848	1277.838988	1670.555481	776.7716199	936.828726	762.3608107	1513.622439	825.3203855	0.874242841	4.02E-05	0.000737898	Ma05_g29450	chr05	40128859	40132299	+	949	-	60S ribosomal protein L18-2-like	-
Ma06_g01080	896.2070239	788.0007091	777.6530871	490.0438407	489.5521952	542.76097	820.6202734	507.4523353	0.695166668	4.03E-05	0.000738217	Ma06_g01080	chr06	880087	889722	-	1787	-	uncharacterized LOC103971072	-
Ma08_g09060	9.408997626	41.580475	8.951402441	0	0	0	19.98029169	0	6.715707194	4.03E-05	0.000738459	Ma08_g09060	chr08	6550141	6551721	-	1619	-	ethylene-responsive transcription factor WRI1-like	AP2
Ma06_g30560	613.9370951	722.0804439	625.4792456	1067.669985	993.4781164	1086.769666	653.8322615	1049.305923	-0.682381692	4.04E-05	0.000739348	Ma06_g30560	chr06	31804160	31809608	+	1350	-	PHD finger protein ALFIN-LIKE 8-like	PHD
Ma04_g14260	1152.602209	279.9075878	664.6416313	157.4396169	172.4847113	149.7271641	699.0504761	159.8838308	2.128488936	4.05E-05	0.000741752	Ma04_g14260	chr04	10814809	10815998	+	1190	-	uncharacterized LOC103981420	-
Ma04_g23980	32.93149169	20.28315854	78.32477136	193.9322434	174.1757379	220.8475671	43.84647386	196.3185161	-2.169365453	4.08E-05	0.000746515	Ma04_g23980	chr04	26056576	26080813	+	842	-	adenine phosphoribosyltransferase 3-like	Pribosyltran
Ma10_g24460	1086.739226	420.8755396	973.4650155	241.893981	269.7187397	268.2611691	827.0265937	259.9579632	1.669905147	4.09E-05	0.000748408	Ma10_g24460	chr10	33052283	33054834	+	1576	-	uncharacterized glycosyl hydrolase Rv2006/MT2062%2C putative%2C expressed	-
Ma04_g26400	282.2699288	329.6013262	398.3374086	687.1040235	645.972154	581.4404874	336.7362212	638.1722216	-0.924926183	4.10E-05	0.000750001	Ma04_g26400	chr04	27864332	27865835	-	1413	-	heat stress transcription factor B-2c-like	HSF_DNA-bind
Ma05_g19480	463.3931331	772.7883402	559.4626526	279.4292539	253.6539872	284.4816119	598.548042	272.5216176	1.135133697	4.11E-05	0.000750001	Ma05_g19480	chr05	27932330	27940830	+	1902	-	gamma-glutamyltranspeptidase 1-like	-
Ma02_g24890	0.784083136	0	16.78387958	135.5440411	143.7372594	123.5249104	5.855987571	134.268737	-4.55372562	4.11E-05	0.000750001	Ma02_g24890	chr02	29303155	29303409	+	255	-	protein RADIALIS-like 3	-
Ma04_g34630	121.532886	115.6140037	227.1418369	384.7365473	437.9758845	424.226965	154.7629089	415.6464656	-1.428812533	4.12E-05	0.000750909	Ma04_g34630	chr04	33718498	33723406	+	2816	-	probable serine/threonine-protein kinase At1g54610	Pkinase
Ma10_g05950	3.136332542	1.014157927	7.832477136	37.53527291	37.20258479	23.70680099	3.994322535	32.81488623	-3.077353471	4.13E-05	0.000752522	Ma10_g05950	chr10	17361424	17363040	+	1259	-	putative cyclin-D7-1%2C transcript variant X1	-
Ma09_g27990	1.568166271	1.014157927	0	27.10880821	10.14615949	39.92724377	0.860774733	25.72740382	-4.791430883	4.13E-05	0.000753217	Ma09_g27990	chr09	38852455	38853644	-	922	-	Putative uncharacterized protein	Myb_DNA-binding
novel.340	14.89757958	42.59463293	5.594626526	0	0	0	21.02894634	0	6.791358787	4.14E-05	0.000753565	-	chr04	215874	216169	-	296	-	-	-
Ma04_g33390	43.12457245	73.01937073	1.118925305	0	0	0	39.08762283	0	7.68648096	4.14E-05	0.000754149	Ma04_g33390	chr04	33041890	33042666	-	777	-	14 kDa proline-rich protein DC2.15	-
Ma08_g07040	11.76124703	3.04247378	107.4168293	0	0	0	40.74018337	0	7.742723959	4.17E-05	0.000758789	Ma08_g07040	chr08	4824915	4825722	-	660	-	protein TIFY 5A-like	Zim
Ma10_g13430	368.5190737	647.0327573	352.4614711	179.3351928	125.9814803	184.6635024	456.004434	163.3267252	1.483253397	4.19E-05	0.000761595	Ma10_g13430	chr10	26236846	26241220	-	1912	-	protein IQ-DOMAIN 1-like%2C transcript variant X1	IQ
Ma07_g25870	39.20415678	14.19821098	61.54089178	5.213232348	0.845513291	1.247726368	38.31441985	2.435490669	3.985397287	4.21E-05	0.000765006	Ma07_g25870	chr07	32834259	32838117	-	1144	-	protein trichome birefringence-like 38	-
Ma02_g10930	729.9813992	617.6221774	548.2733995	358.6703856	366.9527681	331.8952138	631.958992	352.5061225	0.842576775	4.21E-05	0.000765006	Ma02_g10930	chr02	20338201	20340178	-	862	-	60S ribosomal protein L18a-like	-
Ma06_g07490	349.7010785	378.2809067	243.9257165	161.6102028	125.135967	148.4794378	323.9692339	145.0752025	1.162013328	4.22E-05	0.000765977	Ma06_g07490	chr06	5313602	5316522	-	1618	-	probable transcription factor GLK1	Myb_DNA-binding
Ma03_g26310	715.0838196	373.2101171	161.1252439	102.179354	80.3237626	74.86358207	416.4730602	85.78889957	2.280244875	4.24E-05	0.000768882	Ma03_g26310	chr03	30076987	30079694	-	2265	-	uncharacterized LOC103978863	Lipase_3
novel.384	41.55640618	190.6616902	22.3785061	6.255878818	0	3.743179103	84.86553418	3.333019307	4.70126474	4.26E-05	0.000771454	-	chr04	25680903	25681807	-	905	-	PF16594:Putative AtpZ or ATP-synthase-associated	-
Ma01_g17140	247.7702708	85.18926585	33.56775915	13.55440411	5.918593034	17.46816915	122.1757653	12.3137221	3.327939839	4.27E-05	0.000773478	Ma01_g17140	chr01	12531272	12536566	+	3017	-	proline-rich receptor-like protein kinase PERK8%2C transcript variant X2	Pkinase
Ma07_g23790	414.7799787	567.928439	105.1789787	66.72937406	71.02311641	59.89086565	362.6291321	65.88111871	2.460187633	4.28E-05	0.000774319	Ma07_g23790	chr07	31321640	31323676	+	1586	-	probable protein phosphatase 2C 73	PP2C
Ma09_g06500	322.2581687	146.0387415	224.9039863	960.2773986	504.7714345	766.1039898	231.0669655	743.7176076	-1.684489724	4.28E-05	0.000775111	Ma09_g06500	chr09	4174665	4178934	+	1650	-	3-hydroxyisobutyryl-CoA hydrolase-like protein 5	-
Ma10_g15150	1013.819494	1379.25478	656.8091541	395.163012	393.1636801	406.7587959	1016.62781	398.3618293	1.351964812	4.30E-05	0.000777872	Ma10_g15150	chr10	27367686	27372914	-	2717	-	dipeptidyl peptidase 9-like	-
mito6_g00010	24.3065772	13.18405305	23.49743141	109.4778793	139.5096929	46.16587561	20.32935389	98.38448262	-2.276415709	4.31E-05	0.000778699	mito6_g00010	mito6	62350	63105	+	756	-	Putative cytochrome c biosynthesis ccmC-like mitochondrial protein	-
Ma03_g19060	2.352249407	1.014157927	6.713551831	21.89557586	32.97501833	31.19315919	3.359986388	28.6879178	-3.140042368	4.32E-05	0.000780028	Ma03_g19060	chr03	24498145	24498621	-	477	-	uncharacterized LOC103978626	-
Ma04_g18130	14.11349644	2.028315854	3.356775915	46.91909114	60.03144363	54.89996018	6.499529403	53.95016498	-3.002414218	4.33E-05	0.000781809	Ma04_g18130	chr04	19721871	19734381	-	2421	-	probable 1-deoxy-D-xylulose-5-phosphate synthase 2%2C chloroplastic%2C transcript variant X1	-
Ma04_g12960	834.2644562	454.3427512	803.3883691	2179.131122	1374.80461	2200.989313	697.3318588	1918.308348	-1.459461797	4.33E-05	0.00078182	Ma04_g12960	chr04	9804272	9807120	-	1471	-	cinnamyl alcohol dehydrogenase 2-like%2C transcript variant X2	ADH_N
Ma01_g12130	982.4561688	987.7898207	1391.94308	2022.734151	2189.879423	2167.300701	1120.72969	2126.638092	-0.924770765	4.35E-05	0.000784465	Ma01_g12130	chr01	8825249	8829490	+	2216	-	Probable aminotransferase ACS12	Aminotran_1_2
Ma08_g14070	44.69273873	99.38747683	29.09205793	10.4264647	8.455132906	8.734084574	57.72409116	9.205227392	2.64968326	4.37E-05	0.000787025	Ma08_g14070	chr08	11193276	11198494	-	2939	-	mechanosensitive ion channel protein 6-like	-
Ma02_g18510	65.86298339	505.0506475	27.97313263	15.63969705	6.764106325	12.47726368	199.6289212	11.62702235	4.106871057	4.41E-05	0.00079477	Ma02_g18510	chr02	24976680	24977877	+	1017	-	GATA transcription factor 21-like	GATA
Ma10_g04850	922.8658505	818.4254469	1082.00077	1529.562371	1975.96456	1708.137397	941.0973558	1737.88811	-0.885471373	4.46E-05	0.000802999	Ma10_g04850	chr10	15484694	15502987	+	4911	-	mediator of RNA polymerase II transcription subunit 33A-like	-
Ma04_g30980	0	0	0	13.55440411	30.43847846	6.238631839	0	16.74383814	-6.57358371	4.46E-05	0.000802999	Ma04_g30980	chr04	31443841	31446014	-	1095	-	RNA exonuclease 4-like	-
Ma10_g14460	283.0540119	158.2086366	236.0932394	574.4982048	553.8112053	459.1633033	225.785296	529.1575712	-1.227523285	4.49E-05	0.000806403	Ma10_g14460	chr10	26903496	26906054	-	2435	-	transcription factor PCF5-like	TCP
Ma03_g14140	66.64706652	85.18926585	45.87593751	17.72498998	21.98334555	11.22953731	65.90408996	16.97929095	1.93940805	4.55E-05	0.00081702	Ma03_g14140	chr03	11304163	11313179	-	2789	-	uncharacterized LOC103973399%2C transcript variant X1	OTU
Ma06_g31660	348.9169953	450.2861195	378.1967531	224.168991	222.3699954	200.8839452	392.4666227	215.8076439	0.860614873	4.56E-05	0.0008192	Ma06_g31660	chr06	32725152	32726433	+	1282	-	probable carboxylesterase 15	Abhydrolase_3
Ma03_g24540	428.109392	193.704164	99.58435216	57.34555583	20.29231897	38.6795174	240.4659694	38.77246407	2.638159836	4.58E-05	0.000821208	Ma03_g24540	chr03	28836936	28839673	+	964	-	BAG family molecular chaperone regulator 1-like	ubiquitin
Ma04_g07360	37.63599051	72.0052128	30.21098324	7.298525288	7.609619615	11.22953731	46.61739552	8.712560738	2.434150725	4.60E-05	0.000824512	Ma04_g07360	chr04	5331577	5335091	+	3215	-	leucine-rich repeat receptor-like serine/threonine-protein kinase BAM1	Pkinase_Tyr
Ma04_g07840	7138.292866	1820.413479	4033.725725	1108.333197	993.4781164	1112.97192	4330.81069	1071.594411	2.015031567	4.60E-05	0.000824791	Ma04_g07840	chr04	5684151	5686129	+	1240	-	uncharacterized LOC103980888	Abhydrolase_1
Ma11_g09470	58.02215203	50.70789634	71.61121953	125.1175764	125.135967	143.4885323	60.11375597	131.2473586	-1.128205075	4.60E-05	0.000824791	Ma11_g09470	chr11	7801358	7803151	-	1794	-	pentatricopeptide repeat-containing protein At5g56310-like	PPR
Ma04_g03770	44.69273873	187.6192165	66.016593	15.63969705	16.91026581	13.72499005	99.4428494	15.4249843	2.683253333	4.64E-05	0.000830092	Ma04_g03770	chr04	2907927	2910239	-	1801	-	protein WRKY1-like%2C transcript variant X2	WRKY
Ma09_g16510	34.49965796	261.6527451	48.11378812	9.383818227	10.99167278	11.22953731	114.7553971	10.53500944	3.44473957	4.64E-05	0.000830092	Ma09_g16510	chr09	11871596	11873729	-	1080	-	uncharacterized LOC103998231%2C transcript variant X1	-
Ma06_g35650	214.054696	50.70789634	85.03832319	26.06616174	11.83718607	14.97271641	116.6003052	17.62535474	2.731784592	4.65E-05	0.000830537	Ma06_g35650	chr06	35431791	35438995	+	1377	-	putative receptor-like protein kinase At3g47110	LRRNT_2
Ma04_g29060	32.93149169	16.22652683	25.73528202	87.58230345	87.08786893	64.88177112	24.96443351	79.85064784	-1.670060531	4.65E-05	0.000830537	Ma04_g29060	chr04	30014820	30022811	-	1517	-	magnesium transporter MRS2-I-like	-
Ma05_g27140	835.8326225	873.189975	754.1556557	508.8114772	539.4374794	520.3018954	821.0594177	522.850284	0.651138857	4.65E-05	0.000830537	Ma05_g27140	chr05	38554119	38557026	-	2553	-	protein FAR1-RELATED SEQUENCE 5-like	FAR1
Ma08_g12620	2384.396815	1363.028254	798.9126679	478.5747296	387.2450871	462.9064824	1515.445912	442.9087664	1.775350948	4.67E-05	0.000832905	Ma08_g12620	chr08	9607054	9611649	-	1976	-	3-ketoacyl-CoA thiolase 2%2C peroxisomal-like	Thiolase_N
Ma02_g08560	49.39723754	32.45305366	2.23785061	0	0	0	28.0293806	0	7.209355533	4.70E-05	0.000837843	Ma02_g08560	chr02	18855970	18857257	+	1198	-	heptahelical transmembrane protein 4-like	-
Ma05_g03070	468.8817151	545.6169646	386.0292303	258.5763245	239.2802612	244.5543681	466.8426367	247.4703179	0.916451952	4.73E-05	0.000844108	Ma05_g03070	chr05	2171643	2179114	-	1944	-	E3 ubiquitin protein ligase DRIP2-like	-
Ma10_g14410	14.11349644	78.09016036	14.54602897	0	0.845513291	1.247726368	35.58322859	0.697746553	5.701154772	4.74E-05	0.000844332	Ma10_g14410	chr10	26872737	26873372	+	636	-	60S ribosomal protein L26-2	-
Ma09_g01100	177.9868718	365.0968536	217.0715092	91.75288933	39.73912466	74.86358207	253.3850782	68.78519868	1.884964974	4.75E-05	0.000845207	Ma09_g01100	chr09	811280	813390	+	1958	-	GEM-like protein 5	GRAM
Ma04_g37250	11.76124703	10.14157927	13.42710366	38.57791938	40.58463795	41.17497014	11.77664332	40.11250915	-1.771190896	4.77E-05	0.000849108	Ma04_g37250	chr04	35252794	35260302	-	3033	-	protein argonaute PNH1-like	Piwi
novel.536	872.6845299	1119.630351	1709.717866	320.0924662	306.0758112	568.9632237	1234.010916	398.377167	1.63215937	4.78E-05	0.000850367	-	chr06	5739025	5747691	+	8379	-	-	-
Ma10_g04510	15.68166271	25.35394817	21.2595808	1.04264647	0	1.247726368	20.76506389	0.763457612	4.899757517	4.78E-05	0.000850367	Ma10_g04510	chr10	15168504	15169332	+	829	-	protein YLS9-like	-
Ma00_g01640	130.1578005	115.6140037	145.4602897	67.77202053	49.03977085	58.64313929	130.4106979	58.48497689	1.160484226	4.79E-05	0.000850367	Ma00_g01640	chrUn_random	9988940	9989965	-	1026	-	uncharacterized LOC103974215	-
Ma03_g17210	150.543962	138.939636	30.21098324	18.76763645	2.536539872	4.990905471	106.5648604	8.765027266	3.610642376	4.79E-05	0.000851388	Ma03_g17210	chr03	22437758	22439356	-	1456	-	probable WRKY transcription factor 41	WRKY
Ma09_g10830	71.35156533	299.1765884	12.30817836	8.341171757	4.227566453	8.734084574	127.6121107	7.100940928	4.17811042	4.80E-05	0.000851418	Ma09_g10830	chr09	7366080	7366891	-	812	-	dirigent protein 21-like	-
Ma04_g36370	3915.711179	1873.149691	3639.864018	1213.640491	734.7510495	1201.560492	3142.908296	1049.984011	1.58215958	4.81E-05	0.000853606	Ma04_g36370	chr04	34776245	34780212	+	1778	-	serine carboxypeptidase-like 34%2C transcript variant X1	Peptidase_S10
Ma10_g12240	679.8000785	1135.856878	222.6661357	120.9469905	96.38851513	167.1953333	679.4410308	128.1769463	2.408039581	4.82E-05	0.000854214	Ma10_g12240	chr10	25431467	25433392	+	1676	-	zerumbone synthase-like%2C transcript variant X3	-
Ma08_g27210	122.3169691	103.4441085	77.20584606	238.7660416	314.5309441	200.8839452	100.9889746	251.3936436	-1.313669308	4.84E-05	0.00085756	Ma08_g27210	chr08	39524965	39526810	-	1576	-	homeobox-leucine zipper protein HOX19-like	Homeobox
Ma06_g02390	1336.077663	1108.474614	1120.04423	773.6436805	669.6465261	660.0472486	1188.198836	701.1124851	0.761542456	4.84E-05	0.00085756	Ma06_g02390	chr06	1852635	1857940	-	1616	-	serine-threonine kinase receptor-associated protein-like	WD40
Ma08_g02240	141.9190475	17.24068476	363.6507242	9.383818227	15.21923923	13.72499005	174.2701522	12.77601583	3.767711475	4.86E-05	0.000859332	Ma08_g02240	chr08	1795916	1798375	-	2460	-	putative receptor protein kinase ZmPK1	Pkinase
Ma02_g19130	94.08997626	99.38747683	135.3899619	274.2160215	250.271934	200.8839452	109.6224717	241.7906336	-1.146916549	4.89E-05	0.000863962	Ma02_g19130	chr02	25415661	25417754	-	1628	-	uncharacterized LOC103975295	-
Ma05_g09060	306.576506	380.3092226	113.0114558	77.15583876	47.34874427	62.38631839	266.6323948	62.29696714	2.100408823	4.89E-05	0.000864136	Ma05_g09060	chr05	6644773	6645928	+	1156	-	uncharacterized LOC103984731	-
Ma10_g15000	28.22699288	36.50968536	26.85420732	4.170585879	4.227566453	8.734084574	30.53029519	5.710745635	2.457466141	4.89E-05	0.000864136	Ma10_g15000	chr10	27249387	27251046	+	1186	-	uncharacterized LOC104000795	-
Ma04_g19160	34.49965796	13.18405305	11.18925305	107.3925864	98.07954171	71.12040296	19.62432135	92.19751035	-2.210696833	4.92E-05	0.00086874	Ma04_g19160	chr04	21737661	21739773	+	2113	-	exocyst complex component EXO70B1	Exo70
Ma03_g16390	805.2533802	130.8263726	647.8577517	67.77202053	103.1526214	91.08402485	527.9791681	87.33622228	2.595631431	4.92E-05	0.000868839	Ma03_g16390	chr03	18835588	18836181	-	594	-	probable strigolactone esterase D14	Abhydrolase_1
Ma06_g10030	21.9543278	43.60879085	51.47056404	108.4352328	119.217374	150.9748905	39.01122756	126.2091658	-1.704715509	4.96E-05	0.000874088	Ma06_g10030	chr06	6962429	6965944	+	1647	-	Tubulin beta-1 chain	Tubulin
Ma07_g20740	32.93149169	134.8830043	243.9257165	17.72498998	0.845513291	3.743179103	137.2467375	7.437894126	4.210763372	5.01E-05	0.000882939	Ma07_g20740	chr07	28695858	28698364	+	1281	-	Putative ( )-delta-cadinene synthase isozyme A	-
Ma09_g23780	141.9190475	96.34500305	113.0114558	46.91909114	54.1128506	44.91814924	117.0918355	48.65003032	1.265655311	5.04E-05	0.000888192	Ma09_g23780	chr09	35519834	35523406	+	1411	-	uncharacterized membrane protein At4g09580-like	-
Ma04_g19760	315.2014205	207.902375	412.8834376	1079.139096	641.7445875	882.142542	311.9957444	867.6754086	-1.475807915	5.05E-05	0.000888192	Ma04_g19760	chr04	22402808	22403907	+	1013	-	uncharacterized LOC103979493%2C transcript variant X3	-
Ma11_g16500	36.85190737	121.6989512	42.5191616	8.341171757	0.845513291	8.734084574	67.02334006	5.973589874	3.522713272	5.05E-05	0.00088838	Ma11_g16500	chr11	22019042	22021127	+	1116	-	probable WRKY transcription factor 14	WRKY
novel.512	289.326677	353.9411165	295.3962806	175.1646069	178.4033043	177.1771442	312.8880247	176.9150185	0.821819152	5.13E-05	0.000901214	-	chr05	38409824	38411693	-	1870	-	-	-
Ma02_g13820	79.97647983	172.4068476	4.475701221	0	0	3.743179103	85.6196762	1.247726368	6.220731949	5.13E-05	0.000902109	Ma02_g13820	chr02	22045630	22046922	-	1215	-	squamosa promoter-binding-like protein 8	SBP
Ma03_g11990	6089.973714	10469.15228	6919.434087	16721.96408	18444.02692	16206.71779	7826.186693	17124.23626	-1.129714356	5.14E-05	0.000903198	Ma03_g11990	chr03	9283575	9284582	-	921	-	histone H1-like	-
Ma05_g02990	577.8692709	602.4098085	507.9920885	352.4145067	343.278396	345.6202039	562.757056	347.1043689	0.697897928	5.18E-05	0.000908979	Ma05_g02990	chr05	2068351	2075070	+	1156	-	transcription factor UNE12-like	HLH
Ma05_g25650	922.0817674	1060.809191	986.8921191	656.8672759	578.3310908	519.054169	989.9276927	584.7508452	0.758541339	5.18E-05	0.000908979	Ma05_g25650	chr05	37517873	37518436	+	564	-	uncharacterized LOC103985441	-
Ma02_g12160	3.136332542	6.084947561	6.713551831	32.32204056	22.82885885	32.44088556	5.311610645	29.19726166	-2.487160435	5.19E-05	0.000908979	Ma02_g12160	chr02	20999200	21008611	+	3291	-	receptor-like protein 12	-
Ma05_g10190	1089.875558	1380.268938	1021.578804	394.1203655	103.1526214	339.381572	1163.907767	278.884853	2.062776143	5.19E-05	0.000908979	Ma05_g10190	chr05	7324555	7339096	-	2436	-	SPX domain-containing membrane protein OsI_17046-like%2C transcript variant X1	MFS_1
Ma05_g14520	48.6131544	56.7928439	1.118925305	0	0	0	35.50830787	0	7.548586499	5.19E-05	0.000908979	Ma05_g14520	chr05	10597630	10598175	-	277	-	uncharacterized LOC103984952	-
Ma06_g37320	350.4851616	495.9232262	449.8079727	876.865681	781.2542805	762.3608107	432.0721202	806.8269241	-0.902545592	5.21E-05	0.000912224	Ma06_g37320	chr06	36408610	36417225	+	1978	-	hippocampus abundant transcript-like protein 1%2C transcript variant X2	MFS_1
Ma08_g21620	1006.762746	1070.950771	863.8103356	606.8202454	527.6002933	605.1472884	980.5079508	579.8559423	0.759062651	5.24E-05	0.000917219	Ma08_g21620	chr08	35441500	35446896	+	2871	-	telomere-binding protein 1-like	-
Ma07_g26020	269.7245986	153.1378469	481.1378812	893.5480245	1483.875825	1031.869706	301.3334423	1136.431185	-1.91613456	5.25E-05	0.000917219	Ma07_g26020	chr07	32987323	32991345	-	2563	-	probable indole-3-acetic acid-amido synthetase GH3.5%2C transcript variant X2	-
Ma03_g00880	208.5661141	146.0387415	152.1738415	330.5189309	333.1322365	335.6383929	168.9262323	333.0965201	-0.97521863	5.27E-05	0.00092034	Ma03_g00880	chr03	698533	701660	+	3128	-	probable LRR receptor-like serine/threonine-protein kinase At2g24230	Pkinase_Tyr
Ma02_g18160	2454.180214	4695.551201	322.2504879	382.6512544	159.8020119	228.3339253	2490.660634	256.9290639	3.277320719	5.29E-05	0.000923475	Ma02_g18160	chr02	24763381	24765298	-	1918	-	aspartic proteinase PCS1-like	-
Ma05_g09200	38.42007364	31.43889573	51.47056404	11.46911117	10.14615949	7.486358207	40.4431778	9.700542953	2.04511655	5.34E-05	0.000931475	Ma05_g09200	chr05	6697236	6698785	-	861	-	transcription factor ABORTED MICROSPORES	HLH
Ma01_g17810	210.9183635	496.9373841	207.0011815	99.05141462	86.24235564	68.62495023	304.9523097	84.6395735	1.847236566	5.35E-05	0.000932362	Ma01_g17810	chr01	13093011	13097466	-	1874	-	uncharacterized LOC103996729%2C transcript variant X2	-
Ma06_g14590	879.7412781	456.3710671	906.3294972	1864.251888	1957.363268	1794.230517	747.4806141	1871.948557	-1.324337576	5.37E-05	0.00093572	Ma06_g14590	chr06	9992182	9996540	-	1386	-	transcription factor VIP1-like	bZIP_1
Ma05_g27800	126.2373848	124.741425	66.016593	34.4073335	11.83718607	26.20225372	105.6651343	24.14892443	2.142611213	5.38E-05	0.000936824	Ma05_g27800	chr05	38938044	38949316	-	1948	-	uncharacterized LOC103986421%2C transcript variant X1	-
Ma02_g14750	72.13564847	58.82115975	54.82733995	119.904344	161.4930385	136.0021741	61.92804939	139.1331855	-1.163962053	5.39E-05	0.000938024	Ma02_g14750	chr02	22691251	22698171	+	2163	-	nuclear transcription factor Y subunit A-10-like%2C transcript variant X1	CBFB_NFYA
Ma00_g00270	18.03391212	24.33979024	19.02173019	49.00438407	75.25068286	62.38631839	20.46514418	62.21379511	-1.611302327	5.42E-05	0.000942793	Ma00_g00270	chrUn_random	839678	841762	-	928	-	Hypothetical protein	-
Ma07_g14900	318.337753	661.2309683	80.56262197	55.26026289	27.90193859	56.14768655	353.3771144	46.43662934	2.931333083	5.42E-05	0.00094304	Ma07_g14900	chr07	11182402	11187090	+	1976	-	BEL1-like homeodomain protein 9	POX
Ma10_g22350	468.8817151	400.5923811	578.4843828	927.955358	910.6178139	843.4630246	482.6528263	894.0120655	-0.890308568	5.44E-05	0.000945782	Ma10_g22350	chr10	31770899	31774261	+	1136	-	transcription factor bHLH147-like	-
Ma08_g08840	410.859563	196.7466378	222.6661357	108.4352328	87.08786893	83.59766664	276.7574455	93.04025614	1.57451759	5.46E-05	0.000949067	Ma08_g08840	chr08	6284921	6292464	-	2043	-	aspartokinase 2%2C chloroplastic-like%2C transcript variant X1	AA_kinase
Ma07_g17620	7.05674822	15.2123689	5.594626526	80.28377816	32.12950504	51.15678108	9.287914549	54.52335476	-2.55388651	5.49E-05	0.000952326	Ma07_g17620	chr07	20898604	20899374	+	509	-	uncharacterized LOC103992059	-
Ma08_g24390	165.4415416	153.1378469	192.4551525	284.6424862	355.115582	313.1793183	170.344847	317.6457955	-0.901629688	5.49E-05	0.000952326	Ma08_g24390	chr08	37578206	37593822	+	4124	-	RRP12-like protein	NUC173
Ma03_g06620	192.1003682	321.4880628	452.0458233	106.3499399	120.9084006	79.85448754	321.8780848	102.3709427	1.647924023	5.50E-05	0.000954398	Ma03_g06620	chr03	4555460	4556906	+	1447	-	E3 ubiquitin-protein ligase ATL31-like	-
Ma04_g29900	185.04362	230.2138494	193.5740778	333.6468703	366.1072548	374.3179103	202.9438491	358.0240118	-0.820001939	5.53E-05	0.000957939	Ma04_g29900	chr04	30702841	30703956	-	414	-	ribosomal RNA small subunit methyltransferase NEP1-like	-
Ma05_g27570	794.2762163	853.9209744	796.6748173	506.7261843	547.047099	550.2473282	814.957336	534.6735372	0.607996942	5.54E-05	0.000960254	Ma05_g27570	chr05	38810681	38816489	+	3610	-	myb-like protein X%2C transcript variant X2	-
Ma03_g27890	71.35156533	86.20342378	3.356775915	2.085292939	0	1.247726368	53.63725501	1.111006436	5.652952316	5.55E-05	0.000961357	Ma03_g27890	chr03	31127146	31127882	-	737	-	21 kDa protein-like	-
Ma07_g13900	968.3426724	979.6765573	822.4100993	1499.325623	1433.145028	1426.151238	923.476443	1452.873963	-0.653164575	5.56E-05	0.000961357	Ma07_g13900	chr07	10415669	10418096	-	1000	-	GDSL esterase/lipase At5g45920-like	-
mito3_g00190	96.44222567	78.09016036	62.65981709	402.4615373	400.7732997	136.0021741	79.06406771	313.0790037	-1.984518382	5.64E-05	0.000975533	mito3_g00190	mito3	1395701	1396420	-	720	-	ATP synthase subunit 9%2C mitochondrial	-
[truncated: 3,130 more rows]
